# Supplementary material for: Molecular Functional and Transcriptome Analysis of Arabidopsis thaliana Overexpression BrBBX21 from Zicaitai (Brassica rapa var. purpuraria)
Source: Plants (Basel). 2024 Nov 25;13(23):3306. doi: 10.3390/plants13233306 (PMC11644720; doi:10.3390/plants13233306)
Supplement: Supplementary file 1 [file plants-13-03306-s001.zip]

Archive with 6 entries (6 files):
- Table S1.xlsx
- Table S2.xls
- Table S3.xlsx
- Table S4.xls
- Table S5.xls
- Table S6.xlsx
