# Supplementary material for: Molecular Functional and Transcriptome Analysis of Arabidopsis thaliana Overexpression BrBBX21 from Zicaitai (Brassica rapa var. purpuraria)
Source: Plants (Basel). 2024 Nov 25;13(23):3306. doi: 10.3390/plants13233306 (PMC11644720; doi:10.3390/plants13233306)
Supplement: Supplementary file 1 [file plants-13-03306-s001.zip › Table S1.xlsx]

## Sheet: Sheet1
Gene ID	Gene Name	Protein Sequence
AT1G75540.1	AtBBX21	MKIRCDVCDKEEASVFCTADEASLCGGCDHQVHHANKLASKHLRFSLLYPSSSNTSSPLCDICQDKKALLFCQQDRAILCKDCDSSIHAANEHTKKHDRFLLTGVKLSATSSVYKPTSKSSSSSSSNQDFSVPGSSISNPPPLKKPLSAPPQSNKIQPFSKINGGDASVNQWGSTSTISEYLMDTLPGWHVEDFLDSSLPTYGFSKSGDDDGVLPYMEPEDDNNTKRNNNNNNNNNNNTVSLPSKNLGIWVPQIPQTLPSSYPNQYFSQDNNIQFGMYNKETSPEVVSFAPIQNMKQQGQNNKRWYDDGGFTVPQITPPPLSSNKKFRSFW*
Bra003748	BrBBX21-1	MKIRCDVCDKEEASVFCTADEASLCGGCDHQVHHANKLASKHLRFSLLYPSSSNNSSPVCDICQEKKALLFCQQDRAILCKDCDTSIHSANEHKKKHDRFLLTGVKLSATSSVYKPTSGSSSSSSQDCSVPSKKPLSAPQSNTSKIQLSSKIGGDSEVSQWGSTSTVSEYLIDTLPGWHVEDFLDSSLPPFGFSKSGHDDGVLPYIEAEDDSTKRKNYNTVSLPSENLGIWVPQIPQTLPSSYTNQYFSQENNNNNIQFGMYNNKEKSPEEKTYAPIQNMKQQGQNKRWYDDGGFTVPQITTTLSHPPLHSNKKSRAFW*
Bra015835	BrBBX21-2	MKIRCDVCDKEEASVFCTADEASLCDGCDHRVHHANKLASKHLRFSLLYPSSSKNSSPICDICQEKKALLFCQQDRAILCKDCDSSIHSANEHTKKHDRFLLTGVKLSPTSSVYKPTTESPSSSQDCSVPSPLKKPISAPQSQIKNSKIQPSKISSDVGMNQWGSTSTISEYLIDTLPGWHVEDFLDSSLPPFGFSKSGDDDGVLPFMEAEDDSTKRNNNNTVSLPSKNMGIWVPQIPQTLPSSYTNQYFPHDNNNIQFGMYNNKETSHGVDTYAPIQNMKQQGQNKRWYDDGGFTVPQMTTTTTSTFTPLASNKRSRSFW*
Bra008204	BrBBX21-3	MKIRCDVCDKEEALVFCTADEASLCGGCDHRVHHANKLASKHLRFSLLNPSPSNNSSPICDICQEKKALLFCQEDRAILCKDCDSSIHSANEHVKKHDRFLLTGVKLSATSSVYKPTSESFSSSQDCYVPGPRSSKKPLSASQSNSSKIQLTSKIVGDAAVNQLGSTSTISEYLMDTLPGWHVEDFLDSSLPPFGFSKSGGDDGVSLQSKNMGIWVPQIPQTLPSSYTNKYFSQDNNNNQIGMYNNKETSPEVQMYAPIQNMKQQGQNKRWYDDGGFTVPQITTSSSHPTPLPSNKRSRFFW*
BolC06g046810.2J	BolBBX21-1	MKIRCDVCDKEEASVFCTADEASLCDGCDHRVHHANKLASKHLRFSLLYPSSSKISSPICDICQEKKALLFCQQDRAILCKDCDSSIHSANEHTKKHDRFLLTGVKLSPASSVYKPTTESPSSSQDCSVPAPSKKPISAPQSQIKNSKIQPSKISSDVGMNQWGSTSTISEYLIDTLPGWHVEDFLDSSLPPFGFSKSGDDDGVLPFMEAEGDSTKRNNNNTVSLPSKNMGIWVPQVPQTLPSSYTNQYFPRDNNNIQFGMYNNKETSHGVETYAPVQNMKQQGQNKRWYDDGGFTVPQMTTTTSTFTHPPLASNKKSRSFW*
BolC02g031890.2J	BolBBX21-2	MKIRCDVCDKEEASVFCTADEASLCGGCDHRVHHANKLASKHLRFSLLNPFSSNNSSPICDICQEKNALLFCQQDRAILCKDCDSSIHSANEQVKKHDRFLLTGVKLSATSSVYKPTSESFSSSQDCFVPGPRSSKKPLSAPQSNSSKIQLTSKIGGDAAVNQLGSTSTISEYLIDALPGWHVEDFLDSSLPPFGFSKSGDDDGVSLQSKNIGLWVPQIPQTLPSSYTNQYFSQDNNNIQFGMYNNKETSPEVQMYAPIQNMKQQGQNKRWYDDDGGFTVPQITAASSHPTTLPSNKRSRSFW*
BolC06g030760.2J	BolBBX21-3	MKIRCDVCDKEEASVFCTADEASLCGGCDHQVHHANKLASKHLRFSLLYPSSSNNSSPICDICQEKKALLFCQQDRAILCKDCDTSIHSANEHKKKHDRFLLTGVKLSATSSVYKPTSESSSSSSQDCSVPSKKPLSAPQSNTSKILPSSKIGGDSEVSQWGSTSTISEYLIDTLPGWHVEDFLDSSLPPFGFSKSGHDDGVLPYIEAEDDSTKRNNYNTASLPSENLGIWVPQIPQTLPSSNTNQYFSQENNNNNIQFGMYNNKEKSPEEKTYAPIQNMKQQGQNKRWYDDGGFTVPQITTTLSHPPLHSNKKSRAFW*
BnA07g0299540.1	BnaBBX21-1	MKIRCDVCDKEEASVFCTADEASLCDGCDHRVHHANKLASKHLRFSLLYPSSSKNSSPICDICQEKKALLFCQQDRAILCKDCDSSIHSANEHTKKHDRFLLTGVKLSPTSSVYKPTTESPSSSQDCSVPSPLKKPISAPQSQIKNSKIQPSKISSDVGMNQWGSTSTISEYLIDTLPGWHVEDFLDSSLPPFGFSKSGDDDGVLPFMEAEDDSTKRNNNNTVSLPSKNMGIWVPQIPQTLPSSYTNQYFPHDNNNIQFGMYNNKETSHGVDTYAPIQNMKQQGQNKRWYDDGGFTVPQMTTTTTSTFTPLASNKRSRSFW*
BnA02g0071300.1	BnaBBX21-2	MKIRCDVCDKEEALVFCTADEASLCGGCDHRVHHANKLASKHLRFSLLNPSPSNNSSPICDICQEKKALLFCQEDRAILCKDCDSSIHSANEHVKKHDRFLLTGVKLSATSSVYKPTSESFSSSQDCSVPGPRSSKKPLSASQSNSSKIQLTSKIGGDAAVNQLGSTSTISEYLMDMLPGWHVEDFLDSSLPPFGFSKSGGDDGVSLQSKNMGIWVPQIPQTLPSSYTNKYFSQDNNKETSPEVQMYAPIQNMKQQGQNKRWYDDGGFTVPQITTSSILLLFLLTKGPDFSGN*
BnA07g0288190.1	BnaBBX21-3	MKIRCDVCDKEEASVFCTADEASLCGGCDHQVHHANKLASKHLRFSLLYPSSSNNSSPVCDICQEKKALLFCQQDRAILCKDCDTSIHSANEHKKKHDRFLLTGVKLSATSSVYKPTSGSSSSSSQDCSVPSKKPLSAPQSNTSKIQLSSKIGGDSEVSQWGSTSTISEYLIDTLPGWHVEDFLDSSLPPFGFSKSGHDDGVLPYIEAEDDSTKRKNYNTVSLPSENLGIWVPQIPQTLPSSYTNQYFSQENNNNNIQFGMYNNKEKSPEEKTYAPIQNMKQQGQNKRWYDDGGFTVPQITTTLSHPPLHSNKKSRAFW*
BnC04g0631670.1	BnaBBX21-4	MKIRCDVCDKEEASVFCTADEASLCGGCDHRVHHANKLASKHLRFSLLNPFSSNNSSPICDICQEKKALLFCQQDRAILCKDCDSSIHSANEQVKKHDRFLLTGVKLSATSSVYKPTSESFSSSQDCSVPGPRSSKKPLSASQSNSSKIQLTSKIGGDAAVNQLGSTSTISEYLIDALPGWHVEDFLDSSLPPFGFSKSGDDDGVSLQSKNMGLWVPQIPQTLPSSYTNQYFSQDNNNIQFGMYNNKETSPEVQMYAPIQNMKQQGQNKRWYDDDGGFTVPQITAASSHPTTLPSNKRSKSFW*
BnC06g0758540.1	BnaBBX21-5	MKIRCDVCDKEEASVFCTADEASLCGGCDHQVHHANKLASKHLRFSLLYPSSSNNSSPICDICQEKKALLFCQQDRAILCKDCDTSIHSANEHKKKHDRFLLTGVKLSATSSVYKPTSESSSSSSQDCSVPSKKPLSAPQSNTSKILPSSKIGGDSEVSQWGSTSTISEYLIDTLPGWHVEDFLDSSLPPFGFSKSGHDDGVLPYIEAEDDSTKRNNYNTASLPSENLGIWVPQIPQTLPSSNTNQYFSQENNNNNIQFGMYNNKEKSPEEKTYAPIQNMKQQGQNKRWYDDGGFTVPQITTTLSHPPLHSNKKSRAFW*
BjuVA07G41140.1	BjuBBX21-1	MKIRCDVCDKEEASVFCTADEASLCDGCDHRVHHANKLASKHLRFSLLYPSSSKNSSPICDICQEKKALLFCQQDRAILCKDCDSSIHSANEHTKKHDRFLLTGVKLSPTSSVYKPTTESPSSSQDCSVPSPLKKPISAPQSQIKNSKIQPSKISSDVGMNQWGSTSTISEYLIDTLPGWHVEDFLDSSLPPFGFSKSGDDDGVLPFMEAEDDSTKRNNNNTVSLPSKNMGIWVPQIPQTLPSSYTNQYFPHDNNNIQFGMYNNKETSHGVDTYAPIQNMKQQGQNKRWYDDGGFTVPQMTTTTTSTFTPLASNKRSRSFW*
BjuVA02G24850.1	BjuBBX21-2	MKIRCDVCDKEEALVFCTADEASLCGGCDHRVHHANKLASKHLRFSLLNPSPSNNSSPICDICQEKKALLFCQEDRAILCKDCDSSIHSANEHVKKHDRFLLTGVKLSAISSVYKPTSESFSSSQDCYVPGPRSSKKPLSASQSNSSKIQLTSKIVGDATVNQLGSTSTISEYLMDTLPGWHVEDFLDSSLPPFGFSKSGGDDGVSLQSKNMGIWVPQIPQTLPSSYTNKYFSQDNNKETSPEVQMYAPIQNMKQQGQNKRWYDDGSFTVPQITTSSSHPTPLPSNKRSRFFW*
BjuVA07G28980.1	BjuBBX21-3	MKIRCDVCDKEEASVFCTADEASLCGGCDHQVHHANKLASKHLRFSLLYPSSSNNSSPICDICQEKKALLFCQQDRAILCKDCDTSIHSANEHKKKHDRFLLTGVKLSATSSVYKPTSESSSSSSQDCSVPSKKPLSAPQSNTSKIQLSSKIGGDSEVSQWGSTSTISEYLIDTLPGWHVEDFLDSSLPPFGFSKSGHDDGVLPYIEVEDDSTKRNNYNTVSLPSENLGIWVPQIPQTLPSSYTNQYFSQENNNNIQFGMYNNKEKSPEEKTYAPIQNMKQQGQNKRWYDDGGFTVPQITTTLSHPPLHSNKKSRAFW*
BjuVB03G48120.1	BjuBBX21-4	MKIRCDVCDKEEASVFCTADEASLCDGCDHRVHHANKLASKHLRFSLLHPSSSNSSPICDICQEKKALLFCQQDRAILCKDCDSSIHSANEHTKKHDRFLLTGVKLSATSSVYKPTTESPSSSQDCSVPAPFKKPISAPQSQIKNSRIQPSKISSDVGMNQWGSTSTISEYLIDTLPGWHVEDFLDSSLPPYGFSKSGDDDGVLPYMEAKDDSTNRNNNNTVSLPSKNMGIWVPQIPQTLPSSYTNQYFSQDNNIQFGIYNNKDTSPEVQAYTPLQNMKQQGQNKRWYDDGGFTVPQMTTTTTFTHPLPLTSNKKSRSFW*
BjuVB05G57330.1	BjuBBX21-5	MKIKCDVCDKEEASVFCTADEASLCGGCDHRVHHANKLASKHLRFSLLYPSSSNNSSPICDICQEKKALLFCQQDRAILCKDCDSSIHSANEHVKKHDRFLLTGVKLSATSSVYKPTSESSSSSSNQDYSVPGSPSSKKPLSAPQSNNSKIQPTSKIGVDAAVHQWGSTSTISEYLIDALPGWHVEDFLDSWLPPFGFSKSRDDDGVSLQSKNMGIWVPQIPQTLPPSYRNQYFSQDNNNVQFGMYNNKETSPEVLMNAPIQNMKQQGQNKRWNDDGFTVPQINSTTSFTHPPLPPNKRYKSFW*
BjuVB06G41540.1	BjuBBX21-6	MKIRCDVCDKEEASVFCTADEASLCGGCDHQVHHANKLASKHPRFSLLYPSSSNNSSPVCDICQEKKALLFCQQDRAILCKGCDTSIHSTNEHKKKHDRFLLTGVKLSATSSVYKPTSKPSSSSSQDCSVPSKKPLSAPQSNTSKIQPSSKIGGDSEVSQWGSTSTISEYLIDTLPGWHVEDFLDSSLPPFGFSKSGDDDGVLPYMEAEDDSTMRNNYNTLSLPSENLGVWVTQIPQTLPSSYTNQENNNNIQFNTYNNKDTSLEVKTYAPIQNMKQQGQNKRWYDDGGFTVPQITTTTFTHPPLHSNKKSRSF*
