# Supplementary material for: Molecular Functional and Transcriptome Analysis of Arabidopsis thaliana Overexpression BrBBX21 from Zicaitai (Brassica rapa var. purpuraria)
Source: Plants (Basel). 2024 Nov 25;13(23):3306. doi: 10.3390/plants13233306 (PMC11644720; doi:10.3390/plants13233306)
Supplement: Supplementary file 1 [file plants-13-03306-s001.zip › Table S2.xls]

id	Col-0-1_count	Col-0-2_count	Col-0-3_count	OE-1_count	OE-2_count	OE-3_count	Col-0-1_fpkm	Col-0-2_fpkm	Col-0-3_fpkm	OE-1_fpkm	OE-2_fpkm	OE-3_fpkm	Col-0_mean	OE_mean	log2(fc)	PValue	FDR	Symbol	Description	KEGG_A_class	KEGG_B_class	Pathway	K_ID	GO Component	GO Function	GO Process	TF_family
AT1G01060	9062	7954	8537	19659	20240	18646	163.979	164.305	164.764	406.115	403.06	415.918	164.3493333	408.3643333	1.313091262	0	0	LHY	Homeodomain-like superfamily protein	Organismal Systems	Environmental adaptation	ko04712//Circadian rhythm - plant	K12133	GO:0005634//nucleus;GO:0005634//nucleus;GO:0005634//nucleus;GO:0005634//nucleus;GO:0005634//nucleus	GO:0003677//DNA binding;GO:0003700//transcription factor activity, sequence-specific DNA binding;GO:0003700//transcription factor activity, sequence-specific DNA binding;GO:0003700//transcription factor activity, sequence-specific DNA binding;GO:0044212//transcription regulatory region DNA binding;GO:0044212//transcription regulatory region DNA binding	GO:0006355//regulation of transcription, DNA-templated;GO:0006355//regulation of transcription, DNA-templated;GO:0006355//regulation of transcription, DNA-templated;GO:0006355//regulation of transcription, DNA-templated;GO:0006355//regulation of transcription, DNA-templated;GO:0006355//regulation of transcription, DNA-templated;GO:0007623//circadian rhythm;GO:0007623//circadian rhythm;GO:0009409/…	MYB_related
AT1G01120	6273	5355	5885	1180	1278	1149	160.235	156.263	160.454	34.354	35.895	36.199	158.984	35.48266667	-2.163695238	0	0	KCS1	3-ketoacyl-CoA synthase 1	Metabolism;Metabolism;Organismal Systems;Metabolism	Global and overview maps;Global and overview maps;Environmental adaptation;Lipid metabolism	ko01100//Metabolic pathways;ko01110//Biosynthesis of secondary metabolites;ko04626//Plant-pathogen interaction;ko00062//Fatty acid elongation	K15397;K15397;K15397;K15397	GO:0005783//endoplasmic reticulum;GO:0016020//membrane;GO:0022626//cytosolic ribosome;GO:0022626//cytosolic ribosome;GO:0022626//cytosolic ribosome;GO:0022626//cytosolic ribosome	GO:0009922//fatty acid elongase activity;GO:0016746//transferase activity, transferring acyl groups	GO:0000038//very long-chain fatty acid metabolic process;GO:0000038//very long-chain fatty acid metabolic process;GO:0000038//very long-chain fatty acid metabolic process;GO:0000038//very long-chain fatty acid metabolic process;GO:0009409//response to cold;GO:0009409//response to cold;GO:0009409//response to cold;GO:0009409//response to cold;GO:0009416//response to light stimulus;GO:0009611//resp…	--
AT1G01620	6747	6014	6702	349	403	355	250.213	254.786	265.293	14.751	16.433	16.238	256.764	15.80733333	-4.021777028	0	0	PIP1-3	plasma membrane intrinsic protein 1C	-	-	-	-	GO:0005886//plasma membrane;GO:0005886//plasma membrane;GO:0005886//plasma membrane;GO:0005886//plasma membrane;GO:0005886//plasma membrane;GO:0005886//plasma membrane;GO:0005886//plasma membrane;GO:0005886//plasma membrane;GO:0009507//chloroplast;GO:0016020//membrane;GO:0016020//membrane;GO:0016020//membrane	GO:0005515//protein binding;GO:0005515//protein binding;GO:0015250//water channel activity;GO:0015250//water channel activity	GO:0006084//acetyl-CoA metabolic process;GO:0006084//acetyl-CoA metabolic process;GO:0006810//transport;GO:0006826//iron ion transport;GO:0006833//water transport;GO:0006833//water transport;GO:0009414//response to water deprivation;GO:0009414//response to water deprivation;GO:0009651//response to salt stress;GO:0009651//response to salt stress;GO:0010106//cellular response to iron ion starvation…	--
AT1G02850	130	113	120	1926	1942	1917	3.645	3.677	3.626	61.787	60.308	66.449	3.649333333	62.848	4.106161996	0	0	BGLU11	beta glucosidase 11	Metabolism;Metabolism;Metabolism;Metabolism;Metabolism	Global and overview maps;Global and overview maps;Biosynthesis of other secondary metabolites;Carbohydrate metabolism;Metabolism of other amino acids	ko01100//Metabolic pathways;ko01110//Biosynthesis of secondary metabolites;ko00940//Phenylpropanoid biosynthesis;ko00500//Starch and sucrose metabolism;ko00460//Cyanoamino acid metabolism	K01188;K01188;K01188;K01188;K01188	GO:0005576//extracellular region;GO:0005576//extracellular region;GO:0005576//extracellular region;GO:0005576//extracellular region;GO:0005576//extracellular region	GO:0004553//hydrolase activity, hydrolyzing O-glycosyl compounds	-	--
AT1G02920	2291	1934	2027	276	259	236	120.141	115.889	113.46	16.499	14.934	15.264	116.4966667	15.56566667	-2.903849403	0	0	GSTF7	glutathione S-transferase 7	Metabolism	Metabolism of other amino acids	ko00480//Glutathione metabolism	K00799	GO:0005634//nucleus;GO:0005737//cytoplasm;GO:0005737//cytoplasm;GO:0005737//cytoplasm;GO:0005773//vacuole;GO:0005773//vacuole	GO:0004364//glutathione transferase activity;GO:0005507//copper ion binding;GO:0043295//glutathione binding;GO:0050897//cobalt ion binding	GO:0009407//toxin catabolic process;GO:0009407//toxin catabolic process;GO:0009651//response to salt stress;GO:0009651//response to salt stress;GO:0009817//defense response to fungus, incompatible interaction;GO:0009817//defense response to fungus, incompatible interaction;GO:0042742//defense response to bacterium;GO:0042742//defense response to bacterium;GO:0046686//response to cadmium ion;GO:00…	--
AT1G03130	33268	29707	30846	6879	6949	5895	1809.123	1845.502	1790.454	426.361	415.514	395.39	1815.026333	412.4216667	-2.137798448	0	0	PSAD2	photosystem I subunit D-2	Metabolism;Metabolism	Global and overview maps;Energy metabolism	ko01100//Metabolic pathways;ko00195//Photosynthesis	K02692;K02692	GO:0009507//chloroplast;GO:0009507//chloroplast;GO:0009534//chloroplast thylakoid;GO:0009534//chloroplast thylakoid;GO:0009534//chloroplast thylakoid;GO:0009534//chloroplast thylakoid;GO:0009535//chloroplast thylakoid membrane;GO:0009535//chloroplast thylakoid membrane;GO:0009535//chloroplast thylakoid membrane;GO:0009535//chloroplast thylakoid membrane;GO:0009535//chloroplast thylakoid membrane;…	GO:0003674//molecular_function	GO:0015979//photosynthesis;GO:0015979//photosynthesis;GO:0015979//photosynthesis;GO:0015979//photosynthesis;GO:0019684//photosynthesis, light reaction;GO:0019684//photosynthesis, light reaction;GO:0019684//photosynthesis, light reaction;GO:0030003//cellular cation homeostasis;GO:0035304//regulation of protein dephosphorylation;GO:0035304//regulation of protein dephosphorylation;GO:0035304//regula…	--
AT1G03495	82	90	97	13736	14253	12593	2.272	2.862	2.872	433.441	433.908	430.04	2.668666667	432.463	7.340313781	0	0	-	-	-	-	-	-	-	-	-	-
AT1G03600	8502	7537	7804	1307	1472	1289	528.728	535.457	518.026	92.64	100.656	98.87	527.4036667	97.38866667	-2.437081804	0	0	PSB27-1	photosystem II family protein	Metabolism;Metabolism	Global and overview maps;Energy metabolism	ko01100//Metabolic pathways;ko00195//Photosynthesis	K08902;K08902	GO:0009507//chloroplast;GO:0009507//chloroplast;GO:0009507//chloroplast;GO:0009534//chloroplast thylakoid;GO:0009534//chloroplast thylakoid;GO:0009534//chloroplast thylakoid;GO:0009534//chloroplast thylakoid;GO:0009535//chloroplast thylakoid membrane;GO:0009535//chloroplast thylakoid membrane;GO:0009535//chloroplast thylakoid membrane;GO:0009535//chloroplast thylakoid membrane;GO:0009535//chlorop…	GO:0003674//molecular_function	GO:0006364//rRNA processing;GO:0006364//rRNA processing;GO:0009657//plastid organization;GO:0009657//plastid organization;GO:0010206//photosystem II repair;GO:0010206//photosystem II repair;GO:0010206//photosystem II repair;GO:0010206//photosystem II repair;GO:0010207//photosystem II assembly;GO:0010207//photosystem II assembly;GO:0010207//photosystem II assembly;GO:0010207//photosystem II assemb…	--
AT1G03870	3979	3583	4079	144	156	136	186.483	191.835	204.053	7.692	8.039	7.861	194.1236667	7.864	-4.625568884	0	0	FLA9	FASCICLIN-like arabinoogalactan 9	-	-	-	-	GO:0005886//plasma membrane;GO:0005886//plasma membrane;GO:0031225//anchored component of membrane;GO:0031225//anchored component of membrane;GO:0046658//anchored component of plasma membrane;GO:0046658//anchored component of plasma membrane	-	-	--
AT1G03940	63	68	56	20761	22195	19825	2.016	2.47	1.907	757.638	781.399	782.894	2.131	773.977	8.504616292	0	0	3AT1	HXXXD-type acyl-transferase family protein	-	-	-	-	GO:0005737//cytoplasm	GO:0016740//transferase activity	-	--
AT1G04040	5775	4751	5376	108	91	84	263.525	247.667	261.85	5.617	4.566	4.728	257.6806667	4.970333333	-5.696097879	0	0	APS1	HAD superfamily, subfamily IIIB acid phosphatase	-	-	-	-	GO:0005618//cell wall;GO:0005773//vacuole;GO:0005773//vacuole;GO:0005774//vacuolar membrane;GO:0005774//vacuolar membrane;GO:0005774//vacuolar membrane;GO:0009505//plant-type cell wall;GO:0009506//plasmodesma	GO:0003993//acid phosphatase activity	GO:0000271//polysaccharide biosynthetic process;GO:0009825//multidimensional cell growth;GO:0009832//plant-type cell wall biogenesis;GO:0009932//cell tip growth;GO:0009932//cell tip growth;GO:0010817//regulation of hormone levels;GO:0016049//cell growth;GO:0030243//cellulose metabolic process;GO:0030243//cellulose metabolic process;GO:0043481//anthocyanin accumulation in tissues in response to UV…	--
AT1G04680	4127	3596	4145	228	301	212	104.103	103.624	111.603	6.555	8.349	6.596	106.4433333	7.166666667	-3.892639531	0	0	At1g04680	Pectin lyase-like superfamily protein	Metabolism	Carbohydrate metabolism	ko00040//Pentose and glucuronate interconversions	K01728	GO:0005576//extracellular region;GO:0016020//membrane	GO:0016829//lyase activity;GO:0030570//pectate lyase activity	GO:0000271//polysaccharide biosynthetic process;GO:0007389//pattern specification process;GO:0008361//regulation of cell size;GO:0008361//regulation of cell size;GO:0009664//plant-type cell wall organization;GO:0009664//plant-type cell wall organization;GO:0009825//multidimensional cell growth;GO:0009832//plant-type cell wall biogenesis;GO:0009926//auxin polar transport;GO:0009932//cell tip growt…	--
AT1G04820	4408	3975	4430	1137	1254	1077	125.548	129.356	134.685	36.912	39.275	37.846	129.863	38.011	-1.772501557	0	0	TUBA2	tubulin alpha-4 chain	Cellular Processes	Transport and catabolism	ko04145//Phagosome	K07374	GO:0005618//cell wall;GO:0005737//cytoplasm;GO:0005774//vacuolar membrane;GO:0005774//vacuolar membrane;GO:0005774//vacuolar membrane;GO:0005829//cytosol;GO:0005886//plasma membrane;GO:0005886//plasma membrane;GO:0009507//chloroplast;GO:0009570//chloroplast stroma;GO:0009570//chloroplast stroma;GO:0009570//chloroplast stroma;GO:0009570//chloroplast stroma;GO:0045298//tubulin complex	GO:0005200//structural constituent of cytoskeleton	GO:0006084//acetyl-CoA metabolic process;GO:0006084//acetyl-CoA metabolic process;GO:0006094//gluconeogenesis;GO:0007010//cytoskeleton organization;GO:0007010//cytoskeleton organization;GO:0007017//microtubule-based process;GO:0010498//proteasomal protein catabolic process;GO:0010498//proteasomal protein catabolic process;GO:0010498//proteasomal protein catabolic process;GO:0046686//response to c…	--
AT1G05850	16531	14880	16278	6518	6569	6006	542.539	557.891	570.237	243.813	237.057	243.118	556.889	241.3293333	-1.206386512	0	0	CTL1	Chitinase family protein	-	-	-	-	GO:0005576//extracellular region;GO:0005794//Golgi apparatus;GO:0048046//apoplast	GO:0004568//chitinase activity;GO:0030247//polysaccharide binding	GO:0000271//polysaccharide biosynthetic process;GO:0006096//glycolytic process;GO:0006096//glycolytic process;GO:0006096//glycolytic process;GO:0006816//calcium ion transport;GO:0006833//water transport;GO:0006972//hyperosmotic response;GO:0006972//hyperosmotic response;GO:0007030//Golgi organization;GO:0007030//Golgi organization;GO:0007389//pattern specification process;GO:0008361//regulation o…	--
AT1G06000	2006	1766	1927	17294	18986	17046	61.314	61.664	62.869	602.47	638.094	642.617	61.949	627.727	3.340984365	0	0	UGT89C1	UDP-Glycosyltransferase superfamily protein	-	-	-	-	GO:0005634//nucleus	GO:0008194//UDP-glycosyltransferase activity;GO:0016757//transferase activity, transferring glycosyl groups;GO:0016757//transferase activity, transferring glycosyl groups	GO:0009411//response to UV;GO:0009718//anthocyanin-containing compound biosynthetic process;GO:0009744//response to sucrose;GO:0009813//flavonoid biosynthetic process;GO:0010224//response to UV-B;GO:0051555//flavonol biosynthetic process	--
AT1G06430	6249	5591	5627	19140	19893	17814	134.422	137.393	129.199	469.259	470.524	472.63	133.6713333	470.8043333	1.816437496	0	0	FTSH8	FTSH protease 8	-	-	-	-	GO:0005739//mitochondrion;GO:0009507//chloroplast;GO:0009507//chloroplast;GO:0009507//chloroplast;GO:0009534//chloroplast thylakoid;GO:0009534//chloroplast thylakoid;GO:0009534//chloroplast thylakoid;GO:0009534//chloroplast thylakoid;GO:0009535//chloroplast thylakoid membrane;GO:0009535//chloroplast thylakoid membrane;GO:0009535//chloroplast thylakoid membrane;GO:0009535//chloroplast thylakoid me…	GO:0004176//ATP-dependent peptidase activity;GO:0008237//metallopeptidase activity;GO:0008270//zinc ion binding;GO:0016887//ATPase activity	GO:0010304//PSII associated light-harvesting complex II catabolic process;GO:0010304//PSII associated light-harvesting complex II catabolic process;GO:0010304//PSII associated light-harvesting complex II catabolic process	--
AT1G06550	822	820	709	8780	9105	8121	25.527	29.091	23.501	310.764	310.905	311.054	26.03966667	310.9076667	3.577703307	0	0	At1g06550	ATP-dependent caseinolytic (Clp) protease/crotonase family protein	Metabolism;Metabolism;Metabolism;Metabolism;Metabolism	Global and overview maps;Global and overview maps;Amino acid metabolism;Metabolism of other amino acids;Carbohydrate metabolism	ko01100//Metabolic pathways;ko01200//Carbon metabolism;ko00280//Valine, leucine and isoleucine degradation;ko00410//beta-Alanine metabolism;ko00640//Propanoate metabolism	K05605;K05605;K05605;K05605;K05605	GO:0005737//cytoplasm	GO:0003860//3-hydroxyisobutyryl-CoA hydrolase activity	GO:0006635//fatty acid beta-oxidation;GO:0006635//fatty acid beta-oxidation;GO:0080167//response to karrikin	--
AT1G06570	1842	1674	1725	6981	7591	6723	57.497	59.696	57.473	248.369	260.546	258.838	58.222	255.9176667	2.13604344	0	0	HPD	phytoene desaturation 1	Metabolism;Metabolism;Metabolism;Metabolism	Global and overview maps;Amino acid metabolism;Amino acid metabolism;Metabolism of cofactors and vitamins	ko01100//Metabolic pathways;ko00360//Phenylalanine metabolism;ko00350//Tyrosine metabolism;ko00130//Ubiquinone and other terpenoid-quinone biosynthesis	K00457;K00457;K00457;K00457	GO:0005739//mitochondrion;GO:0005829//cytosol;GO:0009507//chloroplast;GO:0009507//chloroplast	GO:0003868//4-hydroxyphenylpyruvate dioxygenase activity	GO:0010189//vitamin E biosynthetic process;GO:0010189//vitamin E biosynthetic process;GO:0010236//plastoquinone biosynthetic process;GO:0010236//plastoquinone biosynthetic process;GO:0016117//carotenoid biosynthetic process;GO:0016117//carotenoid biosynthetic process	--
AT1G06680	94285	83749	88431	31646	33063	28930	4015.506	4074.77	4019.957	1536.156	1548.474	1519.741	4036.744333	1534.790333	-1.395150633	0	0	PSBP1	photosystem II subunit P-1	Metabolism;Metabolism	Global and overview maps;Energy metabolism	ko01100//Metabolic pathways;ko00195//Photosynthesis	K02717;K02717	GO:0009507//chloroplast;GO:0009507//chloroplast;GO:0009507//chloroplast;GO:0009507//chloroplast;GO:0009507//chloroplast;GO:0009534//chloroplast thylakoid;GO:0009534//chloroplast thylakoid;GO:0009534//chloroplast thylakoid;GO:0009534//chloroplast thylakoid;GO:0009534//chloroplast thylakoid;GO:0009534//chloroplast thylakoid;GO:0009534//chloroplast thylakoid;GO:0009534//chloroplast thylakoid;GO:0009…	GO:0008266//poly(U) RNA binding	GO:0000165//MAPK cascade;GO:0000165//MAPK cascade;GO:0000165//MAPK cascade;GO:0006364//rRNA processing;GO:0006364//rRNA processing;GO:0006612//protein targeting to membrane;GO:0006612//protein targeting to membrane;GO:0006612//protein targeting to membrane;GO:0009409//response to cold;GO:0009409//response to cold;GO:0009595//detection of biotic stimulus;GO:0009637//response to blue light;GO:00096…	--
AT1G07320	6544	5721	6029	1792	1898	1570	266.807	268.43	262.865	83.687	85.65	79.282	266.034	82.873	-1.682636585	0	0	RPL4	ribosomal protein L4	Genetic Information Processing	Translation	ko03010//Ribosome	K02926	GO:0000311//plastid large ribosomal subunit;GO:0000311//plastid large ribosomal subunit;GO:0000311//plastid large ribosomal subunit;GO:0000311//plastid large ribosomal subunit;GO:0005634//nucleus;GO:0005634//nucleus;GO:0005840//ribosome;GO:0009507//chloroplast;GO:0009507//chloroplast;GO:0009507//chloroplast;GO:0009507//chloroplast;GO:0009507//chloroplast;GO:0009507//chloroplast;GO:0009507//chloro…	GO:0003735//structural constituent of ribosome;GO:0003735//structural constituent of ribosome;GO:0008266//poly(U) RNA binding	GO:0006412//translation;GO:0006412//translation;GO:0006412//translation;GO:0006412//translation;GO:0006412//translation;GO:0006412//translation;GO:0019288//isopentenyl diphosphate biosynthetic process, methylerythritol 4-phosphate pathway;GO:0019288//isopentenyl diphosphate biosynthetic process, methylerythritol 4-phosphate pathway;GO:0019344//cysteine biosynthetic process;GO:0019344//cysteine bi…	--
AT1G08380	39889	35029	36640	10798	10888	9008	2752.352	2761.169	2698.543	849.191	826.078	766.619	2737.354667	813.9626667	-1.74974784	0	0	PSAO	photosystem I subunit O	Metabolism	Energy metabolism	ko00195//Photosynthesis	K14332	GO:0005739//mitochondrion;GO:0009507//chloroplast;GO:0009522//photosystem I;GO:0009522//photosystem I;GO:0009579//thylakoid;GO:0009579//thylakoid	-	GO:0006098//pentose-phosphate shunt;GO:0006098//pentose-phosphate shunt;GO:0006364//rRNA processing;GO:0006364//rRNA processing;GO:0009657//plastid organization;GO:0009657//plastid organization;GO:0009768//photosynthesis, light harvesting in photosystem I;GO:0009768//photosynthesis, light harvesting in photosystem I;GO:0009768//photosynthesis, light harvesting in photosystem I;GO:0010207//photosy…	--
AT1G08830	1560	1397	1501	9999	9460	8457	86.779	88.777	89.139	633.99	578.633	580.259	88.23166667	597.6273333	2.759877691	0	0	CSD1	copper/zinc superoxide dismutase 1	Cellular Processes	Transport and catabolism	ko04146//Peroxisome	K04565	GO:0005576//extracellular region;GO:0005634//nucleus;GO:0005737//cytoplasm;GO:0005737//cytoplasm;GO:0005737//cytoplasm;GO:0005829//cytosol;GO:0005829//cytosol;GO:0005829//cytosol;GO:0005829//cytosol	GO:0004784//superoxide dismutase activity;GO:0004784//superoxide dismutase activity;GO:0005507//copper ion binding;GO:0005515//protein binding;GO:0008270//zinc ion binding	GO:0006094//gluconeogenesis;GO:0006096//glycolytic process;GO:0006096//glycolytic process;GO:0006096//glycolytic process;GO:0006979//response to oxidative stress;GO:0006979//response to oxidative stress;GO:0009651//response to salt stress;GO:0009651//response to salt stress;GO:0009651//response to salt stress;GO:0009651//response to salt stress;GO:0010039//response to iron ion;GO:0010193//respons…	--
AT1G09340	24199	21460	22240	10025	10945	9433	792.59	802.962	777.515	374.237	394.175	381.067	791.0223333	383.1596667	-1.045772724	0	0	CSP41B	chloroplast RNA binding	-	-	-	-	GO:0005773//vacuole;GO:0005773//vacuole;GO:0005777//peroxisome;GO:0005777//peroxisome;GO:0005777//peroxisome;GO:0005777//peroxisome;GO:0005794//Golgi apparatus;GO:0005840//ribosome;GO:0009506//plasmodesma;GO:0009507//chloroplast;GO:0009507//chloroplast;GO:0009507//chloroplast;GO:0009570//chloroplast stroma;GO:0009570//chloroplast stroma;GO:0009570//chloroplast stroma;GO:0009570//chloroplast strom…	GO:0003723//RNA binding;GO:0005515//protein binding	GO:0000165//MAPK cascade;GO:0000165//MAPK cascade;GO:0000165//MAPK cascade;GO:0005996//monosaccharide metabolic process;GO:0006098//pentose-phosphate shunt;GO:0006098//pentose-phosphate shunt;GO:0006364//rRNA processing;GO:0006364//rRNA processing;GO:0006364//rRNA processing;GO:0006364//rRNA processing;GO:0006612//protein targeting to membrane;GO:0006612//protein targeting to membrane;GO:0006612/…	--
AT1G09750	3130	2785	2966	69	85	66	96.215	97.8	97.318	2.417	2.873	2.502	97.111	2.597333333	-5.224531641	0	0	AED3	Eukaryotic aspartyl protease family protein	-	-	-	-	GO:0005576//extracellular region;GO:0005618//cell wall;GO:0009505//plant-type cell wall;GO:0048046//apoplast	-	-	--
AT1G10760	1336	1054	1160	5612	5987	5210	13.877	12.507	12.861	66.438	68.379	66.746	13.08166667	67.18766667	2.36065007	0	0	GWD1	Pyruvate phosphate dikinase, PEP/pyruvate binding domain	-	-	-	-	GO:0005739//mitochondrion;GO:0009507//chloroplast;GO:0009507//chloroplast;GO:0009507//chloroplast;GO:0009570//chloroplast stroma;GO:0009570//chloroplast stroma;GO:0009570//chloroplast stroma;GO:0009570//chloroplast stroma;GO:0009570//chloroplast stroma;GO:0009570//chloroplast stroma;GO:0009570//chloroplast stroma;GO:0009570//chloroplast stroma;GO:0009570//chloroplast stroma;GO:0009570//chloroplas…	GO:0005515//protein binding;GO:0050521//alpha-glucan, water dikinase activity;GO:0050521//alpha-glucan, water dikinase activity;GO:0050521//alpha-glucan, water dikinase activity;GO:0050521//alpha-glucan, water dikinase activity;GO:0050521//alpha-glucan, water dikinase activity;GO:0050521//alpha-glucan, water dikinase activity	GO:0005982//starch metabolic process;GO:0005982//starch metabolic process;GO:0005983//starch catabolic process;GO:0005983//starch catabolic process;GO:0005983//starch catabolic process;GO:0005983//starch catabolic process;GO:0007623//circadian rhythm;GO:0009610//response to symbiotic fungus;GO:0009631//cold acclimation;GO:0009631//cold acclimation;GO:0010353//response to trehalose;GO:0019252//sta…	--
AT1G11860	24692	21561	23103	10228	9905	8977	748.789	746.903	747.74	353.526	330.272	335.743	747.8106667	339.847	-1.137787662	0	0	GDCST	Glycine cleavage T-protein family	Metabolism;Metabolism;Metabolism;Metabolism;Metabolism;Metabolism	Global and overview maps;Global and overview maps;Global and overview maps;Carbohydrate metabolism;Amino acid metabolism;Metabolism of cofactors and vitamins	ko01100//Metabolic pathways;ko01110//Biosynthesis of secondary metabolites;ko01200//Carbon metabolism;ko00630//Glyoxylate and dicarboxylate metabolism;ko00260//Glycine, serine and threonine metabolism;ko00670//One carbon pool by folate	K00605;K00605;K00605;K00605;K00605;K00605	GO:0005739//mitochondrion;GO:0005739//mitochondrion;GO:0005739//mitochondrion;GO:0005739//mitochondrion;GO:0005739//mitochondrion;GO:0009507//chloroplast;GO:0009507//chloroplast;GO:0009534//chloroplast thylakoid;GO:0009534//chloroplast thylakoid;GO:0009534//chloroplast thylakoid;GO:0009534//chloroplast thylakoid;GO:0009570//chloroplast stroma;GO:0009570//chloroplast stroma;GO:0009570//chloroplast…	GO:0004047//aminomethyltransferase activity	GO:0006546//glycine catabolic process;GO:0006546//glycine catabolic process;GO:0007389//pattern specification process;GO:0008361//regulation of cell size;GO:0008361//regulation of cell size;GO:0009658//chloroplast organization;GO:0009658//chloroplast organization;GO:0009926//auxin polar transport;GO:0010015//root morphogenesis;GO:0010075//regulation of meristem growth;GO:0016117//carotenoid biosy…	--
AT1G11910	6775	5761	6159	34025	35230	32043	166.82	162.051	161.873	954.881	953.838	973.136	163.5813333	960.6183333	2.553955214	0	0	APA1	aspartic proteinase A1	-	-	-	-	GO:0005576//extracellular region;GO:0005773//vacuole;GO:0005773//vacuole;GO:0005773//vacuole;GO:0005773//vacuole;GO:0005829//cytosol;GO:0009506//plasmodesma	GO:0004175//endopeptidase activity	GO:0006096//glycolytic process;GO:0006096//glycolytic process;GO:0006096//glycolytic process;GO:0006508//proteolysis;GO:0006508//proteolysis;GO:0006623//protein targeting to vacuole;GO:0006833//water transport;GO:0006972//hyperosmotic response;GO:0006972//hyperosmotic response;GO:0007030//Golgi organization;GO:0007030//Golgi organization;GO:0009266//response to temperature stimulus;GO:0009651//re…	--
AT1G12090	14401	12663	13652	1009	1033	902	794.712	798.304	804.149	63.463	62.682	61.394	799.055	62.513	-3.676066665	0	0	At4g12490	extensin-like protein	-	-	-	-	-	GO:0008289//lipid binding	GO:0000271//polysaccharide biosynthetic process;GO:0006869//lipid transport;GO:0007389//pattern specification process;GO:0008361//regulation of cell size;GO:0008361//regulation of cell size;GO:0009825//multidimensional cell growth;GO:0009926//auxin polar transport;GO:0009932//cell tip growth;GO:0009932//cell tip growth;GO:0010015//root morphogenesis;GO:0010817//regulation of hormone levels;GO:001…	--
AT1G12900	52908	45843	49185	7523	7985	7365	1710.535	1692.732	1697.421	277.179	283.938	293.626	1700.229333	284.9143333	-2.577129249	0	0	GAPA2	glyceraldehyde 3-phosphate dehydrogenase A subunit 2	Metabolism;Metabolism;Metabolism	Global and overview maps;Global and overview maps;Energy metabolism	ko01100//Metabolic pathways;ko01200//Carbon metabolism;ko00710//Carbon fixation in photosynthetic organisms	K05298;K05298;K05298	GO:0005737//cytoplasm;GO:0005737//cytoplasm;GO:0009507//chloroplast;GO:0009507//chloroplast;GO:0009507//chloroplast;GO:0009507//chloroplast;GO:0009507//chloroplast;GO:0009507//chloroplast;GO:0009570//chloroplast stroma;GO:0009570//chloroplast stroma;GO:0009570//chloroplast stroma;GO:0009570//chloroplast stroma;GO:0009570//chloroplast stroma;GO:0009570//chloroplast stroma;GO:0009570//chloroplast s…	-	GO:0006096//glycolytic process;GO:0006096//glycolytic process;GO:0006096//glycolytic process;GO:0006364//rRNA processing;GO:0006364//rRNA processing;GO:0009657//plastid organization;GO:0009657//plastid organization;GO:0009773//photosynthetic electron transport in photosystem I;GO:0009773//photosynthetic electron transport in photosystem I;GO:0009773//photosynthetic electron transport in photosyst…	--
AT1G13080	3182	2973	3059	654	568	537	93.155	99.521	95.682	21.799	18.316	19.372	96.11933333	19.829	-2.27721472	0	0	CYP71B2	cytochrome P450, family 71, subfamily B, polypeptide 2	-	-	-	-	GO:0005576//extracellular region	GO:0019825//oxygen binding	GO:0010286//heat acclimation;GO:0010286//heat acclimation	--
AT1G13360	844	859	776	4501	4731	4145	46.858	53.965	46.253	279.917	285.543	277.02	49.02533333	280.8266667	2.518080592	0	0	--	-	-	-	-	-	GO:0005634//nucleus;GO:0005634//nucleus;GO:0005634//nucleus	GO:0003674//molecular_function	GO:0008150//biological_process	--
AT1G13440	23850	20674	22559	8013	8109	7478	803.998	796.142	811.698	307.859	300.562	310.908	803.946	306.443	-1.391479851	0	0	GAPC2	glyceraldehyde-3-phosphate dehydrogenase C2	Metabolism;Metabolism;Metabolism;Metabolism;Metabolism;Metabolism	Global and overview maps;Global and overview maps;Global and overview maps;Global and overview maps;Carbohydrate metabolism;Energy metabolism	ko01100//Metabolic pathways;ko01110//Biosynthesis of secondary metabolites;ko01200//Carbon metabolism;ko01230//Biosynthesis of amino acids;ko00010//Glycolysis / Gluconeogenesis;ko00710//Carbon fixation in photosynthetic organisms	K00134;K00134;K00134;K00134;K00134;K00134	GO:0005618//cell wall;GO:0005634//nucleus;GO:0005730//nucleolus;GO:0005730//nucleolus;GO:0005737//cytoplasm;GO:0005737//cytoplasm;GO:0005739//mitochondrion;GO:0005739//mitochondrion;GO:0005739//mitochondrion;GO:0005777//peroxisome;GO:0005777//peroxisome;GO:0005829//cytosol;GO:0005829//cytosol;GO:0005829//cytosol;GO:0005886//plasma membrane;GO:0005886//plasma membrane;GO:0005886//plasma membrane;G…	GO:0004365//glyceraldehyde-3-phosphate dehydrogenase (NAD+) (phosphorylating) activity;GO:0005507//copper ion binding;GO:0008270//zinc ion binding	GO:0006094//gluconeogenesis;GO:0006094//gluconeogenesis;GO:0006096//glycolytic process;GO:0006096//glycolytic process;GO:0006096//glycolytic process;GO:0006096//glycolytic process;GO:0006096//glycolytic process;GO:0006096//glycolytic process;GO:0006096//glycolytic process;GO:0006096//glycolytic process;GO:0006096//glycolytic process;GO:0006098//pentose-phosphate shunt;GO:0006098//pentose-phosphat…	--
AT1G13650	4825	4218	4374	41	46	45	197.805	197.551	191.444	1.908	2.084	2.293	195.6	2.095	-6.544812316	0	0	--	-	-	-	-	-	GO:0005634//nucleus;GO:0005634//nucleus	GO:0003674//molecular_function	GO:0008150//biological_process;GO:0019288//isopentenyl diphosphate biosynthetic process, methylerythritol 4-phosphate pathway;GO:0019288//isopentenyl diphosphate biosynthetic process, methylerythritol 4-phosphate pathway	--
AT1G14880	4753	4055	4097	51	45	48	301.379	293.731	277.29	3.686	3.137	3.754	290.8	3.525666667	-6.365987377	0	0	PCR1	PLANT CADMIUM RESISTANCE 1	-	-	-	-	GO:0005773//vacuole;GO:0005773//vacuole;GO:0005886//plasma membrane	GO:0003674//molecular_function	GO:0008150//biological_process	--
AT1G15290	5063	4418	4757	2142	2211	1977	47.734	47.584	47.871	23.017	22.921	22.989	47.72966667	22.97566667	-1.054779537	0	0	TSS	Tetratricopeptide repeat (TPR)-like superfamily protein	-	-	-	-	GO:0005737//cytoplasm;GO:0005829//cytosol	-	GO:0008150//biological_process	--
AT1G15410	732	625	789	5207	5025	4669	15.398	15.016	17.715	124.837	116.226	121.135	16.043	120.7326667	2.911800227	0	0	--	aspartate-glutamate racemase family	-	-	-	-	GO:0009507//chloroplast;GO:0009507//chloroplast	GO:0016855//racemase and epimerase activity, acting on amino acids and derivatives	GO:0008152//metabolic process	--
AT1G15820	91470	79925	85151	11807	12364	11134	3750.594	3743.85	3726.783	551.788	557.444	563.084	3740.409	557.4386667	-2.746311049	0	0	CAP10B	light harvesting complex photosystem II subunit 6	Metabolism;Metabolism	Global and overview maps;Energy metabolism	ko01100//Metabolic pathways;ko00196//Photosynthesis - antenna proteins	K08917;K08917	GO:0009507//chloroplast;GO:0009507//chloroplast;GO:0009507//chloroplast;GO:0009534//chloroplast thylakoid;GO:0009534//chloroplast thylakoid;GO:0009534//chloroplast thylakoid;GO:0009534//chloroplast thylakoid;GO:0009535//chloroplast thylakoid membrane;GO:0009535//chloroplast thylakoid membrane;GO:0009535//chloroplast thylakoid membrane;GO:0009535//chloroplast thylakoid membrane;GO:0009535//chlorop…	GO:0016168//chlorophyll binding	GO:0006816//calcium ion transport;GO:0007030//Golgi organization;GO:0007030//Golgi organization;GO:0009651//response to salt stress;GO:0009651//response to salt stress;GO:0010196//nonphotochemical quenching;GO:0015979//photosynthesis;GO:0015979//photosynthesis;GO:0015979//photosynthesis;GO:0015979//photosynthesis;GO:0019344//cysteine biosynthetic process;GO:0019344//cysteine biosynthetic process;…	--
AT1G18620	1622	1363	1462	119	146	117	23.396	22.464	22.51	1.953	2.316	2.082	22.79	2.117	-3.42830775	0	0	LNG2	-	-	-	-	-	GO:0005634//nucleus;GO:0005634//nucleus	GO:0003674//molecular_function	GO:0008150//biological_process;GO:0009740//gibberellic acid mediated signaling pathway;GO:0009740//gibberellic acid mediated signaling pathway;GO:0010162//seed dormancy process	--
AT1G19150	3720	3319	3439	741	737	694	173.007	176.337	170.717	39.278	37.689	39.809	173.3536667	38.92533333	-2.154937053	0	0	LHCA6	photosystem I light harvesting complex gene 6	Metabolism	Energy metabolism	ko00196//Photosynthesis - antenna proteins	K08908	GO:0009507//chloroplast;GO:0009507//chloroplast;GO:0030076//light-harvesting complex	GO:0016168//chlorophyll binding	GO:0006098//pentose-phosphate shunt;GO:0006098//pentose-phosphate shunt;GO:0006364//rRNA processing;GO:0006364//rRNA processing;GO:0009637//response to blue light;GO:0009637//response to blue light;GO:0009644//response to high light intensity;GO:0009744//response to sucrose;GO:0010114//response to red light;GO:0010114//response to red light;GO:0010155//regulation of proton transport;GO:0010218//r…	--
AT1G19350	5940	5356	5927	2430	2263	2118	203.118	209.016	216.882	95.632	85.815	90.047	209.672	90.498	-1.2121764	0	0	BZR2	Brassinosteroid signalling positive regulator (BZR1) family protein	Environmental Information Processing	Signal transduction	ko04075//Plant hormone signal transduction	K14503	GO:0005634//nucleus;GO:0005634//nucleus;GO:0005634//nucleus;GO:0005634//nucleus;GO:0005634//nucleus;GO:0005634//nucleus;GO:0005829//cytosol	GO:0003677//DNA binding;GO:0003700//transcription factor activity, sequence-specific DNA binding;GO:0005515//protein binding;GO:0005515//protein binding;GO:0005515//protein binding;GO:0005515//protein binding;GO:0005515//protein binding	GO:0006355//regulation of transcription, DNA-templated;GO:0006355//regulation of transcription, DNA-templated;GO:0006355//regulation of transcription, DNA-templated;GO:0009742//brassinosteroid mediated signaling pathway;GO:0009742//brassinosteroid mediated signaling pathway	BES1
AT1G19450	4460	3871	4024	1081	1171	1057	110.774	109.835	106.68	30.601	31.98	32.38	109.0963333	31.65366667	-1.785158082	0	0	At1g19450	Major facilitator superfamily protein	-	-	-	-	GO:0005773//vacuole;GO:0005773//vacuole;GO:0005774//vacuolar membrane;GO:0005774//vacuolar membrane;GO:0005774//vacuolar membrane;GO:0005886//plasma membrane;GO:0016020//membrane	GO:0005351//sugar:proton symporter activity;GO:0015144//carbohydrate transmembrane transporter activity;GO:0015144//carbohydrate transmembrane transporter activity	-	--
AT1G19660	1496	1274	1382	8505	8780	7754	51.374	49.915	50.564	332.586	331.316	328.189	50.61766667	330.697	2.707797048	0	0	BBD2	Wound-responsive family protein	-	-	-	-	-	-	GO:0009611//response to wounding	--
AT1G19700	1091	1005	1065	5229	5461	4982	25.76	27.02	26.8	140.092	141.314	144.271	26.52666667	141.8923333	2.419281337	0	0	BLH10	BEL1-like homeodomain 10	-	-	-	-	GO:0005634//nucleus;GO:0005634//nucleus;GO:0005634//nucleus;GO:0005634//nucleus	GO:0003677//DNA binding;GO:0003700//transcription factor activity, sequence-specific DNA binding	GO:0006355//regulation of transcription, DNA-templated;GO:0006355//regulation of transcription, DNA-templated;GO:0006355//regulation of transcription, DNA-templated;GO:0048513//animal organ development	TALE
AT1G20330	5214	4326	5026	1708	1681	1404	171.818	162.854	176.784	64.15	60.91	57.065	170.4853333	60.70833333	-1.48968116	0	0	SMT2	sterol methyltransferase 2	Metabolism;Metabolism	Global and overview maps;Lipid metabolism	ko01110//Biosynthesis of secondary metabolites;ko00100//Steroid biosynthesis	K08242;K08242	GO:0005783//endoplasmic reticulum;GO:0005783//endoplasmic reticulum;GO:0005783//endoplasmic reticulum;GO:0005794//Golgi apparatus	GO:0008757//S-adenosylmethionine-dependent methyltransferase activity	GO:0006007//glucose catabolic process;GO:0006084//acetyl-CoA metabolic process;GO:0006084//acetyl-CoA metabolic process;GO:0007389//pattern specification process;GO:0009825//multidimensional cell growth;GO:0010051//xylem and phloem pattern formation;GO:0016126//sterol biosynthetic process;GO:0016126//sterol biosynthetic process;GO:0016132//brassinosteroid biosynthetic process;GO:0019288//isopente…	--
AT1G20340	101721	88291	93582	17206	17504	15941	5277.22	5232.694	5182.149	1017.386	998.514	1020.025	5230.687667	1011.975	-2.369826977	0	0	DRT112	Cupredoxin superfamily protein	Metabolism	Energy metabolism	ko00195//Photosynthesis	K02638	GO:0009507//chloroplast;GO:0009507//chloroplast;GO:0009507//chloroplast;GO:0009534//chloroplast thylakoid;GO:0009534//chloroplast thylakoid;GO:0009534//chloroplast thylakoid;GO:0009534//chloroplast thylakoid;GO:0009543//chloroplast thylakoid lumen;GO:0009543//chloroplast thylakoid lumen;GO:0009543//chloroplast thylakoid lumen;GO:0009543//chloroplast thylakoid lumen;GO:0009543//chloroplast thylako…	-	GO:0000271//polysaccharide biosynthetic process;GO:0006098//pentose-phosphate shunt;GO:0006098//pentose-phosphate shunt;GO:0006417//regulation of translation;GO:0006417//regulation of translation;GO:0006417//regulation of translation;GO:0009411//response to UV;GO:0009637//response to blue light;GO:0009644//response to high light intensity;GO:0009657//plastid organization;GO:0009657//plastid organ…	--
AT1G20450	3105	2666	3022	10016	10326	8903	99.481	97.579	103.347	365.754	363.776	351.817	100.1356667	360.449	1.847839217	0	0	ERD10	Dehydrin family protein	-	-	-	-	GO:0005634//nucleus;GO:0005634//nucleus;GO:0005634//nucleus;GO:0005737//cytoplasm;GO:0005829//cytosol;GO:0005829//cytosol;GO:0009506//plasmodesma;GO:0015629//actin cytoskeleton;GO:0016020//membrane	GO:0003779//actin binding	GO:0009269//response to desiccation;GO:0009269//response to desiccation;GO:0009409//response to cold;GO:0009409//response to cold;GO:0009409//response to cold;GO:0009409//response to cold;GO:0009409//response to cold;GO:0009409//response to cold;GO:0009409//response to cold;GO:0009409//response to cold;GO:0009409//response to cold;GO:0009409//response to cold;GO:0009409//response to cold;GO:00094…	--
AT1G21130	3942	3363	3778	1360	1307	1208	139.639	136.184	142.996	54.75	50.799	52.684	139.6063333	52.74433333	-1.404276383	0	0	IGMT4	O-methyltransferase family protein	Metabolism;Metabolism;Metabolism	Global and overview maps;Global and overview maps;Biosynthesis of other secondary metabolites	ko01100//Metabolic pathways;ko01110//Biosynthesis of secondary metabolites;ko00940//Phenylpropanoid biosynthesis	K13066;K13066;K13066	GO:0005634//nucleus;GO:0005829//cytosol	-	-	--
AT1G21250	9208	7907	8027	2139	2248	2141	166.967	163.792	155.367	44.208	44.823	47.885	162.042	45.63866667	-1.828039248	0	0	WAK1	cell wall-associated kinase	-	-	-	-	GO:0005576//extracellular region;GO:0005773//vacuole;GO:0005773//vacuole;GO:0005886//plasma membrane;GO:0005886//plasma membrane;GO:0009505//plant-type cell wall	GO:0005515//protein binding;GO:0005515//protein binding;GO:0016301//kinase activity;GO:0016301//kinase activity	GO:0000165//MAPK cascade;GO:0000165//MAPK cascade;GO:0000165//MAPK cascade;GO:0006612//protein targeting to membrane;GO:0006612//protein targeting to membrane;GO:0006612//protein targeting to membrane;GO:0007166//cell surface receptor signaling pathway;GO:0009615//response to virus;GO:0009627//systemic acquired resistance;GO:0009627//systemic acquired resistance;GO:0009751//response to salicylic …	--
AT1G21270	4847	4277	4443	1248	1346	1177	95.234	95.998	93.172	27.945	29.077	28.521	94.80133333	28.51433333	-1.733220047	0	0	WAK2	wall-associated kinase 2	-	-	-	-	GO:0005886//plasma membrane	GO:0004674//protein serine/threonine kinase activity;GO:0004674//protein serine/threonine kinase activity	GO:0006468//protein phosphorylation;GO:0006468//protein phosphorylation;GO:0006468//protein phosphorylation;GO:0009311//oligosaccharide metabolic process;GO:0009751//response to salicylic acid;GO:0009793//embryo development ending in seed dormancy;GO:0009826//unidimensional cell growth;GO:0009826//unidimensional cell growth;GO:0009992//cellular water homeostasis;GO:0009992//cellular water homeost…	--
AT1G21400	531	505	516	3291	3339	3213	13.175	14.314	13.666	93.068	91.096	98.327	13.71833333	94.16366667	2.779065283	0	0	At1g21400	Thiamin diphosphate-binding fold (THDP-binding) superfamily protein	Metabolism;Metabolism;Metabolism;Metabolism	Global and overview maps;Global and overview maps;Amino acid metabolism;Carbohydrate metabolism	ko01100//Metabolic pathways;ko01110//Biosynthesis of secondary metabolites;ko00280//Valine, leucine and isoleucine degradation;ko00640//Propanoate metabolism	K00166;K00166;K00166;K00166	GO:0005739//mitochondrion	GO:0003863//3-methyl-2-oxobutanoate dehydrogenase (2-methylpropanoyl-transferring) activity	GO:0008152//metabolic process;GO:0009646//response to absence of light;GO:0009744//response to sucrose;GO:0043617//cellular response to sucrose starvation;GO:0043617//cellular response to sucrose starvation	--
AT1G21500	5578	4862	5101	488	467	418	438.53	436.667	428.055	43.727	40.37	40.532	434.4173333	41.543	-3.38640436	0	0	--	-	-	-	-	-	GO:0005943//phosphatidylinositol 3-kinase complex, class IA;GO:0005943//phosphatidylinositol 3-kinase complex, class IA;GO:0005943//phosphatidylinositol 3-kinase complex, class IA;GO:0009507//chloroplast;GO:0009534//chloroplast thylakoid;GO:0009534//chloroplast thylakoid;GO:0009534//chloroplast thylakoid;GO:0009534//chloroplast thylakoid	-	-	--
AT1G22160	394	307	346	2916	3061	2685	26.181	23.304	24.54	220.842	223.65	220.053	24.675	221.515	3.166282405	0	0	FLZ5	Protein of unknown function (DUF581)	-	-	-	-	GO:0005739//mitochondrion	GO:0003674//molecular_function	GO:0008150//biological_process	--
AT1G22770	314	282	281	2518	2662	2361	3.683	3.778	3.518	33.658	34.329	34.152	3.659666667	34.04633333	3.217715279	0	0	GI	gigantea protein (GI)	Organismal Systems	Environmental adaptation	ko04712//Circadian rhythm - plant	K12124	GO:0005634//nucleus;GO:0005634//nucleus;GO:0005634//nucleus;GO:0005654//nucleoplasm;GO:0005654//nucleoplasm	GO:0005515//protein binding;GO:0005515//protein binding;GO:0005515//protein binding;GO:0005515//protein binding;GO:0005515//protein binding;GO:0005515//protein binding;GO:0005515//protein binding	GO:0005982//starch metabolic process;GO:0005982//starch metabolic process;GO:0006355//regulation of transcription, DNA-templated;GO:0006355//regulation of transcription, DNA-templated;GO:0006355//regulation of transcription, DNA-templated;GO:0007623//circadian rhythm;GO:0007623//circadian rhythm;GO:0009409//response to cold;GO:0009409//response to cold;GO:0009637//response to blue light;GO:000963…	--
AT1G22930	2270	1964	2053	12161	12858	11791	29.46	29.234	28.679	181.702	185.058	189.694	29.12433333	185.4846667	2.671002998	0	0	--	T-complex protein 11	-	-	-	-	GO:0005634//nucleus;GO:0005634//nucleus;GO:0009506//plasmodesma	-	GO:0008150//biological_process	--
AT1G24147	3268	2596	3016	103	130	96	252.423	229.069	248.657	9.068	11.041	9.146	243.383	9.751666667	-4.641435779	0	0	--	-	-	-	-	-	GO:0005576//extracellular region	GO:0003674//molecular_function	GO:0008150//biological_process	--
AT1G26560	1859	1578	1773	102	110	93	50.746	49.208	51.66	3.173	3.302	3.131	50.538	3.202	-3.980323359	0	0	BGLU40	beta glucosidase 40	Metabolism;Metabolism;Metabolism;Metabolism;Metabolism	Global and overview maps;Global and overview maps;Biosynthesis of other secondary metabolites;Carbohydrate metabolism;Metabolism of other amino acids	ko01100//Metabolic pathways;ko01110//Biosynthesis of secondary metabolites;ko00940//Phenylpropanoid biosynthesis;ko00500//Starch and sucrose metabolism;ko00460//Cyanoamino acid metabolism	K01188;K01188;K01188;K01188;K01188	GO:0005576//extracellular region;GO:0009507//chloroplast;GO:0048046//apoplast	GO:0004553//hydrolase activity, hydrolyzing O-glycosyl compounds	-	--
AT1G27950	7074	5898	6746	1322	1479	1314	436.565	415.817	444.378	92.988	100.363	100.018	432.2533333	97.78966667	-2.144123159	0	0	LTPG1	glycosylphosphatidylinositol-anchored lipid protein transfer 1	-	-	-	-	GO:0005886//plasma membrane;GO:0005886//plasma membrane;GO:0005886//plasma membrane;GO:0005886//plasma membrane;GO:0031225//anchored component of membrane;GO:0031225//anchored component of membrane;GO:0046658//anchored component of plasma membrane;GO:0046658//anchored component of plasma membrane	-	GO:0006869//lipid transport	--
AT1G28600	1943	1618	1723	14511	15107	13581	65.366	62.204	61.912	554.816	557.285	562.019	63.16066667	558.04	3.143270233	0	0	At1g28600	GDSL-like Lipase/Acylhydrolase superfamily protein	-	-	-	-	GO:0005576//extracellular region;GO:0005576//extracellular region;GO:0005618//cell wall;GO:0005618//cell wall	-	-	--
AT1G28610	406	352	414	2590	2690	2451	13.002	12.947	14.23	94.703	94.953	96.902	13.393	95.51933333	2.83431361	0	0	At1g28610	GDSL-like Lipase/Acylhydrolase superfamily protein	-	-	-	-	GO:0005576//extracellular region;GO:0005576//extracellular region	GO:0016298//lipase activity	-	--
AT1G29070	3466	2851	3097	774	808	681	217.78	204.645	207.708	55.429	55.824	52.776	210.0443333	54.67633333	-1.941705462	0	0	RPL34	Ribosomal protein L34	Genetic Information Processing	Translation	ko03010//Ribosome	K02914	GO:0005840//ribosome;GO:0009507//chloroplast	GO:0003735//structural constituent of ribosome	GO:0006412//translation;GO:0006412//translation;GO:0006412//translation;GO:0042254//ribosome biogenesis	--
AT1G29660	15264	13146	14730	687	651	546	547.239	538.414	563.682	28.072	25.663	24.144	549.7783333	25.95966667	-4.404506288	0	0	At1g29660	GDSL-like Lipase/Acylhydrolase superfamily protein	-	-	-	-	GO:0005576//extracellular region;GO:0005634//nucleus;GO:0048046//apoplast	-	GO:0006833//water transport;GO:0009651//response to salt stress;GO:0009651//response to salt stress;GO:0009750//response to fructose	--
AT1G29670	4375	4018	4232	151	163	147	160.044	167.914	165.246	6.296	6.557	6.633	164.4013333	6.495333333	-4.661674624	0	0	At1g29670	GDSL-like Lipase/Acylhydrolase superfamily protein	-	-	-	-	GO:0005576//extracellular region;GO:0005618//cell wall;GO:0009507//chloroplast;GO:0009534//chloroplast thylakoid;GO:0009534//chloroplast thylakoid;GO:0009534//chloroplast thylakoid;GO:0009534//chloroplast thylakoid;GO:0048046//apoplast	-	GO:0000038//very long-chain fatty acid metabolic process;GO:0000038//very long-chain fatty acid metabolic process;GO:0042335//cuticle development;GO:0042631//cellular response to water deprivation;GO:0042631//cellular response to water deprivation;GO:0042631//cellular response to water deprivation	--
AT1G29910	96244	83955	90749	16407	16705	14919	4576.984	4561.049	4606.516	889.292	873.523	875.102	4581.516333	879.3056667	-2.381388491	0	0	LHCB1.1	chlorophyll A/B binding protein 3	Metabolism;Metabolism	Global and overview maps;Energy metabolism	ko01100//Metabolic pathways;ko00196//Photosynthesis - antenna proteins	K08912;K08912	GO:0005739//mitochondrion;GO:0009507//chloroplast;GO:0009507//chloroplast;GO:0009507//chloroplast;GO:0009534//chloroplast thylakoid;GO:0009534//chloroplast thylakoid;GO:0009534//chloroplast thylakoid;GO:0009534//chloroplast thylakoid;GO:0009535//chloroplast thylakoid membrane;GO:0009535//chloroplast thylakoid membrane;GO:0009535//chloroplast thylakoid membrane;GO:0009535//chloroplast thylakoid me…	GO:0016168//chlorophyll binding;GO:0016168//chlorophyll binding	GO:0015979//photosynthesis;GO:0015979//photosynthesis	--
AT1G29920	148630	129286	136903	25096	25837	23183	6130.622	6092.07	6027.455	1179.821	1171.813	1179.42	6083.382333	1177.018	-2.369737295	0	0	LHCB1.1	chlorophyll A/B-binding protein 2	Metabolism;Metabolism	Global and overview maps;Energy metabolism	ko01100//Metabolic pathways;ko00196//Photosynthesis - antenna proteins	K08912;K08912	GO:0009507//chloroplast;GO:0009507//chloroplast;GO:0009535//chloroplast thylakoid membrane;GO:0009535//chloroplast thylakoid membrane;GO:0009535//chloroplast thylakoid membrane;GO:0009535//chloroplast thylakoid membrane;GO:0009535//chloroplast thylakoid membrane;GO:0009535//chloroplast thylakoid membrane;GO:0009535//chloroplast thylakoid membrane;GO:0009535//chloroplast thylakoid membrane;GO:0009…	GO:0016168//chlorophyll binding;GO:0016168//chlorophyll binding	GO:0009637//response to blue light;GO:0009750//response to fructose;GO:0010114//response to red light;GO:0010218//response to far red light;GO:0015979//photosynthesis;GO:0015979//photosynthesis	--
AT1G29930	561141	493803	524700	47599	48909	43876	26072.215	26210.425	26021.926	2520.661	2498.706	2514.371	26101.522	2511.246	-3.377658668	0	0	LHCB1.3	chlorophyll A/B binding protein 1	Metabolism;Metabolism	Global and overview maps;Energy metabolism	ko01100//Metabolic pathways;ko00196//Photosynthesis - antenna proteins	K08912;K08912	GO:0009507//chloroplast;GO:0009507//chloroplast;GO:0009507//chloroplast;GO:0009534//chloroplast thylakoid;GO:0009534//chloroplast thylakoid;GO:0009534//chloroplast thylakoid;GO:0009534//chloroplast thylakoid;GO:0009535//chloroplast thylakoid membrane;GO:0009535//chloroplast thylakoid membrane;GO:0009535//chloroplast thylakoid membrane;GO:0009535//chloroplast thylakoid membrane;GO:0009535//chlorop…	GO:0016168//chlorophyll binding;GO:0016168//chlorophyll binding	GO:0015979//photosynthesis;GO:0015979//photosynthesis	--
AT1G30380	44076	39040	43612	11436	11786	10414	2831.792	2865.388	2990.806	837.422	832.622	825.234	2895.995333	831.7593333	-1.799821223	0	0	PSAK	photosystem I subunit K	Metabolism;Metabolism	Global and overview maps;Energy metabolism	ko01100//Metabolic pathways;ko00195//Photosynthesis	K02698;K02698	GO:0009507//chloroplast;GO:0009507//chloroplast;GO:0009522//photosystem I;GO:0009522//photosystem I;GO:0009534//chloroplast thylakoid;GO:0009534//chloroplast thylakoid;GO:0009534//chloroplast thylakoid;GO:0009534//chloroplast thylakoid;GO:0009535//chloroplast thylakoid membrane;GO:0009535//chloroplast thylakoid membrane;GO:0009535//chloroplast thylakoid membrane;GO:0009535//chloroplast thylakoid …	-	GO:0015979//photosynthesis;GO:0015979//photosynthesis;GO:0019344//cysteine biosynthetic process;GO:0019344//cysteine biosynthetic process;GO:0030003//cellular cation homeostasis;GO:0070838//divalent metal ion transport	--
AT1G30530	3181	2549	2905	10645	11527	10005	84.364	77.228	82.236	321.773	336.148	327.273	81.276	328.398	2.014544034	0	0	UGT78D1	UDP-glucosyl transferase 78D1	Metabolism	Biosynthesis of other secondary metabolites	ko00944//Flavone and flavonol biosynthesis	K15787	GO:0009507//chloroplast	GO:0008194//UDP-glycosyltransferase activity;GO:0008194//UDP-glycosyltransferase activity;GO:0016757//transferase activity, transferring glycosyl groups;GO:0016757//transferase activity, transferring glycosyl groups;GO:0080043//quercetin 3-O-glucosyltransferase activity	GO:0051555//flavonol biosynthetic process;GO:0051555//flavonol biosynthetic process;GO:0080167//response to karrikin	--
AT1G31330	80085	70543	74179	18072	18897	17308	4084.857	4110.493	4038.588	1050.613	1059.841	1088.863	4077.979333	1066.439	-1.935053018	0	0	PSAF	photosystem I subunit F	Metabolism;Metabolism	Global and overview maps;Energy metabolism	ko01100//Metabolic pathways;ko00195//Photosynthesis	K02694;K02694	GO:0009507//chloroplast;GO:0009507//chloroplast;GO:0009507//chloroplast;GO:0009534//chloroplast thylakoid;GO:0009534//chloroplast thylakoid;GO:0009534//chloroplast thylakoid;GO:0009534//chloroplast thylakoid;GO:0009535//chloroplast thylakoid membrane;GO:0009535//chloroplast thylakoid membrane;GO:0009535//chloroplast thylakoid membrane;GO:0009535//chloroplast thylakoid membrane;GO:0009535//chlorop…	GO:0003674//molecular_function	GO:0015979//photosynthesis;GO:0015979//photosynthesis;GO:0019344//cysteine biosynthetic process;GO:0019344//cysteine biosynthetic process	--
AT1G32060	47062	42112	43182	15852	16606	15045	1467.124	1499.743	1436.886	563.238	569.225	578.481	1467.917667	570.3146667	-1.363941012	0	0	At1g32060	phosphoribulokinase	Metabolism;Metabolism;Metabolism	Global and overview maps;Global and overview maps;Energy metabolism	ko01100//Metabolic pathways;ko01200//Carbon metabolism;ko00710//Carbon fixation in photosynthetic organisms	K00855;K00855;K00855	GO:0009507//chloroplast;GO:0009507//chloroplast;GO:0009507//chloroplast;GO:0009535//chloroplast thylakoid membrane;GO:0009535//chloroplast thylakoid membrane;GO:0009535//chloroplast thylakoid membrane;GO:0009535//chloroplast thylakoid membrane;GO:0009535//chloroplast thylakoid membrane;GO:0009535//chloroplast thylakoid membrane;GO:0009535//chloroplast thylakoid membrane;GO:0009535//chloroplast th…	GO:0005515//protein binding;GO:0005524//ATP binding;GO:0005524//ATP binding;GO:0008974//phosphoribulokinase activity;GO:0008974//phosphoribulokinase activity	GO:0000165//MAPK cascade;GO:0000165//MAPK cascade;GO:0000165//MAPK cascade;GO:0006098//pentose-phosphate shunt;GO:0006098//pentose-phosphate shunt;GO:0006364//rRNA processing;GO:0006364//rRNA processing;GO:0006612//protein targeting to membrane;GO:0006612//protein targeting to membrane;GO:0006612//protein targeting to membrane;GO:0009058//biosynthetic process;GO:0009409//response to cold;GO:00094…	--
AT1G32900	9571	8329	8477	38628	40431	36383	211.799	210.559	200.231	974.269	983.79	993.035	207.5296667	983.698	2.244897883	0	0	GBSS1	UDP-Glycosyltransferase superfamily protein	Metabolism;Metabolism;Metabolism	Global and overview maps;Global and overview maps;Carbohydrate metabolism	ko01100//Metabolic pathways;ko01110//Biosynthesis of secondary metabolites;ko00500//Starch and sucrose metabolism	K13679;K13679;K13679	GO:0009507//chloroplast;GO:0009507//chloroplast;GO:0009507//chloroplast	GO:0005515//protein binding;GO:0016757//transferase activity, transferring glycosyl groups;GO:0016757//transferase activity, transferring glycosyl groups	GO:0001666//response to hypoxia;GO:0001666//response to hypoxia;GO:0010264//myo-inositol hexakisphosphate biosynthetic process;GO:0010264//myo-inositol hexakisphosphate biosynthetic process;GO:0019375//galactolipid biosynthetic process;GO:0019375//galactolipid biosynthetic process	--
AT1G33240	3324	2909	3308	975	869	853	61.447	61.433	65.273	20.543	17.664	19.449	62.71766667	19.21866667	-1.706363637	0	0	GTL1	GT-2-like 1	-	-	-	-	GO:0005634//nucleus;GO:0005634//nucleus;GO:0005634//nucleus	GO:0003677//DNA binding;GO:0003677//DNA binding;GO:0003700//transcription factor activity, sequence-specific DNA binding;GO:0043565//sequence-specific DNA binding	GO:0006351//transcription, DNA-templated;GO:0008361//regulation of cell size;GO:0008361//regulation of cell size;GO:0009414//response to water deprivation;GO:0009414//response to water deprivation;GO:0010090//trichome morphogenesis;GO:0010090//trichome morphogenesis;GO:0030308//negative regulation of cell growth;GO:0030308//negative regulation of cell growth;GO:0032876//negative regulation of DNA…	Trihelix
AT1G33590	4371	3833	4325	235	220	267	129.52	129.751	136.794	7.937	7.168	9.758	132.0216667	8.287666667	-3.993664928	0	0	--	Leucine-rich repeat (LRR) family protein	-	-	-	-	GO:0005618//cell wall;GO:0005618//cell wall;GO:0005886//plasma membrane;GO:0009505//plant-type cell wall;GO:0009505//plant-type cell wall;GO:0009507//chloroplast	-	GO:0000165//MAPK cascade;GO:0000165//MAPK cascade;GO:0000165//MAPK cascade;GO:0006355//regulation of transcription, DNA-templated;GO:0006355//regulation of transcription, DNA-templated;GO:0006355//regulation of transcription, DNA-templated;GO:0006612//protein targeting to membrane;GO:0006612//protein targeting to membrane;GO:0006612//protein targeting to membrane;GO:0006952//defense response;GO:0…	--
AT1G33600	3658	2963	3333	390	400	370	111.738	103.396	108.671	13.578	13.435	13.94	107.935	13.651	-2.983084218	0	0	--	Leucine-rich repeat (LRR) family protein	-	-	-	-	GO:0005618//cell wall;GO:0005886//plasma membrane;GO:0009505//plant-type cell wall;GO:0016020//membrane	-	GO:0000165//MAPK cascade;GO:0000165//MAPK cascade;GO:0000165//MAPK cascade;GO:0006355//regulation of transcription, DNA-templated;GO:0006355//regulation of transcription, DNA-templated;GO:0006355//regulation of transcription, DNA-templated;GO:0006612//protein targeting to membrane;GO:0006612//protein targeting to membrane;GO:0006612//protein targeting to membrane;GO:0007165//signal transduction;G…	--
AT1G34060	23	26	33	7380	7508	6812	0.696	0.899	1.066	254.531	249.815	254.242	0.887	252.8626667	8.155204229	0	0	TAR4	Pyridoxal phosphate (PLP)-dependent transferases superfamily protein	-	-	-	-	GO:0005576//extracellular region	GO:0016846//carbon-sulfur lyase activity	-	--
AT1G35710	10685	8843	9192	2046	2179	1848	141.689	133.96	130.105	30.923	31.772	30.225	135.2513333	30.97333333	-2.126544258	0	0	At1g35710	Protein kinase family protein with leucine-rich repeat domain	-	-	-	-	GO:0005886//plasma membrane	GO:0004674//protein serine/threonine kinase activity;GO:0004674//protein serine/threonine kinase activity;GO:0005524//ATP binding;GO:0005524//ATP binding	GO:0000165//MAPK cascade;GO:0000165//MAPK cascade;GO:0000165//MAPK cascade;GO:0006468//protein phosphorylation;GO:0006468//protein phosphorylation;GO:0006468//protein phosphorylation;GO:0007169//transmembrane receptor protein tyrosine kinase signaling pathway;GO:0009814//defense response, incompatible interaction;GO:0009814//defense response, incompatible interaction	--
AT1G36160	3879	3470	3661	28865	31137	28357	26.593	27.176	26.814	225.532	234.548	239.773	26.861	233.2843333	3.118504503	0	0	ACC1	acetyl-CoA carboxylase 1	Metabolism;Metabolism;Metabolism;Metabolism;Metabolism;Metabolism	Global and overview maps;Global and overview maps;Carbohydrate metabolism;Global and overview maps;Lipid metabolism;Carbohydrate metabolism	ko01100//Metabolic pathways;ko01110//Biosynthesis of secondary metabolites;ko00620//Pyruvate metabolism;ko01212//Fatty acid metabolism;ko00061//Fatty acid biosynthesis;ko00640//Propanoate metabolism	K11262;K11262;K11262;K11262;K11262;K11262	GO:0005737//cytoplasm;GO:0005737//cytoplasm;GO:0005886//plasma membrane	GO:0003989//acetyl-CoA carboxylase activity;GO:0003989//acetyl-CoA carboxylase activity	GO:0006094//gluconeogenesis;GO:0007010//cytoskeleton organization;GO:0007010//cytoskeleton organization;GO:0009630//gravitropism;GO:0009631//cold acclimation;GO:0009631//cold acclimation;GO:0009735//response to cytokinin;GO:0009793//embryo development ending in seed dormancy;GO:0009793//embryo development ending in seed dormancy;GO:0009933//meristem structural organization;GO:0010072//primary sho…	--
AT1G37130	25460	22113	23374	2601	2943	2671	394.567	391.493	386.65	45.942	50.15	51.055	390.9033333	49.049	-2.994516258	0	0	NIA2	nitrate reductase 2	Metabolism	Energy metabolism	ko00910//Nitrogen metabolism	K10534	GO:0005739//mitochondrion;GO:0005773//vacuole;GO:0005773//vacuole;GO:0005829//cytosol;GO:0005886//plasma membrane	GO:0008940//nitrate reductase activity;GO:0008940//nitrate reductase activity;GO:0008940//nitrate reductase activity;GO:0009703//nitrate reductase (NADH) activity	GO:0006809//nitric oxide biosynthetic process;GO:0006809//nitric oxide biosynthetic process;GO:0009416//response to light stimulus;GO:0009610//response to symbiotic fungus;GO:0042128//nitrate assimilation;GO:0042128//nitrate assimilation;GO:0044242//cellular lipid catabolic process;GO:0044242//cellular lipid catabolic process;GO:0048767//root hair elongation;GO:0048767//root hair elongation	--
AT1G41830	4563	4001	4286	1320	1287	1115	107.03	107.211	107.308	35.289	33.194	32.258	107.183	33.58033333	-1.674387646	0	0	Bp10	SKU5-similar 6	-	-	-	-	GO:0005576//extracellular region;GO:0005618//cell wall;GO:0005618//cell wall;GO:0009505//plant-type cell wall;GO:0009506//plasmodesma;GO:0016020//membrane;GO:0048046//apoplast	GO:0030599//pectinesterase activity	GO:0009664//plant-type cell wall organization;GO:0009664//plant-type cell wall organization;GO:0009832//plant-type cell wall biogenesis;GO:0042546//cell wall biogenesis	--
AT1G42970	59353	52573	55007	25448	26820	24280	1622.913	1642.214	1605.438	793.081	806.368	818.845	1623.521667	806.098	-1.01009949	0	0	GAPB	glyceraldehyde-3-phosphate dehydrogenase B subunit	Metabolism;Metabolism;Metabolism	Global and overview maps;Global and overview maps;Energy metabolism	ko01100//Metabolic pathways;ko01200//Carbon metabolism;ko00710//Carbon fixation in photosynthetic organisms	K05298;K05298;K05298	GO:0009507//chloroplast;GO:0009507//chloroplast;GO:0009507//chloroplast;GO:0009507//chloroplast;GO:0009535//chloroplast thylakoid membrane;GO:0009535//chloroplast thylakoid membrane;GO:0009535//chloroplast thylakoid membrane;GO:0009535//chloroplast thylakoid membrane;GO:0009535//chloroplast thylakoid membrane;GO:0009535//chloroplast thylakoid membrane;GO:0009535//chloroplast thylakoid membrane;GO…	GO:0004365//glyceraldehyde-3-phosphate dehydrogenase (NAD+) (phosphorylating) activity;GO:0047100//glyceraldehyde-3-phosphate dehydrogenase (NADP+) (phosphorylating) activity	GO:0006096//glycolytic process;GO:0006096//glycolytic process;GO:0006096//glycolytic process;GO:0006098//pentose-phosphate shunt;GO:0006098//pentose-phosphate shunt;GO:0006364//rRNA processing;GO:0006364//rRNA processing;GO:0006636//unsaturated fatty acid biosynthetic process;GO:0006636//unsaturated fatty acid biosynthetic process;GO:0009409//response to cold;GO:0009409//response to cold;GO:00094…	--
AT1G44000	5165	4512	4972	1856	1864	1600	226.119	225.658	232.338	92.609	89.729	86.395	228.0383333	89.57766667	-1.34806537	0	0	SGRL	-	-	-	-	-	GO:0005739//mitochondrion	GO:0003674//molecular_function	GO:0009658//chloroplast organization;GO:0009658//chloroplast organization	--
AT1G44446	10385	9053	9579	2428	2570	2434	251.574	250.698	247.776	67.143	68.649	72.874	250.016	69.55533333	-1.845787378	0	0	CAO	Pheophorbide a oxygenase family protein with Rieske [2Fe-2S] domain	Metabolism;Metabolism;Metabolism	Global and overview maps;Global and overview maps;Metabolism of cofactors and vitamins	ko01100//Metabolic pathways;ko01110//Biosynthesis of secondary metabolites;ko00860//Porphyrin metabolism	K13600;K13600;K13600	GO:0009507//chloroplast;GO:0009507//chloroplast;GO:0009507//chloroplast;GO:0009507//chloroplast;GO:0009507//chloroplast;GO:0009706//chloroplast inner membrane;GO:0009706//chloroplast inner membrane;GO:0009706//chloroplast inner membrane;GO:0009706//chloroplast inner membrane;GO:0009706//chloroplast inner membrane;GO:0042651//thylakoid membrane;GO:0042651//thylakoid membrane	GO:0010277//chlorophyllide a oxygenase [overall] activity;GO:0010277//chlorophyllide a oxygenase [overall] activity	GO:0009073//aromatic amino acid family biosynthetic process;GO:0009073//aromatic amino acid family biosynthetic process;GO:0009965//leaf morphogenesis;GO:0015995//chlorophyll biosynthetic process;GO:0015995//chlorophyll biosynthetic process;GO:0015995//chlorophyll biosynthetic process;GO:0015995//chlorophyll biosynthetic process;GO:0015995//chlorophyll biosynthetic process;GO:0015995//chlorophyll…	--
AT1G45201	8201	7188	7940	1337	1496	1279	235.632	236.023	243.286	43.71	47.238	45.381	238.3136667	45.443	-2.390731704	0	0	--	triacylglycerol lipase-like 1	-	-	-	-	GO:0005773//vacuole;GO:0005773//vacuole;GO:0005773//vacuole;GO:0005773//vacuole;GO:0009507//chloroplast;GO:0009507//chloroplast;GO:0016020//membrane;GO:0016020//membrane	GO:0004806//triglyceride lipase activity	GO:0006629//lipid metabolic process	--
AT1G45249	599	558	610	4550	4599	4052	17.493	18.773	18.941	152.906	149.452	148.089	18.40233333	150.149	3.028434256	0	0	ABF2	abscisic acid responsive elements-binding factor 2	Environmental Information Processing	Signal transduction	ko04075//Plant hormone signal transduction	K14432	GO:0005634//nucleus;GO:0005634//nucleus;GO:0005634//nucleus;GO:0005634//nucleus;GO:0005634//nucleus	GO:0003677//DNA binding;GO:0003700//transcription factor activity, sequence-specific DNA binding;GO:0005515//protein binding;GO:0005515//protein binding	GO:0009414//response to water deprivation;GO:0009414//response to water deprivation;GO:0009414//response to water deprivation;GO:0009414//response to water deprivation;GO:0009414//response to water deprivation;GO:0009414//response to water deprivation;GO:0009651//response to salt stress;GO:0009651//response to salt stress;GO:0009651//response to salt stress;GO:0009651//response to salt stress;GO:…	bZIP
AT1G47128	8645	7273	7858	38984	41741	37092	237.724	228.473	230.644	1221.814	1262.096	1258.023	232.2803333	1247.311	2.424882312	0	0	RD21A	Granulin repeat cysteine protease family protein	-	-	-	-	GO:0005576//extracellular region;GO:0005773//vacuole;GO:0005773//vacuole;GO:0005773//vacuole;GO:0005773//vacuole;GO:0009506//plasmodesma;GO:0009507//chloroplast;GO:0048046//apoplast	GO:0005515//protein binding;GO:0008233//peptidase activity;GO:0008234//cysteine-type peptidase activity;GO:0008234//cysteine-type peptidase activity;GO:0008234//cysteine-type peptidase activity	GO:0006096//glycolytic process;GO:0006096//glycolytic process;GO:0006096//glycolytic process;GO:0006508//proteolysis;GO:0006833//water transport;GO:0006972//hyperosmotic response;GO:0006972//hyperosmotic response;GO:0007030//Golgi organization;GO:0007030//Golgi organization;GO:0009266//response to temperature stimulus;GO:0009414//response to water deprivation;GO:0009414//response to water depriva…	--
AT1G48300	2981	2637	3016	11615	11948	10609	129.222	130.587	139.55	573.861	569.5	567.219	133.1196667	570.1933333	2.098727445	0	0	DGAT3	-	-	-	-	-	GO:0005829//cytosol	GO:0004144//diacylglycerol O-acyltransferase activity	GO:0019432//triglyceride biosynthetic process;GO:0019432//triglyceride biosynthetic process	--
AT1G48480	2030	1657	1750	147	135	152	42.925	40.027	39.498	3.543	3.139	3.964	40.81666667	3.548666667	-3.523809397	0	0	RKL1	receptor-like kinase 1	-	-	-	-	GO:0005774//vacuolar membrane;GO:0005774//vacuolar membrane;GO:0005774//vacuolar membrane;GO:0005886//plasma membrane;GO:0005886//plasma membrane;GO:0005886//plasma membrane;GO:0009506//plasmodesma	GO:0004674//protein serine/threonine kinase activity;GO:0004674//protein serine/threonine kinase activity;GO:0005524//ATP binding;GO:0005524//ATP binding;GO:0016301//kinase activity	GO:0006468//protein phosphorylation;GO:0006468//protein phosphorylation;GO:0006468//protein phosphorylation;GO:0007169//transmembrane receptor protein tyrosine kinase signaling pathway;GO:0010075//regulation of meristem growth	--
AT1G48600	4734	4066	4468	1235	1353	1204	129.65	127.296	130.632	38.105	40.453	40.361	129.1926667	39.63966667	-1.704507445	0	0	NMT2	S-adenosyl-L-methionine-dependent methyltransferases superfamily protein	Metabolism	Lipid metabolism	ko00564//Glycerophospholipid metabolism	K05929	GO:0005737//cytoplasm;GO:0005737//cytoplasm	GO:0000234//phosphoethanolamine N-methyltransferase activity;GO:0052667//phosphomethylethanolamine N-methyltransferase activity	GO:0000023//maltose metabolic process;GO:0000023//maltose metabolic process;GO:0006598//polyamine catabolic process;GO:0006598//polyamine catabolic process;GO:0006656//phosphatidylcholine biosynthetic process;GO:0006656//phosphatidylcholine biosynthetic process;GO:0006656//phosphatidylcholine biosynthetic process;GO:0006656//phosphatidylcholine biosynthetic process;GO:0009698//phenylpropanoid met…	--
AT1G49660	709	608	674	4157	4256	3604	31.18	30.546	31.638	208.364	205.804	195.486	31.12133333	203.218	2.707052418	0	0	CXE5	carboxyesterase 5	-	-	-	-	GO:0005634//nucleus	-	GO:0016126//sterol biosynthetic process;GO:0042546//cell wall biogenesis	--
AT1G49750	12589	10927	11586	1532	1669	1369	347.953	345.02	341.811	48.261	50.723	46.669	344.928	48.551	-2.82872233	0	0	At4g06744	Leucine-rich repeat (LRR) family protein	-	-	-	-	GO:0005886//plasma membrane;GO:0009507//chloroplast	-	GO:0006995//cellular response to nitrogen starvation;GO:0006995//cellular response to nitrogen starvation	--
AT1G50010	3328	2899	3322	259	320	277	90.959	90.505	96.901	8.067	9.616	9.337	92.78833333	9.006666667	-3.364878247	0	0	TUBA2	tubulin alpha-2 chain	Cellular Processes	Transport and catabolism	ko04145//Phagosome	K07374	GO:0005618//cell wall;GO:0005737//cytoplasm;GO:0005829//cytosol;GO:0016020//membrane;GO:0045298//tubulin complex	GO:0005200//structural constituent of cytoskeleton	GO:0007017//microtubule-based process;GO:0009651//response to salt stress;GO:0009651//response to salt stress	--
AT1G50250	7015	6500	6393	19653	20721	18901	137.597	145.65	133.847	439.361	446.905	457.264	139.0313333	447.8433333	1.687584072	0	0	FTSH1	FTSH protease 1	-	-	-	-	GO:0009507//chloroplast;GO:0009507//chloroplast;GO:0009507//chloroplast;GO:0009507//chloroplast;GO:0009534//chloroplast thylakoid;GO:0009534//chloroplast thylakoid;GO:0009534//chloroplast thylakoid;GO:0009534//chloroplast thylakoid;GO:0009535//chloroplast thylakoid membrane;GO:0009535//chloroplast thylakoid membrane;GO:0009535//chloroplast thylakoid membrane;GO:0009535//chloroplast thylakoid memb…	GO:0004176//ATP-dependent peptidase activity;GO:0005515//protein binding;GO:0008237//metallopeptidase activity;GO:0016887//ATPase activity	GO:0006098//pentose-phosphate shunt;GO:0006098//pentose-phosphate shunt;GO:0010206//photosystem II repair;GO:0010206//photosystem II repair;GO:0010206//photosystem II repair;GO:0010206//photosystem II repair;GO:0010304//PSII associated light-harvesting complex II catabolic process;GO:0010304//PSII associated light-harvesting complex II catabolic process;GO:0010304//PSII associated light-harvestin…	--
AT1G51400	12035	10579	11254	2125	2187	1815	1042.472	1046.832	1040.5	209.792	208.3	193.908	1043.268	204	-2.354468755	0	0	PSBT	Photosystem II 5 kD protein	-	-	-	-	GO:0009507//chloroplast;GO:0009535//chloroplast thylakoid membrane;GO:0009535//chloroplast thylakoid membrane;GO:0009535//chloroplast thylakoid membrane;GO:0009535//chloroplast thylakoid membrane;GO:0009535//chloroplast thylakoid membrane;GO:0009543//chloroplast thylakoid lumen;GO:0009543//chloroplast thylakoid lumen;GO:0009543//chloroplast thylakoid lumen;GO:0009543//chloroplast thylakoid lumen;…	GO:0003674//molecular_function	GO:0009611//response to wounding;GO:0010193//response to ozone;GO:0010193//response to ozone;GO:0010224//response to UV-B;GO:0010224//response to UV-B	--
AT1G52230	40660	36808	38998	11374	11391	9969	2970.335	3071.812	3040.909	947.027	915.002	898.236	3027.685333	920.0883333	-1.718370995	0	0	PSAH2	photosystem I subunit H2	Metabolism;Metabolism	Global and overview maps;Energy metabolism	ko01100//Metabolic pathways;ko00195//Photosynthesis	K02695;K02695	GO:0009507//chloroplast;GO:0009507//chloroplast;GO:0009507//chloroplast;GO:0009534//chloroplast thylakoid;GO:0009534//chloroplast thylakoid;GO:0009534//chloroplast thylakoid;GO:0009534//chloroplast thylakoid;GO:0009535//chloroplast thylakoid membrane;GO:0009535//chloroplast thylakoid membrane;GO:0009535//chloroplast thylakoid membrane;GO:0009535//chloroplast thylakoid membrane;GO:0009535//chlorop…	GO:0003674//molecular_function	GO:0006364//rRNA processing;GO:0006364//rRNA processing;GO:0009657//plastid organization;GO:0009657//plastid organization;GO:0009735//response to cytokinin;GO:0009773//photosynthetic electron transport in photosystem I;GO:0009773//photosynthetic electron transport in photosystem I;GO:0009773//photosynthetic electron transport in photosystem I;GO:0010207//photosystem II assembly;GO:0010207//photos…	--
AT1G52400	1976	1708	1883	99	106	80	50	49.398	50.868	2.857	2.951	2.498	50.08866667	2.768666667	-4.177220932	0	0	BGLU18	beta glucosidase 18	Metabolism;Metabolism	Global and overview maps;Metabolism of terpenoids and polyketides	ko01110//Biosynthesis of secondary metabolites;ko00906//Carotenoid biosynthesis	K15748;K15748	GO:0005576//extracellular region;GO:0005634//nucleus;GO:0005773//vacuole;GO:0005773//vacuole;GO:0005773//vacuole;GO:0005773//vacuole;GO:0005777//peroxisome;GO:0005777//peroxisome;GO:0005777//peroxisome;GO:0005777//peroxisome;GO:0005777//peroxisome;GO:0005777//peroxisome;GO:0005783//endoplasmic reticulum;GO:0009506//plasmodesma;GO:0009507//chloroplast;GO:0009507//chloroplast;GO:0010168//ER body	GO:0004553//hydrolase activity, hydrolyzing O-glycosyl compounds;GO:0008422//beta-glucosidase activity;GO:0042802//identical protein binding;GO:0051993//abscisic acid glucose ester beta-glucosidase activity	GO:0009414//response to water deprivation;GO:0009414//response to water deprivation;GO:0009625//response to insect;GO:0009651//response to salt stress;GO:0009651//response to salt stress;GO:0009687//abscisic acid metabolic process;GO:0009687//abscisic acid metabolic process;GO:0009737//response to abscisic acid;GO:0009789//positive regulation of abscisic acid-activated signaling pathway;GO:000978…	--
AT1G52870	4916	4298	4638	17159	17475	15892	165.505	165.29	166.654	658.396	646.871	659.91	165.8163333	655.059	1.98203873	0	0	--	Peroxisomal membrane 22 kDa (Mpv17/PMP22) family protein	Cellular Processes	Transport and catabolism	ko04146//Peroxisome	K13348	GO:0009507//chloroplast;GO:0009507//chloroplast	GO:0003674//molecular_function	GO:0008150//biological_process	--
AT1G53240	6680	6090	6638	1993	2075	1935	214.304	223.196	227.308	72.874	73.197	76.566	221.6026667	74.21233333	-1.578244369	0	0	At1g53240	Lactate/malate dehydrogenase family protein	Metabolism;Metabolism;Metabolism;Metabolism;Metabolism;Metabolism;Metabolism;Metabolism	Global and overview maps;Global and overview maps;Global and overview maps;Amino acid metabolism;Carbohydrate metabolism;Carbohydrate metabolism;Energy metabolism;Carbohydrate metabolism	ko01100//Metabolic pathways;ko01110//Biosynthesis of secondary metabolites;ko01200//Carbon metabolism;ko00270//Cysteine and methionine metabolism;ko00620//Pyruvate metabolism;ko00630//Glyoxylate and dicarboxylate metabolism;ko00710//Carbon fixation in photosynthetic organisms;ko00020//Citrate cycle (TCA cycle)	K00026;K00026;K00026;K00026;K00026;K00026;K00026;K00026	GO:0005618//cell wall;GO:0005739//mitochondrion;GO:0005739//mitochondrion;GO:0005739//mitochondrion;GO:0005739//mitochondrion;GO:0005739//mitochondrion;GO:0005739//mitochondrion;GO:0005739//mitochondrion;GO:0005739//mitochondrion;GO:0009507//chloroplast;GO:0048046//apoplast	GO:0005507//copper ion binding;GO:0030060//L-malate dehydrogenase activity	GO:0006094//gluconeogenesis;GO:0006096//glycolytic process;GO:0006096//glycolytic process;GO:0006096//glycolytic process;GO:0006833//water transport;GO:0006972//hyperosmotic response;GO:0006972//hyperosmotic response;GO:0007030//Golgi organization;GO:0007030//Golgi organization;GO:0009266//response to temperature stimulus;GO:0009409//response to cold;GO:0009409//response to cold;GO:0009651//respo…	--
AT1G53670	2410	2236	2297	7710	8190	7032	146.128	154.882	148.662	532.821	546.044	525.897	149.8906667	534.9206667	1.83541439	0	0	MSRB1	methionine sulfoxide reductase B 1	-	-	-	-	GO:0009507//chloroplast;GO:0009507//chloroplast;GO:0009507//chloroplast;GO:0009507//chloroplast;GO:0009507//chloroplast;GO:0009570//chloroplast stroma;GO:0009570//chloroplast stroma;GO:0009570//chloroplast stroma;GO:0009570//chloroplast stroma	GO:0033743//peptide-methionine (R)-S-oxide reductase activity	GO:0006979//response to oxidative stress;GO:0006979//response to oxidative stress	--
AT1G54100	780	716	720	3603	3717	3414	20.33	21.352	20.055	108.796	108.257	111.297	20.579	109.45	2.411027171	0	0	ALDH7B4	aldehyde dehydrogenase 7B4	Metabolism;Metabolism;Metabolism;Metabolism;Metabolism;Metabolism;Metabolism;Metabolism;Metabolism;Metabolism;Metabolism;Metabolism;Metabolism;Metabolism	Global and overview maps;Global and overview maps;Carbohydrate metabolism;Carbohydrate metabolism;Amino acid metabolism;Amino acid metabolism;Lipid metabolism;Amino acid metabolism;Amino acid metabolism;Metabolism of other amino acids;Lipid metabolism;Carbohydrate metabolism;Amino acid metabolism;Amino acid metabolism	ko01100//Metabolic pathways;ko01110//Biosynthesis of secondary metabolites;ko00010//Glycolysis / Gluconeogenesis;ko00620//Pyruvate metabolism;ko00260//Glycine, serine and threonine metabolism;ko00330//Arginine and proline metabolism;ko00561//Glycerolipid metabolism;ko00280//Valine, leucine and isoleucine degradation;ko00380//Tryptophan metabolism;ko00410//beta-Alanine metabolism;ko00071//Fatty ac…	K14085;K14085;K14085;K14085;K14085;K14085;K14085;K14085;K14085;K14085;K14085;K14085;K14085;K14085	GO:0005737//cytoplasm;GO:0005737//cytoplasm;GO:0005829//cytosol;GO:0005829//cytosol	GO:0004028//3-chloroallyl aldehyde dehydrogenase activity	GO:0000303//response to superoxide;GO:0009269//response to desiccation;GO:0009269//response to desiccation;GO:0009651//response to salt stress;GO:0009651//response to salt stress;GO:0009651//response to salt stress;GO:0009651//response to salt stress;GO:0009733//response to auxin;GO:0009737//response to abscisic acid;GO:0009737//response to abscisic acid;GO:0009743//response to carbohydrate;GO:00…	--
AT1G54130	1197	1110	1132	8461	8481	7809	22.052	23.361	22.26	177.659	171.801	177.44	22.55766667	175.6333333	2.960876929	0	0	RSH3	RELA/SPOT homolog 3	-	-	-	-	GO:0009507//chloroplast;GO:0009507//chloroplast	GO:0008728//GTP diphosphokinase activity	-	--
AT1G54570	89	72	75	4345	4465	4072	1.756	1.623	1.58	97.729	96.888	99.113	1.653	97.91	5.888297587	0	0	At1g54570	Esterase/lipase/thioesterase family protein	-	-	-	-	GO:0005739//mitochondrion;GO:0009507//chloroplast;GO:0009507//chloroplast;GO:0010287//plastoglobule;GO:0010287//plastoglobule;GO:0010287//plastoglobule;GO:0010287//plastoglobule;GO:0010287//plastoglobule;GO:0010287//plastoglobule;GO:0010287//plastoglobule;GO:0010287//plastoglobule;GO:0010287//plastoglobule;GO:0010287//plastoglobule;GO:0010287//plastoglobule;GO:0010287//plastoglobule	GO:0003824//catalytic activity;GO:0004144//diacylglycerol O-acyltransferase activity	GO:0019432//triglyceride biosynthetic process;GO:0019432//triglyceride biosynthetic process;GO:0033306//phytol metabolic process;GO:0033306//phytol metabolic process	--
AT1G54580	1024	885	950	4410	4453	3869	56.381	55.666	55.831	276.745	269.591	262.742	55.95933333	269.6926667	2.268865613	0	0	ACP2	acyl carrier protein 2	-	-	-	-	GO:0009507//chloroplast;GO:0009507//chloroplast	GO:0000036//ACP phosphopantetheine attachment site binding involved in fatty acid biosynthetic process	GO:0006633//fatty acid biosynthetic process;GO:0006633//fatty acid biosynthetic process	--
AT1G55320	189	156	214	2514	2876	2421	3.776	3.56	4.563	57.242	63.177	59.654	3.966333333	60.02433333	3.919669642	0	0	AAE18	acyl-activating enzyme 18	-	-	-	-	GO:0005737//cytoplasm;GO:0005739//mitochondrion;GO:0005777//peroxisome;GO:0005777//peroxisome	GO:0016874//ligase activity	GO:0008152//metabolic process;GO:0009850//auxin metabolic process;GO:0009850//auxin metabolic process	--
AT1G55450	4681	3810	4209	1278	1298	1068	167.398	155.661	160.613	52.105	51.018	47.189	161.224	50.104	-1.686068832	0	0	--	S-adenosyl-L-methionine-dependent methyltransferases superfamily protein	-	-	-	-	GO:0005737//cytoplasm	-	GO:0009651//response to salt stress;GO:0009651//response to salt stress	--
AT1G55490	7104	6471	6773	2746	2801	2428	164.642	171.326	167.549	72.535	71.379	69.406	167.839	71.10666667	-1.239021255	0	0	CPN60B1	chaperonin 60 beta	Genetic Information Processing	Folding, sorting and degradation	ko03018//RNA degradation	K04077	GO:0005886//plasma membrane;GO:0005886//plasma membrane;GO:0009507//chloroplast;GO:0009507//chloroplast;GO:0009507//chloroplast;GO:0009507//chloroplast;GO:0009507//chloroplast;GO:0009570//chloroplast stroma;GO:0009570//chloroplast stroma;GO:0009570//chloroplast stroma;GO:0009570//chloroplast stroma;GO:0009570//chloroplast stroma;GO:0009570//chloroplast stroma;GO:0009570//chloroplast stroma;GO:000…	GO:0005515//protein binding	GO:0006457//protein folding;GO:0006457//protein folding;GO:0006457//protein folding;GO:0008219//cell death;GO:0009409//response to cold;GO:0009409//response to cold;GO:0009627//systemic acquired resistance;GO:0009627//systemic acquired resistance;GO:0016117//carotenoid biosynthetic process;GO:0016117//carotenoid biosynthetic process;GO:0051085//chaperone mediated protein folding requiring cofacto…	--
AT1G55670	63118	55785	59799	15266	16553	14232	3925.227	3963.176	3969.433	1082.051	1131.906	1091.637	3952.612	1101.864667	-1.842859303	0	0	PSAG	photosystem I subunit G	Metabolism;Metabolism	Global and overview maps;Energy metabolism	ko01100//Metabolic pathways;ko00195//Photosynthesis	K08905;K08905	GO:0009507//chloroplast;GO:0009507//chloroplast;GO:0009507//chloroplast;GO:0009522//photosystem I;GO:0009522//photosystem I;GO:0009534//chloroplast thylakoid;GO:0009534//chloroplast thylakoid;GO:0009534//chloroplast thylakoid;GO:0009534//chloroplast thylakoid;GO:0009535//chloroplast thylakoid membrane;GO:0009535//chloroplast thylakoid membrane;GO:0009535//chloroplast thylakoid membrane;GO:0009535…	-	GO:0009773//photosynthetic electron transport in photosystem I;GO:0009773//photosynthetic electron transport in photosystem I;GO:0009773//photosynthetic electron transport in photosystem I;GO:0009773//photosynthetic electron transport in photosystem I;GO:0009773//photosynthetic electron transport in photosystem I;GO:0009773//photosynthetic electron transport in photosystem I;GO:0009780//photosynt…	--
AT1G55960	9234	8119	8324	1841	2050	1920	259.963	261.119	250.136	59.073	63.46	66.669	257.0726667	63.06733333	-2.027211385	0	0	--	Polyketide cyclase/dehydrase and lipid transport superfamily protein	-	-	-	-	-	-	GO:0008150//biological_process;GO:0010264//myo-inositol hexakisphosphate biosynthetic process;GO:0010264//myo-inositol hexakisphosphate biosynthetic process	--
AT1G56190	5373	4706	5061	1632	1716	1637	145.458	145.558	146.272	50.423	51.145	54.692	145.7626667	52.08666667	-1.484635239	0	0	At1g56190	Phosphoglycerate kinase family protein	Metabolism;Metabolism;Metabolism;Metabolism;Metabolism;Metabolism	Global and overview maps;Global and overview maps;Global and overview maps;Global and overview maps;Carbohydrate metabolism;Energy metabolism	ko01100//Metabolic pathways;ko01110//Biosynthesis of secondary metabolites;ko01200//Carbon metabolism;ko01230//Biosynthesis of amino acids;ko00010//Glycolysis / Gluconeogenesis;ko00710//Carbon fixation in photosynthetic organisms	K00927;K00927;K00927;K00927;K00927;K00927	GO:0005737//cytoplasm;GO:0005739//mitochondrion;GO:0009507//chloroplast;GO:0009507//chloroplast;GO:0009507//chloroplast;GO:0009507//chloroplast;GO:0009570//chloroplast stroma;GO:0009570//chloroplast stroma;GO:0009570//chloroplast stroma;GO:0009570//chloroplast stroma;GO:0009570//chloroplast stroma;GO:0009570//chloroplast stroma;GO:0009570//chloroplast stroma;GO:0009570//chloroplast stroma;GO:0009…	GO:0004618//phosphoglycerate kinase activity;GO:0004618//phosphoglycerate kinase activity	GO:0000023//maltose metabolic process;GO:0000023//maltose metabolic process;GO:0006096//glycolytic process;GO:0006096//glycolytic process;GO:0006096//glycolytic process;GO:0019252//starch biosynthetic process;GO:0019252//starch biosynthetic process;GO:0019344//cysteine biosynthetic process;GO:0019344//cysteine biosynthetic process;GO:0030003//cellular cation homeostasis;GO:0046686//response to ca…	--
AT1G56280	5216	4396	4934	20004	21750	18434	213.514	205.57	215.581	933.288	978.97	930.696	211.555	947.6513333	2.163323567	0	0	DI19-1	drought-induced 19	-	-	-	-	GO:0005634//nucleus;GO:0005634//nucleus;GO:0005634//nucleus	GO:0000981//RNA polymerase II transcription factor activity, sequence-specific DNA binding;GO:0043565//sequence-specific DNA binding	GO:0006623//protein targeting to vacuole;GO:0009414//response to water deprivation;GO:0009414//response to water deprivation;GO:0009414//response to water deprivation;GO:0009414//response to water deprivation;GO:0045893//positive regulation of transcription, DNA-templated;GO:0045893//positive regulation of transcription, DNA-templated;GO:0045893//positive regulation of transcription, DNA-template…	--
AT1G56600	341	321	371	6577	6894	5867	11.849	12.742	13.76	260.471	263.399	251.442	12.78366667	258.4373333	4.337440893	0	0	GOLS2	galactinol synthase 2	Metabolism	Carbohydrate metabolism	ko00052//Galactose metabolism	K18819	GO:0005634//nucleus	GO:0016757//transferase activity, transferring glycosyl groups;GO:0016758//transferase activity, transferring hexosyl groups;GO:0047216//inositol 3-alpha-galactosyltransferase activity;GO:0047216//inositol 3-alpha-galactosyltransferase activity	GO:0006012//galactose metabolic process;GO:0006979//response to oxidative stress;GO:0009409//response to cold;GO:0009409//response to cold;GO:0009414//response to water deprivation;GO:0009414//response to water deprivation;GO:0009414//response to water deprivation;GO:0009414//response to water deprivation;GO:0009651//response to salt stress;GO:0009651//response to salt stress;GO:0009651//response…	--
AT1G56650	56	63	66	11969	12458	11121	2.972	3.82	3.739	723.984	726.993	727.955	3.510333333	726.3106667	7.692834925	0	0	MYB75	production of anthocyanin pigment 1	Organismal Systems	Environmental adaptation	ko04712//Circadian rhythm - plant	K16166	GO:0005634//nucleus	GO:0003677//DNA binding;GO:0003700//transcription factor activity, sequence-specific DNA binding;GO:0003700//transcription factor activity, sequence-specific DNA binding;GO:0005515//protein binding;GO:0005515//protein binding;GO:0005515//protein binding;GO:0005515//protein binding;GO:0005515//protein binding	GO:0006355//regulation of transcription, DNA-templated;GO:0006355//regulation of transcription, DNA-templated;GO:0006355//regulation of transcription, DNA-templated;GO:0009651//response to salt stress;GO:0009651//response to salt stress;GO:0009718//anthocyanin-containing compound biosynthetic process;GO:0009718//anthocyanin-containing compound biosynthetic process;GO:0009723//response to ethylene…	MYB
AT1G57990	1476	1234	1391	143	149	130	50.563	48.292	50.862	5.583	5.612	5.493	49.90566667	5.562666667	-3.165355077	0	0	PUP18	purine permease 18	-	-	-	-	GO:0005886//plasma membrane;GO:0005886//plasma membrane;GO:0009507//chloroplast;GO:0016020//membrane	GO:0005345//purine nucleobase transmembrane transporter activity;GO:0005345//purine nucleobase transmembrane transporter activity	GO:0006863//purine nucleobase transport	--
AT1G58290	20467	18739	19409	3317	3412	2945	476.619	498.514	482.44	88.039	87.367	84.587	485.8576667	86.66433333	-2.487023454	0	0	HEMA1	Glutamyl-tRNA reductase family protein	Metabolism;Metabolism;Metabolism	Global and overview maps;Global and overview maps;Metabolism of cofactors and vitamins	ko01100//Metabolic pathways;ko01110//Biosynthesis of secondary metabolites;ko00860//Porphyrin metabolism	K02492;K02492;K02492	GO:0009507//chloroplast;GO:0009507//chloroplast;GO:0009507//chloroplast	GO:0005515//protein binding;GO:0008883//glutamyl-tRNA reductase activity;GO:0008883//glutamyl-tRNA reductase activity;GO:0008883//glutamyl-tRNA reductase activity	GO:0000302//response to reactive oxygen species;GO:0006779//porphyrin-containing compound biosynthetic process;GO:0006779//porphyrin-containing compound biosynthetic process;GO:0006783//heme biosynthetic process;GO:0006783//heme biosynthetic process;GO:0006783//heme biosynthetic process;GO:0006783//heme biosynthetic process;GO:0009416//response to light stimulus;GO:0010039//response to iron ion;G…	--
AT1G59870	11764	9933	10805	3878	3996	3704	119.907	115.661	117.554	45.052	44.786	46.565	117.7073333	45.46766667	-1.372291331	0	0	ABCG36	ABC-2 and Plant PDR ABC-type transporter family protein	-	-	-	-	GO:0005739//mitochondrion;GO:0005774//vacuolar membrane;GO:0005774//vacuolar membrane;GO:0005774//vacuolar membrane;GO:0005886//plasma membrane;GO:0005886//plasma membrane;GO:0005886//plasma membrane;GO:0005886//plasma membrane;GO:0005886//plasma membrane;GO:0005886//plasma membrane;GO:0005886//plasma membrane;GO:0009507//chloroplast;GO:0009507//chloroplast;GO:0009941//chloroplast envelope;GO:000…	GO:0015086//cadmium ion transmembrane transporter activity;GO:0042626//ATPase activity, coupled to transmembrane movement of substances;GO:0042626//ATPase activity, coupled to transmembrane movement of substances	GO:0000165//MAPK cascade;GO:0000165//MAPK cascade;GO:0000165//MAPK cascade;GO:0006612//protein targeting to membrane;GO:0006612//protein targeting to membrane;GO:0006612//protein targeting to membrane;GO:0006855//drug transmembrane transport;GO:0006855//drug transmembrane transport;GO:0006995//cellular response to nitrogen starvation;GO:0006995//cellular response to nitrogen starvation;GO:0009595…	--
AT1G60190	43	36	33	2282	2457	2126	0.916	0.876	0.751	55.432	57.579	55.885	0.847666667	56.29866667	6.053459889	0	0	PUB19	ARM repeat superfamily protein	-	-	-	-	GO:0005634//nucleus	-	GO:0010029//regulation of seed germination	--
AT1G60950	53731	46667	50042	14046	15213	13161	3128.86	3104.455	3110.418	932.234	974.088	945.259	3114.577667	950.527	-1.712237036	0	0	FD2	2Fe-2S ferredoxin-like superfamily protein	Metabolism	Energy metabolism	ko00195//Photosynthesis	K02639	GO:0009507//chloroplast;GO:0009507//chloroplast;GO:0009570//chloroplast stroma;GO:0009570//chloroplast stroma;GO:0009570//chloroplast stroma;GO:0009570//chloroplast stroma	-	GO:0009416//response to light stimulus;GO:0009637//response to blue light;GO:0009643//photosynthetic acclimation;GO:0009644//response to high light intensity;GO:0009744//response to sucrose;GO:0009767//photosynthetic electron transport chain;GO:0009767//photosynthetic electron transport chain;GO:0009767//photosynthetic electron transport chain;GO:0009767//photosynthetic electron transport chain;G…	--
AT1G61520	105196	92061	99447	37194	38625	35326	4255.565	4253.963	4293.926	1714.77	1717.886	1762.509	4267.818	1731.721667	-1.301291585	0	0	LHCA3	photosystem I light harvesting complex gene 3	Metabolism	Energy metabolism	ko00196//Photosynthesis - antenna proteins	K08909	GO:0009507//chloroplast;GO:0009507//chloroplast;GO:0009507//chloroplast;GO:0009507//chloroplast;GO:0009507//chloroplast;GO:0009507//chloroplast;GO:0009534//chloroplast thylakoid;GO:0009534//chloroplast thylakoid;GO:0009534//chloroplast thylakoid;GO:0009534//chloroplast thylakoid;GO:0009535//chloroplast thylakoid membrane;GO:0009535//chloroplast thylakoid membrane;GO:0009535//chloroplast thylakoid…	GO:0016168//chlorophyll binding	GO:0009735//response to cytokinin;GO:0015979//photosynthesis;GO:0015979//photosynthesis;GO:0019344//cysteine biosynthetic process;GO:0019344//cysteine biosynthetic process	--
AT1G61800	22	26	13	13755	13289	12338	0.68	0.918	0.429	484.68	451.749	470.466	0.675666667	468.965	9.438952857	0	0	GPT2	glucose-6-phosphate/phosphate translocator 2	-	-	-	-	GO:0005774//vacuolar membrane;GO:0005774//vacuolar membrane;GO:0005774//vacuolar membrane;GO:0009507//chloroplast	GO:0005315//inorganic phosphate transmembrane transporter activity;GO:0015120//phosphoglycerate transmembrane transporter activity;GO:0015152//glucose-6-phosphate transmembrane transporter activity;GO:0015152//glucose-6-phosphate transmembrane transporter activity;GO:0015297//antiporter activity;GO:0071917//triose-phosphate transmembrane transporter activity	GO:0009624//response to nematode;GO:0009643//photosynthetic acclimation;GO:0009744//response to sucrose;GO:0009749//response to glucose;GO:0010109//regulation of photosynthesis;GO:0010109//regulation of photosynthesis;GO:0015712//hexose phosphate transport;GO:0015713//phosphoglycerate transport;GO:0015714//phosphoenolpyruvate transport;GO:0015760//glucose-6-phosphate transport;GO:0015979//photosy…	--
AT1G62180	9625	8372	9213	4119	4050	3617	264.437	262.888	270.267	128.982	122.349	122.536	265.864	124.6223333	-1.093125804	0	0	2-Apr	5'adenylylphosphosulfate reductase 2	Metabolism	Energy metabolism	ko00920//Sulfur metabolism	K05907	GO:0009507//chloroplast;GO:0009507//chloroplast;GO:0009507//chloroplast;GO:0009570//chloroplast stroma;GO:0009570//chloroplast stroma;GO:0009570//chloroplast stroma;GO:0009570//chloroplast stroma	GO:0004604//phosphoadenylyl-sulfate reductase (thioredoxin) activity;GO:0004604//phosphoadenylyl-sulfate reductase (thioredoxin) activity;GO:0009973//adenylyl-sulfate reductase activity	GO:0000103//sulfate assimilation;GO:0000103//sulfate assimilation;GO:0000103//sulfate assimilation;GO:0000103//sulfate assimilation;GO:0019379//sulfate assimilation, phosphoadenylyl sulfate reduction by phosphoadenylyl-sulfate reductase (thioredoxin);GO:0019379//sulfate assimilation, phosphoadenylyl sulfate reduction by phosphoadenylyl-sulfate reductase (thioredoxin)	--
AT1G62710	168	135	154	2828	2842	2450	4.749	4.36	4.647	91.113	88.335	85.419	4.585333333	88.289	4.267135182	0	0	bVPE	beta vacuolar processing enzyme	-	-	-	-	-	GO:0004197//cysteine-type endopeptidase activity;GO:0004197//cysteine-type endopeptidase activity	GO:0006508//proteolysis;GO:0006624//vacuolar protein processing;GO:0006624//vacuolar protein processing;GO:0006624//vacuolar protein processing	--
AT1G63940	1723	1616	1631	247	251	250	42.511	45.499	42.916	6.948	6.822	7.626	43.642	7.132	-2.61333861	0	0	MDAR5	monodehydroascorbate reductase 6	Metabolism;Metabolism	Global and overview maps;Carbohydrate metabolism	ko01100//Metabolic pathways;ko00053//Ascorbate and aldarate metabolism	K08232;K08232	GO:0005739//mitochondrion;GO:0005739//mitochondrion;GO:0005739//mitochondrion;GO:0005739//mitochondrion;GO:0005739//mitochondrion;GO:0005739//mitochondrion;GO:0005739//mitochondrion;GO:0009507//chloroplast;GO:0009507//chloroplast;GO:0009507//chloroplast;GO:0009507//chloroplast;GO:0009507//chloroplast;GO:0009507//chloroplast;GO:0009507//chloroplast;GO:0009507//chloroplast;GO:0009507//chloroplast;G…	GO:0005524//ATP binding;GO:0005524//ATP binding;GO:0005524//ATP binding;GO:0005524//ATP binding;GO:0005524//ATP binding;GO:0005524//ATP binding;GO:0005524//ATP binding;GO:0005524//ATP binding	GO:0009409//response to cold;GO:0009409//response to cold;GO:0042744//hydrogen peroxide catabolic process;GO:0042744//hydrogen peroxide catabolic process;GO:0046686//response to cadmium ion;GO:0046686//response to cadmium ion;GO:0046686//response to cadmium ion;GO:0046686//response to cadmium ion	--
AT1G64360	182	130	150	2950	3023	2355	15.681	12.795	13.795	289.688	286.39	250.259	14.09033333	275.4456667	4.28899012	0	0	--	-	-	-	-	-	GO:0005634//nucleus	GO:0003674//molecular_function	GO:0006979//response to oxidative stress	--
AT1G64370	3778	3011	3347	12769	13158	11645	246.981	224.868	233.551	951.416	945.833	938.95	235.1333333	945.3996667	2.007445281	0	0	--	-	-	-	-	-	GO:0005737//cytoplasm	GO:0003674//molecular_function	GO:0006612//protein targeting to membrane;GO:0006612//protein targeting to membrane;GO:0006612//protein targeting to membrane;GO:0008150//biological_process;GO:0009963//positive regulation of flavonoid biosynthetic process;GO:0010363//regulation of plant-type hypersensitive response;GO:0010363//regulation of plant-type hypersensitive response	--
AT1G64390	3368	3002	3305	416	499	454	61.418	62.539	64.331	8.646	10.006	10.211	62.76266667	9.621	-2.705647891	0	0	At1g64390	glycosyl hydrolase 9C2	-	-	-	-	GO:0005576//extracellular region	GO:0004553//hydrolase activity, hydrolyzing O-glycosyl compounds	-	--
AT1G64510	5015	4400	5011	1888	1905	1770	281.555	282.202	300.289	120.811	117.601	122.565	288.0153333	120.3256667	-1.259201203	0	0	RPS6	Translation elongation factor EF1B/ribosomal protein S6 family protein	Genetic Information Processing	Translation	ko03010//Ribosome	K02990	GO:0005840//ribosome;GO:0009507//chloroplast;GO:0009507//chloroplast;GO:0009507//chloroplast;GO:0009535//chloroplast thylakoid membrane;GO:0009535//chloroplast thylakoid membrane;GO:0009535//chloroplast thylakoid membrane;GO:0009535//chloroplast thylakoid membrane;GO:0009535//chloroplast thylakoid membrane;GO:0009579//thylakoid	GO:0003735//structural constituent of ribosome	GO:0006412//translation;GO:0006412//translation;GO:0006412//translation;GO:0010027//thylakoid membrane organization;GO:0010027//thylakoid membrane organization;GO:0042254//ribosome biogenesis	--
AT1G64720	19276	16938	17633	7681	8039	6826	592.914	595.184	578.927	269.28	271.893	258.965	589.0083333	266.7126667	-1.143001703	0	0	--	Polyketide cyclase/dehydrase and lipid transport superfamily protein	-	-	-	-	GO:0005739//mitochondrion;GO:0005773//vacuole;GO:0005773//vacuole	-	GO:0008150//biological_process	--
AT1G65060	1088	858	989	21255	22801	20193	27.498	24.802	26.702	609.108	630.75	626.468	26.334	622.1086667	4.562168024	0	0	4CL3	4-coumarate:CoA ligase 3	Metabolism;Metabolism;Metabolism;Metabolism;Metabolism	Global and overview maps;Global and overview maps;Biosynthesis of other secondary metabolites;Amino acid metabolism;Metabolism of cofactors and vitamins	ko01100//Metabolic pathways;ko01110//Biosynthesis of secondary metabolites;ko00940//Phenylpropanoid biosynthesis;ko00360//Phenylalanine metabolism;ko00130//Ubiquinone and other terpenoid-quinone biosynthesis	K01904;K01904;K01904;K01904;K01904	GO:0005575//cellular_component	GO:0016207//4-coumarate-CoA ligase activity;GO:0016207//4-coumarate-CoA ligase activity	GO:0009411//response to UV;GO:0009698//phenylpropanoid metabolic process;GO:0009698//phenylpropanoid metabolic process;GO:0009698//phenylpropanoid metabolic process;GO:0009698//phenylpropanoid metabolic process;GO:0009718//anthocyanin-containing compound biosynthetic process;GO:0009744//response to sucrose;GO:0009813//flavonoid biosynthetic process;GO:0010224//response to UV-B;GO:0010584//pollen …	--
AT1G65560	114	128	128	2598	2687	2411	3.953	5.07	4.737	102.669	102.442	103.107	4.586666667	102.7393333	4.485398743	0	0	DBR	Zinc-binding dehydrogenase family protein	-	-	-	-	GO:0005737//cytoplasm	-	-	--
AT1G65930	5795	4958	5533	1514	1427	1500	165.061	161.329	168.219	49.151	44.693	52.697	164.8696667	48.847	-1.754984126	0	0	CICDH	cytosolic NADP+-dependent isocitrate dehydrogenase	Metabolism;Metabolism;Metabolism;Metabolism;Metabolism;Cellular Processes;Metabolism;Metabolism	Global and overview maps;Global and overview maps;Global and overview maps;Global and overview maps;Metabolism of other amino acids;Transport and catabolism;Global and overview maps;Carbohydrate metabolism	ko01100//Metabolic pathways;ko01110//Biosynthesis of secondary metabolites;ko01200//Carbon metabolism;ko01230//Biosynthesis of amino acids;ko00480//Glutathione metabolism;ko04146//Peroxisome;ko01210//2-Oxocarboxylic acid metabolism;ko00020//Citrate cycle (TCA cycle)	K00031;K00031;K00031;K00031;K00031;K00031;K00031;K00031	GO:0005829//cytosol;GO:0005829//cytosol;GO:0005886//plasma membrane;GO:0009506//plasmodesma;GO:0009507//chloroplast;GO:0009570//chloroplast stroma;GO:0009570//chloroplast stroma;GO:0009570//chloroplast stroma;GO:0009570//chloroplast stroma;GO:0048046//apoplast	GO:0004450//isocitrate dehydrogenase (NADP+) activity;GO:0004450//isocitrate dehydrogenase (NADP+) activity;GO:0005507//copper ion binding	GO:0006094//gluconeogenesis;GO:0006096//glycolytic process;GO:0006096//glycolytic process;GO:0006096//glycolytic process;GO:0006102//isocitrate metabolic process;GO:0006102//isocitrate metabolic process;GO:0006511//ubiquitin-dependent protein catabolic process;GO:0006511//ubiquitin-dependent protein catabolic process;GO:0006511//ubiquitin-dependent protein catabolic process;GO:0006739//NADP metab…	--
AT1G65980	1669	1425	1529	6413	6671	5830	90.965	88.725	88.95	398.372	399.787	391.909	89.54666667	396.6893333	2.14729797	0	0	PRXIIB	thioredoxin-dependent peroxidase 1	-	-	-	-	GO:0005737//cytoplasm;GO:0005737//cytoplasm;GO:0005829//cytosol;GO:0005886//plasma membrane;GO:0005886//plasma membrane;GO:0009507//chloroplast;GO:0009507//chloroplast;GO:0016020//membrane;GO:0016020//membrane	GO:0016209//antioxidant activity	GO:0009407//toxin catabolic process;GO:0009407//toxin catabolic process;GO:0046686//response to cadmium ion;GO:0046686//response to cadmium ion	--
AT1G66100	11756	9294	10851	207	255	197	846.069	764.123	833.564	16.98	20.179	17.487	814.5853333	18.21533333	-5.482840538	0	0	At1g66100	Plant thionin	-	-	-	-	GO:0005576//extracellular region	GO:0050827//toxin receptor binding	GO:0006952//defense response;GO:0006952//defense response	--
AT1G66150	2598	2265	2420	604	589	536	38.693	38.536	38.47	10.253	9.646	9.846	38.56633333	9.915	-1.959657312	0	0	TMK1	transmembrane kinase 1	-	-	-	-	GO:0005576//extracellular region;GO:0005886//plasma membrane;GO:0005886//plasma membrane;GO:0005886//plasma membrane	GO:0004675//transmembrane receptor protein serine/threonine kinase activity;GO:0004675//transmembrane receptor protein serine/threonine kinase activity;GO:0004675//transmembrane receptor protein serine/threonine kinase activity	GO:0007165//signal transduction	--
AT1G66330	2422	2109	2385	8908	9052	7865	72.653	72.129	76.22	303.841	297.848	290.203	73.66733333	297.2973333	2.012809598	0	0	AAF	senescence-associated family protein	-	-	-	-	GO:0009507//chloroplast;GO:0009507//chloroplast;GO:0009507//chloroplast	-	GO:0010150//leaf senescence;GO:0010228//vegetative to reproductive phase transition of meristem;GO:0010264//myo-inositol hexakisphosphate biosynthetic process;GO:0010264//myo-inositol hexakisphosphate biosynthetic process;GO:0034599//cellular response to oxidative stress;GO:0034599//cellular response to oxidative stress;GO:0072593//reactive oxygen species metabolic process;GO:0072593//reactive ox…	--
AT1G66970	13759	12135	12691	3137	3209	3088	256.993	258.922	252.986	66.782	65.906	71.14	256.3003333	67.94266667	-1.915445606	0	0	GDPDL1	SHV3-like 2	-	-	-	-	GO:0005886//plasma membrane;GO:0005886//plasma membrane;GO:0005886//plasma membrane;GO:0009507//chloroplast;GO:0031225//anchored component of membrane;GO:0031225//anchored component of membrane;GO:0046658//anchored component of plasma membrane;GO:0046658//anchored component of plasma membrane;GO:0048046//apoplast	GO:0008889//glycerophosphodiester phosphodiesterase activity;GO:0008889//glycerophosphodiester phosphodiesterase activity;GO:0016301//kinase activity	GO:0006071//glycerol metabolic process;GO:0006071//glycerol metabolic process;GO:0030643//cellular phosphate ion homeostasis	--
AT1G67090	525074	466837	491941	96437	103879	91714	24848.656	25238.383	24849.529	5201.597	5405.454	5353.262	24978.856	5320.104333	-2.231180961	0	0	RBCS-1A	ribulose bisphosphate carboxylase small chain 1A	Metabolism;Metabolism;Metabolism;Metabolism	Global and overview maps;Global and overview maps;Carbohydrate metabolism;Energy metabolism	ko01100//Metabolic pathways;ko01200//Carbon metabolism;ko00630//Glyoxylate and dicarboxylate metabolism;ko00710//Carbon fixation in photosynthetic organisms	K01602;K01602;K01602;K01602	GO:0009507//chloroplast;GO:0009507//chloroplast;GO:0009507//chloroplast;GO:0009507//chloroplast;GO:0009507//chloroplast;GO:0009535//chloroplast thylakoid membrane;GO:0009535//chloroplast thylakoid membrane;GO:0009535//chloroplast thylakoid membrane;GO:0009535//chloroplast thylakoid membrane;GO:0009535//chloroplast thylakoid membrane;GO:0009535//chloroplast thylakoid membrane;GO:0009535//chloropla…	GO:0005507//copper ion binding;GO:0005507//copper ion binding;GO:0016984//ribulose-bisphosphate carboxylase activity	GO:0009409//response to cold;GO:0009409//response to cold;GO:0009637//response to blue light;GO:0010114//response to red light;GO:0010218//response to far red light;GO:0015977//carbon fixation;GO:0015979//photosynthesis;GO:0015979//photosynthesis;GO:0080158//chloroplast ribulose bisphosphate carboxylase complex biogenesis	--
AT1G67360	614	512	566	11176	11187	10365	25.219	23.844	24.62	517.856	500.223	519.682	24.561	512.587	4.383355684	0	0	At1g67360	Rubber elongation factor protein (REF)	-	-	-	-	GO:0005737//cytoplasm;GO:0005737//cytoplasm;GO:0005773//vacuole;GO:0005773//vacuole;GO:0005773//vacuole;GO:0005773//vacuole	-	GO:0008150//biological_process	--
AT1G68520	2665	2419	2480	407	386	327	80.997	83.989	80.454	14.099	12.9	12.258	81.81333333	13.08566667	-2.644348556	0	0	COL6	B-box type zinc finger protein with CCT domain	-	-	-	-	GO:0005634//nucleus	GO:0003700//transcription factor activity, sequence-specific DNA binding;GO:0008270//zinc ion binding	GO:0000165//MAPK cascade;GO:0000165//MAPK cascade;GO:0000165//MAPK cascade;GO:0006355//regulation of transcription, DNA-templated;GO:0006355//regulation of transcription, DNA-templated;GO:0006355//regulation of transcription, DNA-templated;GO:0006355//regulation of transcription, DNA-templated;GO:0006355//regulation of transcription, DNA-templated;GO:0006355//regulation of transcription, DNA-temp…	CO-like
AT1G68560	2197	1952	2086	434	437	361	34.311	34.826	34.773	7.725	7.504	6.954	34.63666667	7.394333333	-2.22780811	0	0	XYL1	alpha-xylosidase 1	-	-	-	-	GO:0005576//extracellular region;GO:0005618//cell wall;GO:0009505//plant-type cell wall;GO:0009505//plant-type cell wall;GO:0009506//plasmodesma;GO:0009507//chloroplast;GO:0048046//apoplast	GO:0004553//hydrolase activity, hydrolyzing O-glycosyl compounds;GO:0009044//xylan 1,4-beta-xylosidase activity;GO:0046556//alpha-L-arabinofuranosidase activity;GO:0080176//xyloglucan 1,6-alpha-xylosidase activity	GO:0000272//polysaccharide catabolic process;GO:0005982//starch metabolic process;GO:0005982//starch metabolic process;GO:0009664//plant-type cell wall organization;GO:0009664//plant-type cell wall organization;GO:0009832//plant-type cell wall biogenesis;GO:0010411//xyloglucan metabolic process;GO:0010411//xyloglucan metabolic process;GO:0045493//xylan catabolic process;GO:0045493//xylan cataboli…	--
AT1G68590	4936	4229	4742	1217	1120	1020	317.987	311.221	326.063	89.355	79.338	81.044	318.4236667	83.24566667	-1.935500487	0	0	At1g68590	Ribosomal protein PSRP-3/Ycf65	-	-	-	-	GO:0009507//chloroplast;GO:0009507//chloroplast;GO:0009507//chloroplast;GO:0009507//chloroplast;GO:0009507//chloroplast;GO:0009507//chloroplast;GO:0009535//chloroplast thylakoid membrane;GO:0009535//chloroplast thylakoid membrane;GO:0009535//chloroplast thylakoid membrane;GO:0009535//chloroplast thylakoid membrane;GO:0009535//chloroplast thylakoid membrane;GO:0009570//chloroplast stroma;GO:000957…	GO:0003735//structural constituent of ribosome	GO:0010103//stomatal complex morphogenesis;GO:0019288//isopentenyl diphosphate biosynthetic process, methylerythritol 4-phosphate pathway;GO:0019288//isopentenyl diphosphate biosynthetic process, methylerythritol 4-phosphate pathway;GO:0032544//plastid translation;GO:0032544//plastid translation;GO:0032544//plastid translation;GO:0032544//plastid translation	--
AT1G69490	621	595	580	5025	5112	4567	27.385	29.974	27.3	252.558	247.871	248.396	28.21966667	249.6083333	3.144893248	0	0	NAC029	NAC-like, activated by AP3/PI	-	-	-	-	GO:0005634//nucleus;GO:0005634//nucleus	GO:0003700//transcription factor activity, sequence-specific DNA binding	GO:0007275//multicellular organism development;GO:0009617//response to bacterium;GO:0009825//multidimensional cell growth;GO:0009908//flower development;GO:0010150//leaf senescence;GO:0045087//innate immune response	NAC
AT1G69530	3063	2646	2926	102	136	133	113.477	112.018	115.706	4.301	5.511	6.056	113.7336667	5.289333333	-4.426429667	0	0	EXPA1	expansin A1	-	-	-	-	GO:0005576//extracellular region;GO:0005576//extracellular region;GO:0005576//extracellular region;GO:0005576//extracellular region;GO:0005576//extracellular region;GO:0009505//plant-type cell wall	-	GO:0006949//syncytium formation;GO:0009739//response to gibberellin;GO:0009826//unidimensional cell growth;GO:0009826//unidimensional cell growth;GO:0009826//unidimensional cell growth;GO:0009826//unidimensional cell growth;GO:0009828//plant-type cell wall loosening;GO:0009828//plant-type cell wall loosening;GO:0009828//plant-type cell wall loosening;GO:0009828//plant-type cell wall loosening;GO:…	--
AT1G69870	600	451	456	3289	3397	3058	13.431	11.533	10.895	83.912	83.611	84.428	11.953	83.98366667	2.812736021	0	0	NPF2.13	nitrate transporter 1.7	-	-	-	-	GO:0005886//plasma membrane;GO:0005886//plasma membrane;GO:0005886//plasma membrane;GO:0016020//membrane	GO:0005215//transporter activity;GO:0005215//transporter activity;GO:0080054//low-affinity nitrate transmembrane transporter activity	GO:0006857//oligopeptide transport;GO:0015706//nitrate transport;GO:0019761//glucosinolate biosynthetic process;GO:0019761//glucosinolate biosynthetic process;GO:0080055//low-affinity nitrate transport	--
AT1G70370	2712	2240	2531	322	333	260	57.77	54.564	57.707	7.853	7.794	6.724	56.68033333	7.457	-2.926180996	0	0	PGL3	polygalacturonase 2	-	-	-	-	GO:0005576//extracellular region;GO:0005576//extracellular region	GO:0004650//polygalacturonase activity	GO:0000271//polysaccharide biosynthetic process;GO:0000272//polysaccharide catabolic process;GO:0005982//starch metabolic process;GO:0005982//starch metabolic process;GO:0007389//pattern specification process;GO:0008150//biological_process;GO:0008361//regulation of cell size;GO:0008361//regulation of cell size;GO:0009664//plant-type cell wall organization;GO:0009664//plant-type cell wall organiza…	--
AT1G70410	5952	5090	5327	2236	2306	2070	216.459	211.408	207.117	92.513	92.166	92.632	211.6613333	92.437	-1.195215396	0	0	BCA4	beta carbonic anhydrase 4	Metabolism	Energy metabolism	ko00910//Nitrogen metabolism	K01673	GO:0005737//cytoplasm;GO:0005886//plasma membrane;GO:0009507//chloroplast;GO:0009507//chloroplast;GO:0009941//chloroplast envelope;GO:0009941//chloroplast envelope;GO:0009941//chloroplast envelope;GO:0009941//chloroplast envelope;GO:0009941//chloroplast envelope;GO:0009941//chloroplast envelope;GO:0009941//chloroplast envelope;GO:0009941//chloroplast envelope	GO:0004089//carbonate dehydratase activity;GO:0008270//zinc ion binding	GO:0010037//response to carbon dioxide;GO:0010119//regulation of stomatal movement;GO:0010167//response to nitrate;GO:0015706//nitrate transport;GO:0015976//carbon utilization;GO:0019243//methylglyoxal catabolic process to D-lactate via S-lactoyl-glutathione;GO:0019243//methylglyoxal catabolic process to D-lactate via S-lactoyl-glutathione	--
AT1G70830	1957	1980	2259	114	117	113	71.461	82.434	87.875	4.735	4.689	5.097	80.59	4.840333333	-4.057422525	0	0	MLP28	MLP-like protein 28	-	-	-	-	GO:0005634//nucleus;GO:0005634//nucleus;GO:0005634//nucleus;GO:0005737//cytoplasm;GO:0009507//chloroplast	GO:0003674//molecular_function	-	--
AT1G71695	1999	1746	1925	351	340	331	73.57	73.409	75.621	14.723	13.759	15.025	74.2	14.50233333	-2.355134147	0	0	PER12	Peroxidase superfamily protein	Metabolism;Metabolism;Metabolism	Global and overview maps;Global and overview maps;Biosynthesis of other secondary metabolites	ko01100//Metabolic pathways;ko01110//Biosynthesis of secondary metabolites;ko00940//Phenylpropanoid biosynthesis	K00430;K00430;K00430	GO:0005576//extracellular region;GO:0005618//cell wall;GO:0005773//vacuole;GO:0005773//vacuole;GO:0009505//plant-type cell wall;GO:0009506//plasmodesma;GO:0016020//membrane	GO:0004601//peroxidase activity	GO:0010075//regulation of meristem growth;GO:0048653//anther development	--
AT1G72150	6176	5240	5712	1147	1365	1217	139.469	135.182	137.684	29.522	33.894	33.897	137.445	32.43766667	-2.083112474	0	0	PATL1	PATELLIN 1	-	-	-	-	GO:0005634//nucleus;GO:0005773//vacuole;GO:0005773//vacuole;GO:0005794//Golgi apparatus;GO:0005886//plasma membrane;GO:0005886//plasma membrane;GO:0005886//plasma membrane;GO:0009506//plasmodesma;GO:0009507//chloroplast;GO:0016020//membrane;GO:0048046//apoplast	GO:0002020//protease binding;GO:0005215//transporter activity	GO:0006096//glycolytic process;GO:0006096//glycolytic process;GO:0006096//glycolytic process;GO:0006810//transport;GO:0006833//water transport;GO:0006972//hyperosmotic response;GO:0006972//hyperosmotic response;GO:0007030//Golgi organization;GO:0007030//Golgi organization;GO:0009266//response to temperature stimulus;GO:0009651//response to salt stress;GO:0009651//response to salt stress;GO:000986…	--
AT1G72430	3278	2789	2955	165	155	180	220.842	214.653	212.498	12.67	11.482	14.957	215.9976667	13.03633333	-4.050405676	0	0	SAUR78	SAUR-like auxin-responsive protein family	-	-	-	-	GO:0005634//nucleus	GO:0003674//molecular_function	GO:0009733//response to auxin;GO:0016126//sterol biosynthetic process	--
AT1G72610	36609	32222	34261	5650	5820	5080	1907.399	1917.897	1905.379	335.529	333.443	326.447	1910.225	331.8063333	-2.52532925	0	0	GLP1	germin-like protein 1	-	-	-	-	GO:0005576//extracellular region;GO:0031012//extracellular matrix	-	GO:0008150//biological_process;GO:0010103//stomatal complex morphogenesis;GO:0030003//cellular cation homeostasis;GO:0070838//divalent metal ion transport	--
AT1G72910	2407	2066	2337	323	341	354	82.222	80.617	85.212	12.579	12.81	14.919	82.68366667	13.436	-2.621498667	0	0	TIR	Toll-Interleukin-Resistance (TIR) domain-containing protein	-	-	-	-	GO:0005737//cytoplasm	-	GO:0006952//defense response	--
AT1G72930	11546	10700	11081	1858	1956	1759	641.402	679.276	657.27	117.715	119.57	120.65	659.316	119.3116667	-2.466234971	0	0	TIR	toll/interleukin-1 receptor-like	-	-	-	-	GO:0005737//cytoplasm;GO:0005737//cytoplasm;GO:0009506//plasmodesma	-	GO:0006952//defense response	--
AT1G72970	1643	1455	1638	98	104	100	37.101	37.538	39.479	2.521	2.586	2.784	38.03933333	2.630333333	-3.854174418	0	0	HTH	Glucose-methanol-choline (GMC) oxidoreductase family protein	Metabolism	Lipid metabolism	ko00073//Cutin, suberine and wax biosynthesis	K15403	GO:0005576//extracellular region;GO:0005576//extracellular region;GO:0005576//extracellular region	GO:0016832//aldehyde-lyase activity;GO:0046593//mandelonitrile lyase activity;GO:0050660//flavin adenine dinucleotide binding;GO:0050660//flavin adenine dinucleotide binding	GO:0007267//cell-cell signaling;GO:0009553//embryo sac development;GO:0010430//fatty acid omega-oxidation;GO:0010430//fatty acid omega-oxidation	--
AT1G73990	1073	932	1008	4242	4468	3978	23.821	23.637	23.886	107.334	109.066	108.923	23.78133333	108.441	2.189008813	0	0	SPPA	signal peptide peptidase	-	-	-	-	GO:0005886//plasma membrane;GO:0009507//chloroplast;GO:0009507//chloroplast;GO:0009534//chloroplast thylakoid;GO:0009534//chloroplast thylakoid;GO:0009534//chloroplast thylakoid;GO:0009534//chloroplast thylakoid;GO:0009535//chloroplast thylakoid membrane;GO:0009535//chloroplast thylakoid membrane;GO:0009535//chloroplast thylakoid membrane;GO:0009535//chloroplast thylakoid membrane;GO:0009535//chl…	GO:0004252//serine-type endopeptidase activity	GO:0006508//proteolysis;GO:0006508//proteolysis;GO:0009642//response to light intensity	--
AT1G74070	1864	1768	1733	197	231	169	67.983	73.663	67.465	8.189	9.264	7.602	69.70366667	8.351666667	-3.061098512	0	0	CYP26-2	Cyclophilin-like peptidyl-prolyl cis-trans isomerase family protein	-	-	-	-	GO:0009507//chloroplast;GO:0009507//chloroplast;GO:0009507//chloroplast;GO:0009543//chloroplast thylakoid lumen;GO:0009543//chloroplast thylakoid lumen;GO:0009543//chloroplast thylakoid lumen;GO:0009543//chloroplast thylakoid lumen	GO:0003755//peptidyl-prolyl cis-trans isomerase activity	GO:0006457//protein folding;GO:0006457//protein folding;GO:0006457//protein folding;GO:0016556//mRNA modification;GO:0016556//mRNA modification;GO:0019288//isopentenyl diphosphate biosynthetic process, methylerythritol 4-phosphate pathway;GO:0019288//isopentenyl diphosphate biosynthetic process, methylerythritol 4-phosphate pathway	--
AT1G74470	35607	30521	32444	14814	15640	14011	1048.056	1026.271	1019.31	496.973	506.183	508.65	1031.212333	503.9353333	-1.033030904	0	0	CHLP	Pyridine nucleotide-disulphide oxidoreductase family protein	Metabolism;Metabolism;Metabolism;Metabolism	Global and overview maps;Global and overview maps;Metabolism of terpenoids and polyketides;Metabolism of cofactors and vitamins	ko01100//Metabolic pathways;ko01110//Biosynthesis of secondary metabolites;ko00900//Terpenoid backbone biosynthesis;ko00860//Porphyrin metabolism	K10960;K10960;K10960;K10960	GO:0009507//chloroplast;GO:0009507//chloroplast;GO:0009507//chloroplast;GO:0009534//chloroplast thylakoid;GO:0009534//chloroplast thylakoid;GO:0009534//chloroplast thylakoid;GO:0009534//chloroplast thylakoid;GO:0009535//chloroplast thylakoid membrane;GO:0009535//chloroplast thylakoid membrane;GO:0009535//chloroplast thylakoid membrane;GO:0009535//chloroplast thylakoid membrane;GO:0009535//chlorop…	GO:0005515//protein binding;GO:0045550//geranylgeranyl reductase activity	GO:0015995//chlorophyll biosynthetic process;GO:0015995//chlorophyll biosynthetic process;GO:0019344//cysteine biosynthetic process;GO:0019344//cysteine biosynthetic process;GO:0019684//photosynthesis, light reaction;GO:0019684//photosynthesis, light reaction;GO:0019684//photosynthesis, light reaction;GO:0035304//regulation of protein dephosphorylation;GO:0035304//regulation of protein dephosphor…	--
AT1G74810	126	113	104	8887	9065	8200	2.979	3.052	2.624	239.439	235.624	239.08	2.885	238.0476667	6.366535359	0	0	BOR5	HCO3- transporter family	-	-	-	-	GO:0005737//cytoplasm	GO:0015301//anion:anion antiporter activity;GO:0015301//anion:anion antiporter activity	-	--
AT1G75040	3139	2816	2797	138	156	159	155.372	159.231	147.773	7.785	8.49	9.707	154.1253333	8.660666667	-4.153482122	0	0	At1g75040	pathogenesis-related gene 5	-	-	-	-	GO:0005576//extracellular region;GO:0005618//cell wall;GO:0005773//vacuole;GO:0005773//vacuole;GO:0048046//apoplast	GO:0003674//molecular_function	GO:0000165//MAPK cascade;GO:0000165//MAPK cascade;GO:0000165//MAPK cascade;GO:0002679//respiratory burst involved in defense response;GO:0002679//respiratory burst involved in defense response;GO:0006355//regulation of transcription, DNA-templated;GO:0006355//regulation of transcription, DNA-templated;GO:0006355//regulation of transcription, DNA-templated;GO:0006612//protein targeting to membrane…	--
AT1G75380	1423	1328	1419	6486	6921	6156	46.82	49.866	49.838	243.22	250.472	249.851	48.84133333	247.8476667	2.343279186	0	0	BBD1	bifunctional nuclease in basal defense response 1	-	-	-	-	-	GO:0004518//nuclease activity;GO:0043565//sequence-specific DNA binding;GO:0043565//sequence-specific DNA binding	GO:0031063//regulation of histone deacetylation;GO:0031063//regulation of histone deacetylation;GO:0031063//regulation of histone deacetylation;GO:0031063//regulation of histone deacetylation;GO:0045892//negative regulation of transcription, DNA-templated;GO:0045892//negative regulation of transcription, DNA-templated;GO:0045892//negative regulation of transcription, DNA-templated;GO:0050832//def…	--
AT1G75460	4959	4468	4681	2045	2113	1912	128.019	131.767	128.986	60.171	59.979	60.879	129.5906667	60.343	-1.102703489	0	0	--	ATP-dependent protease La (LON) domain protein	-	-	-	-	GO:0009507//chloroplast;GO:0009507//chloroplast	GO:0004176//ATP-dependent peptidase activity	GO:0000165//MAPK cascade;GO:0000165//MAPK cascade;GO:0000165//MAPK cascade;GO:0006355//regulation of transcription, DNA-templated;GO:0006355//regulation of transcription, DNA-templated;GO:0006355//regulation of transcription, DNA-templated;GO:0006612//protein targeting to membrane;GO:0006612//protein targeting to membrane;GO:0006612//protein targeting to membrane;GO:0009617//response to bacterium…	--
AT1G75680	2982	2672	2938	826	858	837	70.941	72.617	74.604	22.396	22.444	24.559	72.72066667	23.133	-1.652413052	0	0	At1g75680	glycosyl hydrolase 9B7	-	-	-	-	GO:0005576//extracellular region;GO:0005886//plasma membrane;GO:0005886//plasma membrane	GO:0004553//hydrolase activity, hydrolyzing O-glycosyl compounds	GO:0000271//polysaccharide biosynthetic process;GO:0000272//polysaccharide catabolic process;GO:0005982//starch metabolic process;GO:0005982//starch metabolic process;GO:0006084//acetyl-CoA metabolic process;GO:0006084//acetyl-CoA metabolic process;GO:0007389//pattern specification process;GO:0008361//regulation of cell size;GO:0008361//regulation of cell size;GO:0009664//plant-type cell wall org…	--
AT1G75690	4402	3730	3993	835	920	785	287.387	278.189	278.253	62.132	66.043	63.21	281.2763333	63.795	-2.140472908	0	0	LQY1	DnaJ/Hsp40 cysteine-rich domain superfamily protein	-	-	-	-	GO:0009507//chloroplast;GO:0009507//chloroplast;GO:0009507//chloroplast;GO:0009534//chloroplast thylakoid;GO:0009534//chloroplast thylakoid;GO:0009534//chloroplast thylakoid;GO:0009534//chloroplast thylakoid;GO:0009535//chloroplast thylakoid membrane;GO:0009535//chloroplast thylakoid membrane;GO:0009535//chloroplast thylakoid membrane;GO:0009535//chloroplast thylakoid membrane;GO:0009535//chlorop…	GO:0003756//protein disulfide isomerase activity	GO:0006098//pentose-phosphate shunt;GO:0006098//pentose-phosphate shunt;GO:0006364//rRNA processing;GO:0006364//rRNA processing;GO:0009657//plastid organization;GO:0009657//plastid organization;GO:0010206//photosystem II repair;GO:0010206//photosystem II repair;GO:0010206//photosystem II repair;GO:0010206//photosystem II repair;GO:0010207//photosystem II assembly;GO:0010207//photosystem II assemb…	--
AT1G75750	3127	2779	2861	453	444	455	227.42	230.889	222.116	37.56	35.505	40.812	226.8083333	37.959	-2.578959757	0	0	GASA1	GAST1 protein homolog 1	-	-	-	-	GO:0005576//extracellular region;GO:0005576//extracellular region;GO:0005618//cell wall;GO:0009505//plant-type cell wall	GO:0003674//molecular_function	GO:0000271//polysaccharide biosynthetic process;GO:0006569//tryptophan catabolic process;GO:0006569//tryptophan catabolic process;GO:0009684//indoleacetic acid biosynthetic process;GO:0009684//indoleacetic acid biosynthetic process;GO:0009737//response to abscisic acid;GO:0009739//response to gibberellin;GO:0009739//response to gibberellin;GO:0009741//response to brassinosteroid;GO:0009825//multi…	--
AT1G76100	5020	4636	4804	883	895	749	311.389	328.517	318.072	62.427	61.044	57.304	319.326	60.25833333	-2.405797349	0	0	PETE	plastocyanin 1	Metabolism	Energy metabolism	ko00195//Photosynthesis	K02638	GO:0009507//chloroplast;GO:0009507//chloroplast;GO:0009543//chloroplast thylakoid lumen;GO:0009543//chloroplast thylakoid lumen;GO:0009543//chloroplast thylakoid lumen;GO:0009543//chloroplast thylakoid lumen;GO:0009543//chloroplast thylakoid lumen;GO:0009543//chloroplast thylakoid lumen;GO:0009543//chloroplast thylakoid lumen;GO:0009543//chloroplast thylakoid lumen;GO:0009579//thylakoid;GO:000957…	GO:0005507//copper ion binding	GO:0009773//photosynthetic electron transport in photosystem I;GO:0009773//photosynthetic electron transport in photosystem I;GO:0009773//photosynthetic electron transport in photosystem I;GO:0019344//cysteine biosynthetic process;GO:0019344//cysteine biosynthetic process;GO:0019684//photosynthesis, light reaction;GO:0019684//photosynthesis, light reaction;GO:0019684//photosynthesis, light reacti…	--
AT1G76160	3032	2791	3023	301	348	284	73.244	77.022	77.948	8.287	9.244	8.462	76.07133333	8.664333333	-3.13419224	0	0	Bp10	SKU5 similar 5	-	-	-	-	GO:0005576//extracellular region;GO:0005618//cell wall;GO:0005618//cell wall;GO:0009505//plant-type cell wall;GO:0009506//plasmodesma;GO:0048046//apoplast	-	GO:0016126//sterol biosynthetic process;GO:0052541//plant-type cell wall cellulose metabolic process;GO:0052541//plant-type cell wall cellulose metabolic process;GO:0052541//plant-type cell wall cellulose metabolic process;GO:0052546//cell wall pectin metabolic process;GO:0052546//cell wall pectin metabolic process;GO:0052546//cell wall pectin metabolic process	--
AT1G76180	5993	5262	6144	17906	18306	16125	285.971	286.45	312.921	972.452	959.132	947.673	295.114	959.7523333	1.7013898	0	0	ERD14	Dehydrin family protein	-	-	-	-	GO:0005634//nucleus;GO:0005634//nucleus;GO:0005829//cytosol;GO:0005886//plasma membrane;GO:0005886//plasma membrane;GO:0009507//chloroplast;GO:0009507//chloroplast	GO:0005509//calcium ion binding	GO:0009269//response to desiccation;GO:0009269//response to desiccation;GO:0009269//response to desiccation;GO:0009269//response to desiccation;GO:0009409//response to cold;GO:0009409//response to cold;GO:0009409//response to cold;GO:0009409//response to cold;GO:0009415//response to water;GO:0009651//response to salt stress;GO:0009651//response to salt stress;GO:0009737//response to abscisic acid…	--
AT1G78070	2404	2191	2378	7472	7823	6862	56.144	58.456	59.279	198.892	200.893	197.661	57.95966667	199.1486667	1.780724618	0	0	SPBC2A9.03	Transducin/WD40 repeat-like superfamily protein	-	-	-	-	GO:0005737//cytoplasm;GO:0080008//Cul4-RING E3 ubiquitin ligase complex;GO:0080008//Cul4-RING E3 ubiquitin ligase complex	GO:0003674//molecular_function	GO:0008150//biological_process	--
AT1G78510	2189	2001	2096	6698	6953	6099	66.361	69.302	67.823	231.436	231.778	228.054	67.82866667	230.4226667	1.764315603	0	0	SPS1	solanesyl diphosphate synthase 1	Metabolism;Metabolism	Global and overview maps;Metabolism of terpenoids and polyketides	ko01110//Biosynthesis of secondary metabolites;ko00900//Terpenoid backbone biosynthesis	K05356;K05356	GO:0005739//mitochondrion;GO:0005739//mitochondrion;GO:0009536//plastid	GO:0050347//trans-octaprenyltranstransferase activity;GO:0050347//trans-octaprenyltranstransferase activity	GO:0010236//plastoquinone biosynthetic process;GO:0010236//plastoquinone biosynthetic process	--
AT1G78570	11191	9446	10435	56467	58921	54271	220.4	212.522	219.36	1267.499	1275.951	1318.288	217.4273333	1287.246	2.565682565	0	0	RHM1	rhamnose biosynthesis 1	Metabolism	Carbohydrate metabolism	ko00520//Amino sugar and nucleotide sugar metabolism	K12450	GO:0005829//cytosol;GO:0009506//plasmodesma;GO:0009507//chloroplast	GO:0003824//catalytic activity;GO:0010280//UDP-L-rhamnose synthase activity;GO:0050377//UDP-glucose 4,6-dehydratase activity	GO:0009225//nucleotide-sugar metabolic process;GO:0009225//nucleotide-sugar metabolic process;GO:0009744//response to sucrose;GO:0009813//flavonoid biosynthetic process;GO:0010224//response to UV-B;GO:0010253//UDP-rhamnose biosynthetic process;GO:0010253//UDP-rhamnose biosynthetic process;GO:0010253//UDP-rhamnose biosynthetic process;GO:0010253//UDP-rhamnose biosynthetic process;GO:0010315//auxin…	--
AT1G78630	7270	6442	6893	2808	2818	2574	346.072	350.322	350.238	152.349	147.501	151.127	348.8773333	150.3256667	-1.214628512	0	0	RPL13	Ribosomal protein L13 family protein	Genetic Information Processing	Translation	ko03010//Ribosome	K02871	GO:0005840//ribosome;GO:0009507//chloroplast;GO:0009507//chloroplast;GO:0009570//chloroplast stroma;GO:0009570//chloroplast stroma;GO:0009570//chloroplast stroma;GO:0009570//chloroplast stroma;GO:0009570//chloroplast stroma;GO:0009570//chloroplast stroma;GO:0009570//chloroplast stroma;GO:0009570//chloroplast stroma;GO:0009570//chloroplast stroma;GO:0009570//chloroplast stroma;GO:0009570//chloropl…	GO:0003735//structural constituent of ribosome	GO:0006412//translation;GO:0006412//translation;GO:0006412//translation;GO:0009735//response to cytokinin;GO:0009793//embryo development ending in seed dormancy;GO:0045036//protein targeting to chloroplast	--
AT1G78820	3101	2586	2849	198	193	147	89.006	84.793	87.284	6.477	6.091	5.204	87.02766667	5.924	-3.87683057	0	0	At1g78820	D-mannose binding lectin protein with Apple-like carbohydrate-binding domain	-	-	-	-	GO:0005886//plasma membrane;GO:0048046//apoplast	GO:0030246//carbohydrate binding	-	--
AT1G78830	4702	3889	4316	132	139	161	142.729	134.86	139.841	4.567	4.639	6.028	139.1433333	5.078	-4.776167582	0	0	At1g78830	Curculin-like (mannose-binding) lectin family protein	-	-	-	-	GO:0005618//cell wall;GO:0005794//Golgi apparatus;GO:0005886//plasma membrane;GO:0005886//plasma membrane;GO:0009505//plant-type cell wall;GO:0009506//plasmodesma;GO:0048046//apoplast	GO:0030246//carbohydrate binding	GO:0009735//response to cytokinin	--
AT1G78850	7093	6065	6534	14	21	20	228.461	223.165	224.638	0.514	0.744	0.795	225.4213333	0.684333333	-8.363709118	0	0	At1g78850	D-mannose binding lectin protein with Apple-like carbohydrate-binding domain	-	-	-	-	GO:0005618//cell wall;GO:0005774//vacuolar membrane;GO:0005774//vacuolar membrane;GO:0005774//vacuolar membrane;GO:0005794//Golgi apparatus;GO:0005829//cytosol;GO:0005886//plasma membrane;GO:0009505//plant-type cell wall;GO:0048046//apoplast	GO:0030246//carbohydrate binding	-	--
AT1G79270	1944	1885	1891	9319	9763	8897	37.257	41.27	38.684	203.561	205.74	210.309	39.07033333	206.5366667	2.402252458	0	0	ECT4	evolutionarily conserved C-terminal region 8	-	-	-	-	GO:0005634//nucleus	GO:0003674//molecular_function	GO:0008150//biological_process;GO:0009611//response to wounding;GO:0009805//coumarin biosynthetic process;GO:0009805//coumarin biosynthetic process;GO:0009963//positive regulation of flavonoid biosynthetic process	--
AT1G80130	1444	1124	1210	28514	29411	24986	50.941	45.299	45.563	1146.496	1140.868	1087.178	47.26766667	1124.847333	4.57273175	0	0	--	Tetratricopeptide repeat (TPR)-like superfamily protein	-	-	-	-	GO:0016020//membrane	-	GO:0006979//response to oxidative stress	--
AT1G80300	1811	1577	1781	9525	10248	9323	39.714	39.506	41.688	238.066	247.105	252.161	40.30266667	245.7773333	2.608404666	0	0	AATP1	nucleotide transporter 1	-	-	-	-	GO:0009507//chloroplast;GO:0009536//plastid;GO:0009941//chloroplast envelope;GO:0009941//chloroplast envelope;GO:0009941//chloroplast envelope;GO:0009941//chloroplast envelope;GO:0009941//chloroplast envelope;GO:0009941//chloroplast envelope;GO:0009941//chloroplast envelope;GO:0009941//chloroplast envelope;GO:0016020//membrane	GO:0005471//ATP:ADP antiporter activity;GO:0005471//ATP:ADP antiporter activity	-	--
AT2G05070	84389	73796	79361	10014	10382	8975	3850.848	3846.989	3865.479	520.837	520.943	505.134	3854.438667	515.638	-2.902090279	0	0	LHCB2.2	photosystem II light harvesting complex gene 2.2	Metabolism;Metabolism	Global and overview maps;Energy metabolism	ko01100//Metabolic pathways;ko00196//Photosynthesis - antenna proteins	K08913;K08913	GO:0005774//vacuolar membrane;GO:0005774//vacuolar membrane;GO:0005774//vacuolar membrane;GO:0009507//chloroplast;GO:0009507//chloroplast;GO:0009507//chloroplast;GO:0009534//chloroplast thylakoid;GO:0009534//chloroplast thylakoid;GO:0009534//chloroplast thylakoid;GO:0009534//chloroplast thylakoid;GO:0009535//chloroplast thylakoid membrane;GO:0009535//chloroplast thylakoid membrane;GO:0009535//chl…	GO:0016168//chlorophyll binding	GO:0015979//photosynthesis;GO:0015979//photosynthesis	--
AT2G05100	107294	94751	100380	23547	24223	21663	4727.114	4768.879	4720.509	1182.391	1173.445	1177.168	4738.834	1177.668	-2.008599243	0	0	LHCB2.1	photosystem II light harvesting complex gene 2.1	Metabolism;Metabolism	Global and overview maps;Energy metabolism	ko01100//Metabolic pathways;ko00196//Photosynthesis - antenna proteins	K08913;K08913	GO:0009507//chloroplast;GO:0009507//chloroplast;GO:0009507//chloroplast;GO:0009535//chloroplast thylakoid membrane;GO:0009535//chloroplast thylakoid membrane;GO:0009535//chloroplast thylakoid membrane;GO:0009535//chloroplast thylakoid membrane;GO:0009535//chloroplast thylakoid membrane;GO:0009535//chloroplast thylakoid membrane;GO:0009535//chloroplast thylakoid membrane;GO:0009535//chloroplast th…	GO:0016168//chlorophyll binding	GO:0009637//response to blue light;GO:0010114//response to red light;GO:0010218//response to far red light;GO:0015979//photosynthesis;GO:0015979//photosynthesis	--
AT2G06520	20660	17325	18577	6697	7104	5920	1590.728	1523.889	1526.737	587.702	601.438	562.196	1547.118	583.7786667	-1.406089841	0	0	--	photosystem II subunit X	-	-	-	-	GO:0009507//chloroplast;GO:0009535//chloroplast thylakoid membrane;GO:0009535//chloroplast thylakoid membrane;GO:0009535//chloroplast thylakoid membrane;GO:0009535//chloroplast thylakoid membrane;GO:0009535//chloroplast thylakoid membrane	GO:0003674//molecular_function	-	--
AT2G06850	5884	5470	6217	26	44	35	235.104	249.683	265.15	1.184	1.933	1.725	249.979	1.614	-7.275022515	0	0	XTH4	xyloglucan endotransglucosylase/hydrolase 4	-	-	-	-	GO:0005576//extracellular region;GO:0005576//extracellular region;GO:0005618//cell wall;GO:0005618//cell wall;GO:0005618//cell wall;GO:0005737//cytoplasm;GO:0009505//plant-type cell wall;GO:0009505//plant-type cell wall;GO:0009506//plasmodesma;GO:0009507//chloroplast;GO:0016020//membrane	GO:0016762//xyloglucan:xyloglucosyl transferase activity;GO:0016762//xyloglucan:xyloglucosyl transferase activity;GO:0016798//hydrolase activity, acting on glycosyl bonds	GO:0000271//polysaccharide biosynthetic process;GO:0007389//pattern specification process;GO:0008361//regulation of cell size;GO:0008361//regulation of cell size;GO:0009612//response to mechanical stimulus;GO:0009645//response to low light intensity stimulus;GO:0009733//response to auxin;GO:0009825//multidimensional cell growth;GO:0009826//unidimensional cell growth;GO:0009826//unidimensional cel…	--
AT2G10940	64784	58934	63447	241	221	206	2341.839	2434.748	2449.162	9.906	8.81	9.153	2408.583	9.289666667	-8.018342094	0	0	TPRP-F1	Bifunctional inhibitor/lipid-transfer protein/seed storage 2S albumin superfamily protein	-	-	-	-	GO:0009506//plasmodesma;GO:0009506//plasmodesma;GO:0009507//chloroplast;GO:0009507//chloroplast;GO:0009507//chloroplast;GO:0009507//chloroplast;GO:0009535//chloroplast thylakoid membrane;GO:0009535//chloroplast thylakoid membrane;GO:0009535//chloroplast thylakoid membrane;GO:0009535//chloroplast thylakoid membrane;GO:0009535//chloroplast thylakoid membrane;GO:0009535//chloroplast thylakoid membra…	GO:0008289//lipid binding	GO:0006869//lipid transport	--
AT2G14560	15327	13206	14189	1448	1463	1293	807.593	789.376	802.59	86.971	86.283	82.6	799.853	85.28466667	-3.229376593	0	0	LURP1	Protein of unknown function (DUF567)	-	-	-	-	-	GO:0003674//molecular_function	GO:0000165//MAPK cascade;GO:0000165//MAPK cascade;GO:0000165//MAPK cascade;GO:0006612//protein targeting to membrane;GO:0006612//protein targeting to membrane;GO:0006612//protein targeting to membrane;GO:0009595//detection of biotic stimulus;GO:0009697//salicylic acid biosynthetic process;GO:0009697//salicylic acid biosynthetic process;GO:0009751//response to salicylic acid;GO:0009862//systemic a…	--
AT2G14890	1801	1632	1923	46	68	47	92.604	95.991	105.424	2.683	3.73	2.998	98.00633333	3.137	-4.965417547	0	0	AGP9	arabinogalactan protein 9	-	-	-	-	GO:0005886//plasma membrane;GO:0005886//plasma membrane;GO:0031225//anchored component of membrane;GO:0031225//anchored component of membrane	-	GO:0006084//acetyl-CoA metabolic process;GO:0006084//acetyl-CoA metabolic process;GO:0010075//regulation of meristem growth;GO:0016126//sterol biosynthetic process;GO:0016132//brassinosteroid biosynthetic process	--
AT2G15620	6655	5862	6368	551	597	490	152.993	153.951	156.261	14.437	15.091	13.894	154.4016667	14.474	-3.415152744	0	0	NIR1	nitrite reductase 1	Metabolism	Energy metabolism	ko00910//Nitrogen metabolism	K00366	GO:0005739//mitochondrion;GO:0009507//chloroplast;GO:0009507//chloroplast;GO:0009507//chloroplast;GO:0009570//chloroplast stroma;GO:0009570//chloroplast stroma;GO:0009570//chloroplast stroma;GO:0009570//chloroplast stroma;GO:0009570//chloroplast stroma;GO:0009570//chloroplast stroma;GO:0009570//chloroplast stroma;GO:0009570//chloroplast stroma;GO:0009570//chloroplast stroma;GO:0009570//chloroplas…	GO:0047889//ferredoxin-nitrate reductase activity;GO:0050421//nitrite reductase (NO-forming) activity	GO:0010167//response to nitrate;GO:0010167//response to nitrate;GO:0015706//nitrate transport;GO:0019344//cysteine biosynthetic process;GO:0019344//cysteine biosynthetic process	--
AT2G16280	4083	3421	3705	941	891	871	101.359	97.017	98.173	26.625	24.321	26.669	98.84966667	25.87166667	-1.933863105	0	0	KCS9	3-ketoacyl-CoA synthase 9	Metabolism;Metabolism;Organismal Systems;Metabolism	Global and overview maps;Global and overview maps;Environmental adaptation;Lipid metabolism	ko01100//Metabolic pathways;ko01110//Biosynthesis of secondary metabolites;ko04626//Plant-pathogen interaction;ko00062//Fatty acid elongation	K15397;K15397;K15397;K15397	GO:0005634//nucleus	-	GO:0000038//very long-chain fatty acid metabolic process;GO:0000038//very long-chain fatty acid metabolic process;GO:0000038//very long-chain fatty acid metabolic process;GO:0000038//very long-chain fatty acid metabolic process;GO:0009409//response to cold;GO:0009409//response to cold;GO:0009409//response to cold;GO:0009409//response to cold;GO:0009416//response to light stimulus;GO:0042335//cuti…	--
AT2G17230	1587	1276	1423	102	73	60	51.979	47.744	49.748	3.808	2.629	2.424	49.82366667	2.953666667	-4.076252271	0	0	EXL5	EXORDIUM like 5	-	-	-	-	GO:0005576//extracellular region	GO:0003674//molecular_function	GO:0008150//biological_process	--
AT2G19810	107	95	90	2205	2359	2143	3.357	3.405	3.014	78.853	81.385	82.931	3.258666667	81.05633333	4.636571226	0	0	At2g19810	CCCH-type zinc finger family protein	-	-	-	-	GO:0005634//nucleus;GO:0005886//plasma membrane	GO:0003676//nucleic acid binding;GO:0003700//transcription factor activity, sequence-specific DNA binding	GO:0006355//regulation of transcription, DNA-templated;GO:0006355//regulation of transcription, DNA-templated;GO:0006355//regulation of transcription, DNA-templated;GO:0006661//phosphatidylinositol biosynthetic process;GO:0006661//phosphatidylinositol biosynthetic process;GO:0006979//response to oxidative stress;GO:0015996//chlorophyll catabolic process;GO:0015996//chlorophyll catabolic process	C3H
AT2G21970	2205	1971	2156	9076	9519	8518	124.951	127.595	130.408	586.189	593.124	595.348	127.6513333	591.5536667	2.212300451	0	0	2-Sep	stress enhanced protein 2	-	-	-	-	GO:0009507//chloroplast;GO:0009535//chloroplast thylakoid membrane;GO:0009535//chloroplast thylakoid membrane;GO:0009535//chloroplast thylakoid membrane;GO:0009535//chloroplast thylakoid membrane;GO:0009535//chloroplast thylakoid membrane	GO:0016168//chlorophyll binding	GO:0009611//response to wounding;GO:0009765//photosynthesis, light harvesting;GO:0009765//photosynthesis, light harvesting;GO:0009765//photosynthesis, light harvesting;GO:0071486//cellular response to high light intensity;GO:0071486//cellular response to high light intensity;GO:0071492//cellular response to UV-A;GO:0071492//cellular response to UV-A	--
AT2G22240	2273	2021	2264	11608	11715	10930	55.545	56.42	59.053	323.306	314.782	329.432	57.006	322.5066667	2.500143304	0	0	IPS2	myo-inositol-1-phosphate synthase 2	Metabolism;Metabolism	Global and overview maps;Carbohydrate metabolism	ko01100//Metabolic pathways;ko00562//Inositol phosphate metabolism	K01858;K01858	GO:0005737//cytoplasm;GO:0005737//cytoplasm;GO:0005737//cytoplasm	GO:0004512//inositol-3-phosphate synthase activity;GO:0004512//inositol-3-phosphate synthase activity;GO:0005515//protein binding	GO:0006021//inositol biosynthetic process;GO:0006021//inositol biosynthetic process;GO:0008654//phospholipid biosynthetic process;GO:0008654//phospholipid biosynthetic process;GO:0009408//response to heat;GO:0009408//response to heat;GO:0009644//response to high light intensity;GO:0009733//response to auxin;GO:0009793//embryo development ending in seed dormancy;GO:0010264//myo-inositol hexakispho…	--
AT2G22430	3311	2915	3194	12857	13370	11834	105.041	105.646	108.157	464.889	466.393	463.053	106.2813333	464.7783333	2.128654584	0	0	ATHB-6	homeobox protein 6	-	-	-	-	GO:0005634//nucleus;GO:0005634//nucleus;GO:0005634//nucleus	GO:0003677//DNA binding;GO:0003700//transcription factor activity, sequence-specific DNA binding;GO:0003700//transcription factor activity, sequence-specific DNA binding;GO:0005515//protein binding;GO:0043565//sequence-specific DNA binding	GO:0006355//regulation of transcription, DNA-templated;GO:0006355//regulation of transcription, DNA-templated;GO:0006355//regulation of transcription, DNA-templated;GO:0009269//response to desiccation;GO:0009269//response to desiccation;GO:0009409//response to cold;GO:0009409//response to cold;GO:0009414//response to water deprivation;GO:0009414//response to water deprivation;GO:0009651//response…	HD-ZIP
AT2G22990	7383	6427	6674	747	815	701	219.629	218.356	212.021	25.337	26.676	25.704	216.6686667	25.90566667	-3.064150918	0	0	SCPL8	sinapoylglucose 1	-	-	-	-	GO:0005576//extracellular region;GO:0005576//extracellular region;GO:0005576//extracellular region;GO:0005576//extracellular region;GO:0005576//extracellular region;GO:0005576//extracellular region	GO:0004185//serine-type carboxypeptidase activity;GO:0016754//sinapoylglucose-malate O-sinapoyltransferase activity	GO:0000096//sulfur amino acid metabolic process;GO:0000096//sulfur amino acid metabolic process;GO:0006508//proteolysis;GO:0006520//cellular amino acid metabolic process;GO:0006520//cellular amino acid metabolic process;GO:0006546//glycine catabolic process;GO:0006546//glycine catabolic process;GO:0006636//unsaturated fatty acid biosynthetic process;GO:0006636//unsaturated fatty acid biosynthetic…	--
AT2G23000	1555	1438	1465	15574	16020	14544	50.019	52.842	50.3	570.973	566.617	577.018	51.05366667	571.536	3.48475789	0	0	SCPL10	serine carboxypeptidase-like 10	-	-	-	-	GO:0005576//extracellular region	GO:0004185//serine-type carboxypeptidase activity	GO:0006508//proteolysis	--
AT2G23130	2833	2616	2691	23	34	16	168.588	177.612	170.793	1.555	2.253	1.186	172.331	1.664666667	-6.693805115	0	0	AGP17	arabinogalactan protein 17	-	-	-	-	GO:0005886//plasma membrane;GO:0005886//plasma membrane;GO:0005886//plasma membrane;GO:0031225//anchored component of membrane;GO:0031225//anchored component of membrane	GO:0003674//molecular_function	GO:0010583//response to cyclopentenone	--
AT2G25080	8375	7651	7840	2231	2401	2035	411.599	429.558	411.271	124.968	129.749	123.354	417.476	126.0236667	-1.727998571	0	0	GPX1	glutathione peroxidase 1	Metabolism;Metabolism	Metabolism of other amino acids;Lipid metabolism	ko00480//Glutathione metabolism;ko00590//Arachidonic acid metabolism	K00432;K00432	GO:0009507//chloroplast;GO:0009507//chloroplast;GO:0009507//chloroplast;GO:0009507//chloroplast;GO:0009507//chloroplast;GO:0009535//chloroplast thylakoid membrane;GO:0009535//chloroplast thylakoid membrane;GO:0009535//chloroplast thylakoid membrane;GO:0009535//chloroplast thylakoid membrane;GO:0009535//chloroplast thylakoid membrane;GO:0009535//chloroplast thylakoid membrane;GO:0009535//chloropla…	GO:0004602//glutathione peroxidase activity	GO:0009407//toxin catabolic process;GO:0009407//toxin catabolic process	--
AT2G25625	111	92	100	3967	4235	3447	6.952	6.59	6.669	283.162	291.732	266.214	6.737	280.3693333	5.379078447	0	0	--	-	-	-	-	-	-	GO:0003674//molecular_function	GO:0008150//biological_process	--
AT2G26690	5386	4758	5102	1400	1435	1289	129.915	131.109	131.358	38.489	38.06	38.348	130.794	38.299	-1.771917732	0	0	NPF6.2	Major facilitator superfamily protein	-	-	-	-	GO:0005886//plasma membrane	GO:0005215//transporter activity	GO:0009611//response to wounding;GO:0009753//response to jasmonic acid;GO:0030003//cellular cation homeostasis;GO:0070838//divalent metal ion transport	--
AT2G27420	1498	1299	1393	64	60	57	55.511	54.991	55.099	2.703	2.445	2.605	55.20033333	2.584333333	-4.41681291	0	0	SAG12	Cysteine proteinases superfamily protein	-	-	-	-	-	GO:0008234//cysteine-type peptidase activity	GO:0006508//proteolysis	--
AT2G28470	3901	3426	3799	726	717	651	61.877	62.065	64.347	13.099	12.523	12.708	62.763	12.77666667	-2.296402816	0	0	BGAL8	beta-galactosidase 8	-	-	-	-	GO:0005576//extracellular region;GO:0005576//extracellular region;GO:0005618//cell wall	GO:0004565//beta-galactosidase activity	-	--
AT2G28720	269	228	270	2165	2240	1965	18.614	18.023	19.942	170.749	170.435	167.707	18.85966667	169.6303333	3.169018093	0	0	At2g28720	Histone superfamily protein	-	-	-	-	GO:0005634//nucleus	GO:0003677//DNA binding	-	--
AT2G28950	1947	1717	1862	69	66	66	68.141	68.648	69.558	2.752	2.54	2.849	68.78233333	2.713666667	-4.663722635	0	0	EXPA6	expansin A6	-	-	-	-	GO:0005576//extracellular region;GO:0009505//plant-type cell wall	-	GO:0006816//calcium ion transport;GO:0006949//syncytium formation;GO:0006949//syncytium formation;GO:0007020//microtubule nucleation;GO:0007020//microtubule nucleation;GO:0007030//Golgi organization;GO:0007030//Golgi organization;GO:0009651//response to salt stress;GO:0009651//response to salt stress;GO:0009826//unidimensional cell growth;GO:0009826//unidimensional cell growth;GO:0009826//unidime…	--
AT2G29670	1189	1083	1088	8095	8389	7693	26.838	27.926	26.213	208.256	208.21	214.174	26.99233333	210.2133333	2.961232579	0	0	--	Tetratricopeptide repeat (TPR)-like superfamily protein	-	-	-	-	GO:0009507//chloroplast	-	-	--
AT2G30490	4778	4055	4321	40263	43442	38852	128.545	124.628	124.085	1234.604	1285.116	1289.212	125.7526667	1269.644	3.335763133	0	0	CYP73A5	cinnamate-4-hydroxylase	Metabolism;Metabolism;Metabolism;Metabolism;Metabolism;Metabolism;Metabolism	Global and overview maps;Global and overview maps;Biosynthesis of other secondary metabolites;Amino acid metabolism;Metabolism of cofactors and vitamins;Biosynthesis of other secondary metabolites;Biosynthesis of other secondary metabolites	ko01100//Metabolic pathways;ko01110//Biosynthesis of secondary metabolites;ko00940//Phenylpropanoid biosynthesis;ko00360//Phenylalanine metabolism;ko00130//Ubiquinone and other terpenoid-quinone biosynthesis;ko00941//Flavonoid biosynthesis;ko00945//Stilbenoid, diarylheptanoid and gingerol biosynthesis	K00487;K00487;K00487;K00487;K00487;K00487;K00487	GO:0005576//extracellular region;GO:0005774//vacuolar membrane;GO:0005774//vacuolar membrane;GO:0005774//vacuolar membrane;GO:0005783//endoplasmic reticulum;GO:0005783//endoplasmic reticulum;GO:0005783//endoplasmic reticulum;GO:0005783//endoplasmic reticulum;GO:0005794//Golgi apparatus;GO:0005886//plasma membrane;GO:0005886//plasma membrane;GO:0009505//plant-type cell wall;GO:0009506//plasmodesma…	GO:0005515//protein binding;GO:0005515//protein binding;GO:0005515//protein binding;GO:0005515//protein binding;GO:0005515//protein binding;GO:0005515//protein binding;GO:0005515//protein binding;GO:0005515//protein binding;GO:0005515//protein binding;GO:0005515//protein binding;GO:0005515//protein binding;GO:0016710//trans-cinnamate 4-monooxygenase activity;GO:0042802//identical protein binding	GO:0009416//response to light stimulus;GO:0009416//response to light stimulus;GO:0009555//pollen development;GO:0009611//response to wounding;GO:0009611//response to wounding;GO:0009698//phenylpropanoid metabolic process;GO:0009698//phenylpropanoid metabolic process;GO:0009699//phenylpropanoid biosynthetic process;GO:0009699//phenylpropanoid biosynthetic process;GO:0009699//phenylpropanoid biosyn…	--
AT2G31880	6829	5701	6011	1993	2038	1839	158.963	151.595	149.333	52.873	52.168	52.801	153.297	52.614	-1.542810823	0	0	SOBIR1	Leucine-rich repeat protein kinase family protein	-	-	-	-	GO:0005886//plasma membrane;GO:0005886//plasma membrane;GO:0005886//plasma membrane	GO:0004674//protein serine/threonine kinase activity;GO:0004674//protein serine/threonine kinase activity;GO:0004674//protein serine/threonine kinase activity;GO:0004674//protein serine/threonine kinase activity;GO:0004713//protein tyrosine kinase activity;GO:0004713//protein tyrosine kinase activity;GO:0005524//ATP binding;GO:0005524//ATP binding;GO:0016301//kinase activity	GO:0006468//protein phosphorylation;GO:0006468//protein phosphorylation;GO:0006468//protein phosphorylation;GO:0007169//transmembrane receptor protein tyrosine kinase signaling pathway;GO:0010942//positive regulation of cell death;GO:0031349//positive regulation of defense response;GO:0060862//negative regulation of floral organ abscission	--
AT2G32690	2280	1852	2003	167	173	113	138.519	128.178	129.54	11.643	11.587	8.47	132.079	10.56666667	-3.643808858	0	0	GRP23	glycine-rich protein 23	-	-	-	-	-	-	GO:0009737//response to abscisic acid;GO:0009751//response to salicylic acid	--
AT2G34430	54630	47126	51357	101	120	98	2628.909	2590.739	2637.969	5.54	6.351	5.817	2619.205667	5.902666667	-8.79354676	0	0	CAB1	light-harvesting chlorophyll-protein complex II subunit B1	Metabolism;Metabolism	Global and overview maps;Energy metabolism	ko01100//Metabolic pathways;ko00196//Photosynthesis - antenna proteins	K08912;K08912	GO:0009507//chloroplast;GO:0009507//chloroplast;GO:0009507//chloroplast;GO:0009534//chloroplast thylakoid;GO:0009534//chloroplast thylakoid;GO:0009534//chloroplast thylakoid;GO:0009534//chloroplast thylakoid;GO:0009535//chloroplast thylakoid membrane;GO:0009535//chloroplast thylakoid membrane;GO:0009535//chloroplast thylakoid membrane;GO:0009535//chloroplast thylakoid membrane;GO:0009535//chlorop…	GO:0016168//chlorophyll binding;GO:0016168//chlorophyll binding	GO:0009769//photosynthesis, light harvesting in photosystem II;GO:0009769//photosynthesis, light harvesting in photosystem II;GO:0009769//photosynthesis, light harvesting in photosystem II;GO:0015979//photosynthesis;GO:0015979//photosynthesis	--
AT2G34620	2012	1683	1841	111	88	95	95.777	91.523	93.542	6.022	4.606	5.578	93.614	5.402	-4.115158756	0	0	MTERF1	Mitochondrial transcription termination factor family protein	-	-	-	-	GO:0009507//chloroplast;GO:0009507//chloroplast	-	-	--
AT2G34660	1692	1579	1563	22339	23710	20955	15.328	16.34	15.113	230.515	235.757	233.915	15.59366667	233.3956667	3.90374567	0	0	ABCC2	multidrug resistance-associated protein 2	-	-	-	-	GO:0000325//plant-type vacuole;GO:0000325//plant-type vacuole;GO:0005773//vacuole;GO:0005773//vacuole;GO:0005773//vacuole;GO:0005773//vacuole;GO:0005774//vacuolar membrane;GO:0005774//vacuolar membrane;GO:0005774//vacuolar membrane;GO:0005774//vacuolar membrane;GO:0005774//vacuolar membrane;GO:0005774//vacuolar membrane	GO:0042626//ATPase activity, coupled to transmembrane movement of substances;GO:0042626//ATPase activity, coupled to transmembrane movement of substances;GO:0042626//ATPase activity, coupled to transmembrane movement of substances;GO:0042626//ATPase activity, coupled to transmembrane movement of substances;GO:1902417//(+)-abscisic acid D-glucopyranosyl ester transmembrane transporter activity	GO:0009407//toxin catabolic process;GO:0009407//toxin catabolic process;GO:0010583//response to cyclopentenone;GO:1902418//(+)-abscisic acid D-glucopyranosyl ester transmembrane transport;GO:1902418//(+)-abscisic acid D-glucopyranosyl ester transmembrane transport	--
AT2G34720	712	662	717	3608	3835	3284	36.051	38.292	38.751	208.218	213.515	205.09	37.698	208.941	2.470535726	0	0	NFYA4	nuclear factor Y, subunit A4	-	-	-	-	GO:0005634//nucleus;GO:0005634//nucleus;GO:0016602//CCAAT-binding factor complex;GO:0016602//CCAAT-binding factor complex	GO:0003700//transcription factor activity, sequence-specific DNA binding;GO:0003700//transcription factor activity, sequence-specific DNA binding	GO:0006355//regulation of transcription, DNA-templated;GO:0006355//regulation of transcription, DNA-templated;GO:0006355//regulation of transcription, DNA-templated;GO:0009411//response to UV;GO:0009651//response to salt stress;GO:0009651//response to salt stress;GO:0009723//response to ethylene;GO:0009733//response to auxin;GO:0009737//response to abscisic acid;GO:0009739//response to gibberelli…	NF-YA
AT2G35940	3429	2899	3093	11539	12289	10734	62.59	60.349	59.761	241.858	248.679	243.182	60.9	244.573	2.005751011	0	0	BLH1	BEL1-like homeodomain 1	-	-	-	-	GO:0005634//nucleus;GO:0005634//nucleus;GO:0005634//nucleus;GO:0005634//nucleus;GO:0005737//cytoplasm	GO:0003677//DNA binding;GO:0003677//DNA binding;GO:0003700//transcription factor activity, sequence-specific DNA binding;GO:0042803//protein homodimerization activity;GO:0046982//protein heterodimerization activity	GO:0000303//response to superoxide;GO:0006612//protein targeting to membrane;GO:0006612//protein targeting to membrane;GO:0006612//protein targeting to membrane;GO:0009610//response to symbiotic fungus;GO:0009610//response to symbiotic fungus;GO:0009651//response to salt stress;GO:0009651//response to salt stress;GO:0009733//response to auxin;GO:0009737//response to abscisic acid;GO:0009737//resp…	TALE
AT2G36830	9145	8100	9125	2218	2357	2093	418.884	423.847	446.135	115.793	118.711	118.244	429.622	117.5826667	-1.86939247	0	0	TIP1-1	gamma tonoplast intrinsic protein	-	-	-	-	GO:0000326//protein storage vacuole;GO:0000326//protein storage vacuole;GO:0005737//cytoplasm;GO:0005773//vacuole;GO:0005773//vacuole;GO:0005774//vacuolar membrane;GO:0005774//vacuolar membrane;GO:0005774//vacuolar membrane;GO:0009705//plant-type vacuole membrane;GO:0009705//plant-type vacuole membrane;GO:0009705//plant-type vacuole membrane;GO:0009705//plant-type vacuole membrane;GO:0009705//pla…	GO:0015204//urea transmembrane transporter activity;GO:0015250//water channel activity;GO:0015250//water channel activity	GO:0006096//glycolytic process;GO:0006096//glycolytic process;GO:0006096//glycolytic process;GO:0006598//polyamine catabolic process;GO:0006598//polyamine catabolic process;GO:0006810//transport;GO:0006816//calcium ion transport;GO:0006833//water transport;GO:0006833//water transport;GO:0006972//hyperosmotic response;GO:0006972//hyperosmotic response;GO:0007030//Golgi organization;GO:0007030//Gol…	--
AT2G37040	6207	5333	5849	72339	76827	70323	119.006	116.808	119.699	1580.772	1619.652	1662.958	118.5043333	1621.127333	3.773985693	0	0	PAL1	PHE ammonia lyase 1	Metabolism;Metabolism;Metabolism;Metabolism	Global and overview maps;Global and overview maps;Biosynthesis of other secondary metabolites;Amino acid metabolism	ko01100//Metabolic pathways;ko01110//Biosynthesis of secondary metabolites;ko00940//Phenylpropanoid biosynthesis;ko00360//Phenylalanine metabolism	K10775;K10775;K10775;K10775	GO:0005737//cytoplasm	GO:0005515//protein binding;GO:0005515//protein binding;GO:0005515//protein binding;GO:0045548//phenylalanine ammonia-lyase activity;GO:0045548//phenylalanine ammonia-lyase activity;GO:0045548//phenylalanine ammonia-lyase activity	GO:0006598//polyamine catabolic process;GO:0006598//polyamine catabolic process;GO:0006952//defense response;GO:0006979//response to oxidative stress;GO:0009555//pollen development;GO:0009611//response to wounding;GO:0009611//response to wounding;GO:0009698//phenylpropanoid metabolic process;GO:0009698//phenylpropanoid metabolic process;GO:0009699//phenylpropanoid biosynthetic process;GO:0009699/…	--
AT2G37660	5050	4528	4854	1115	1085	1011	184.459	188.942	189.248	46.419	43.577	45.547	187.5496667	45.181	-2.053484591	0	0	At2g37660	NAD(P)-binding Rossmann-fold superfamily protein	-	-	-	-	GO:0009507//chloroplast;GO:0009507//chloroplast;GO:0009570//chloroplast stroma;GO:0009570//chloroplast stroma;GO:0009570//chloroplast stroma;GO:0009570//chloroplast stroma;GO:0009570//chloroplast stroma;GO:0009570//chloroplast stroma;GO:0009570//chloroplast stroma;GO:0009570//chloroplast stroma;GO:0009570//chloroplast stroma;GO:0009570//chloroplast stroma;GO:0009570//chloroplast stroma;GO:0009570…	GO:0005507//copper ion binding	GO:0000272//polysaccharide catabolic process;GO:0005982//starch metabolic process;GO:0005982//starch metabolic process;GO:0006364//rRNA processing;GO:0006364//rRNA processing;GO:0009409//response to cold;GO:0009409//response to cold;GO:0009664//plant-type cell wall organization;GO:0009664//plant-type cell wall organization;GO:0009697//salicylic acid biosynthetic process;GO:0009697//salicylic acid…	--
AT2G37970	1046	896	950	4696	4950	4252	58.186	56.939	56.407	297.734	302.773	291.732	57.17733333	297.413	2.378952468	0	0	At3g10130	SOUL heme-binding family protein	-	-	-	-	GO:0005737//cytoplasm;GO:0005773//vacuole;GO:0005773//vacuole;GO:0005794//Golgi apparatus;GO:0005886//plasma membrane;GO:0005886//plasma membrane;GO:0005886//plasma membrane;GO:0005886//plasma membrane	-	GO:0009744//response to sucrose;GO:0009813//flavonoid biosynthetic process;GO:0010017//red or far-red light signaling pathway;GO:0010017//red or far-red light signaling pathway;GO:0010017//red or far-red light signaling pathway;GO:0010224//response to UV-B	--
AT2G38540	22717	19348	22045	2294	2620	2142	1560.819	1518.63	1616.719	179.641	197.936	181.519	1565.389333	186.3653333	-3.070316092	0	0	LTP1	lipid transfer protein 1	-	-	-	-	GO:0005576//extracellular region;GO:0005886//plasma membrane;GO:0009505//plant-type cell wall;GO:0009534//chloroplast thylakoid;GO:0009534//chloroplast thylakoid;GO:0009534//chloroplast thylakoid;GO:0009534//chloroplast thylakoid;GO:0048046//apoplast	GO:0005516//calmodulin binding	GO:0006869//lipid transport;GO:0006869//lipid transport	--
AT2G39800	2681	2546	2627	274	246	199	49.958	54.296	52.329	5.843	5.131	4.554	52.19433333	5.176	-3.333983661	0	0	P5CSA	delta1-pyrroline-5-carboxylate synthase 1	Metabolism;Metabolism;Metabolism;Metabolism	Global and overview maps;Global and overview maps;Global and overview maps;Amino acid metabolism	ko01100//Metabolic pathways;ko01110//Biosynthesis of secondary metabolites;ko01230//Biosynthesis of amino acids;ko00330//Arginine and proline metabolism	K12657;K12657;K12657;K12657	GO:0005737//cytoplasm;GO:0005737//cytoplasm;GO:0005739//mitochondrion;GO:0005739//mitochondrion;GO:0005739//mitochondrion;GO:0009507//chloroplast;GO:0016020//membrane	GO:0017084//delta1-pyrroline-5-carboxylate synthetase activity	GO:0006561//proline biosynthetic process;GO:0006561//proline biosynthetic process;GO:0006561//proline biosynthetic process;GO:0006561//proline biosynthetic process;GO:0006561//proline biosynthetic process;GO:0006561//proline biosynthetic process;GO:0006561//proline biosynthetic process;GO:0006561//proline biosynthetic process;GO:0006979//response to oxidative stress;GO:0009269//response to desicc…	--
AT2G40400	2414	2170	2318	137	147	107	48.215	49.472	49.404	3.081	3.209	2.633	49.03033333	2.974333333	-4.043036326	0	0	RER5	Protein of unknown function (DUF399 and DUF3411)	-	-	-	-	GO:0009507//chloroplast;GO:0009507//chloroplast;GO:0009543//chloroplast thylakoid lumen;GO:0009543//chloroplast thylakoid lumen;GO:0009543//chloroplast thylakoid lumen;GO:0009543//chloroplast thylakoid lumen	-	GO:0015995//chlorophyll biosynthetic process;GO:0015995//chlorophyll biosynthetic process	--
AT2G40490	3213	2992	3000	634	679	654	104.6	111.275	104.247	23.524	24.306	26.26	106.7073333	24.69666667	-2.111271089	0	0	HEME2	Uroporphyrinogen decarboxylase	Metabolism;Metabolism;Metabolism	Global and overview maps;Global and overview maps;Metabolism of cofactors and vitamins	ko01100//Metabolic pathways;ko01110//Biosynthesis of secondary metabolites;ko00860//Porphyrin metabolism	K01599;K01599;K01599	GO:0009507//chloroplast;GO:0009507//chloroplast;GO:0009570//chloroplast stroma;GO:0009570//chloroplast stroma;GO:0009570//chloroplast stroma;GO:0009570//chloroplast stroma;GO:0009570//chloroplast stroma;GO:0009570//chloroplast stroma;GO:0009570//chloroplast stroma;GO:0009570//chloroplast stroma;GO:0009570//chloroplast stroma;GO:0009570//chloroplast stroma;GO:0009570//chloroplast stroma;GO:0009570…	GO:0004853//uroporphyrinogen decarboxylase activity	GO:0009735//response to cytokinin;GO:0015995//chlorophyll biosynthetic process;GO:0015995//chlorophyll biosynthetic process	--
AT2G40750	1718	1464	1446	136	158	141	62.33	60.678	55.997	5.624	6.303	6.309	59.66833333	6.078666667	-3.295138666	0	0	WRKY54	WRKY DNA-binding protein 54	-	-	-	-	GO:0005634//nucleus	GO:0003700//transcription factor activity, sequence-specific DNA binding;GO:0003700//transcription factor activity, sequence-specific DNA binding;GO:0003700//transcription factor activity, sequence-specific DNA binding;GO:0003700//transcription factor activity, sequence-specific DNA binding;GO:0003700//transcription factor activity, sequence-specific DNA binding;GO:0005515//protein binding	GO:0000165//MAPK cascade;GO:0000165//MAPK cascade;GO:0000165//MAPK cascade;GO:0006355//regulation of transcription, DNA-templated;GO:0006355//regulation of transcription, DNA-templated;GO:0006355//regulation of transcription, DNA-templated;GO:0006612//protein targeting to membrane;GO:0006612//protein targeting to membrane;GO:0006612//protein targeting to membrane;GO:0009595//detection of biotic s…	WRKY
AT2G41100	6311	5433	6067	1162	1168	1011	251.908	252.747	267.514	54.146	53.063	52.872	257.3896667	53.36033333	-2.270114551	0	0	CML12	Calcium-binding EF hand family protein	Organismal Systems	Environmental adaptation	ko04626//Plant-pathogen interaction	K13448	GO:0005739//mitochondrion;GO:0005739//mitochondrion;GO:0005739//mitochondrion;GO:0005739//mitochondrion;GO:0005774//vacuolar membrane;GO:0005774//vacuolar membrane;GO:0005774//vacuolar membrane;GO:0005774//vacuolar membrane;GO:0005774//vacuolar membrane;GO:0005774//vacuolar membrane;GO:0005774//vacuolar membrane;GO:0005774//vacuolar membrane;GO:0005774//vacuolar membrane;GO:0009506//plasmodesma	GO:0005509//calcium ion binding;GO:0005515//protein binding	GO:0006612//protein targeting to membrane;GO:0006612//protein targeting to membrane;GO:0006612//protein targeting to membrane;GO:0009266//response to temperature stimulus;GO:0009611//response to wounding;GO:0009612//response to mechanical stimulus;GO:0009612//response to mechanical stimulus;GO:0009646//response to absence of light;GO:0009646//response to absence of light;GO:0009652//thigmotropism…	--
AT2G41250	1731	1413	1597	81	50	58	73.461	68.504	72.342	3.918	2.333	3.036	71.43566667	3.095666667	-4.528322529	0	0	Psyc_2124	Haloacid dehalogenase-like hydrolase (HAD) superfamily protein	-	-	-	-	-	GO:0016787//hydrolase activity	GO:0046685//response to arsenic-containing substance;GO:0048573//photoperiodism, flowering;GO:0048573//photoperiodism, flowering	--
AT2G41560	1836	1583	1756	156	176	146	26.545	26.146	27.099	2.571	2.798	2.604	26.59666667	2.657666667	-3.323013372	0	0	ACA4	autoinhibited Ca(2+)-ATPase, isoform 4	-	-	-	-	GO:0000325//plant-type vacuole;GO:0000325//plant-type vacuole;GO:0000325//plant-type vacuole;GO:0000325//plant-type vacuole;GO:0005773//vacuole;GO:0005773//vacuole;GO:0005773//vacuole;GO:0005773//vacuole;GO:0005773//vacuole;GO:0005773//vacuole;GO:0005774//vacuolar membrane;GO:0005774//vacuolar membrane;GO:0005774//vacuolar membrane;GO:0005774//vacuolar membrane;GO:0005774//vacuolar membrane;GO:00…	GO:0005388//calcium-transporting ATPase activity;GO:0005388//calcium-transporting ATPase activity;GO:0005388//calcium-transporting ATPase activity;GO:0005388//calcium-transporting ATPase activity;GO:0005516//calmodulin binding;GO:0005516//calmodulin binding	GO:0006816//calcium ion transport;GO:0006882//cellular zinc ion homeostasis;GO:0006970//response to osmotic stress;GO:0006970//response to osmotic stress;GO:0009624//response to nematode;GO:0009624//response to nematode;GO:0009651//response to salt stress;GO:0009651//response to salt stress;GO:0042742//defense response to bacterium;GO:0042742//defense response to bacterium;GO:0043069//negative re…	--
AT2G42220	8099	7506	7991	1273	1389	1100	406.267	430.133	427.862	72.781	76.613	68.057	421.4206667	72.48366667	-2.539533224	0	0	STR9	Rhodanese/Cell cycle control phosphatase superfamily protein	-	-	-	-	GO:0009507//chloroplast;GO:0009507//chloroplast;GO:0009507//chloroplast;GO:0009534//chloroplast thylakoid;GO:0009534//chloroplast thylakoid;GO:0009534//chloroplast thylakoid;GO:0009534//chloroplast thylakoid;GO:0009535//chloroplast thylakoid membrane;GO:0009535//chloroplast thylakoid membrane;GO:0009535//chloroplast thylakoid membrane;GO:0009535//chloroplast thylakoid membrane;GO:0009535//chlorop…	GO:0003674//molecular_function	GO:0008150//biological_process;GO:0010103//stomatal complex morphogenesis;GO:0019344//cysteine biosynthetic process;GO:0019344//cysteine biosynthetic process;GO:0019684//photosynthesis, light reaction;GO:0019684//photosynthesis, light reaction;GO:0019684//photosynthesis, light reaction	--
AT2G42690	5482	4911	5164	1849	1755	1656	191.445	195.924	192.492	73.596	67.391	71.329	193.287	70.772	-1.449494014	0	0	At2g42690	alpha/beta-Hydrolases superfamily protein	-	-	-	-	GO:0005737//cytoplasm;GO:0009507//chloroplast;GO:0009507//chloroplast	GO:0004806//triglyceride lipase activity;GO:0008970//phosphatidylcholine 1-acylhydrolase activity	GO:0006629//lipid metabolic process;GO:0006833//water transport;GO:0009650//UV protection;GO:0009651//response to salt stress;GO:0009651//response to salt stress;GO:0009750//response to fructose;GO:0016036//cellular response to phosphate starvation;GO:0016036//cellular response to phosphate starvation;GO:0016117//carotenoid biosynthetic process;GO:0016117//carotenoid biosynthetic process;GO:00193…	--
AT2G45180	26062	21661	24770	1314	1407	1153	1864.594	1770.392	1891.583	107.148	110.686	101.743	1842.189667	106.5256667	-4.112148619	0	0	EARLI1	Bifunctional inhibitor/lipid-transfer protein/seed storage 2S albumin superfamily protein	-	-	-	-	GO:0005576//extracellular region;GO:0009535//chloroplast thylakoid membrane;GO:0009535//chloroplast thylakoid membrane;GO:0009535//chloroplast thylakoid membrane;GO:0009535//chloroplast thylakoid membrane;GO:0009535//chloroplast thylakoid membrane;GO:0009535//chloroplast thylakoid membrane;GO:0009535//chloroplast thylakoid membrane;GO:0009535//chloroplast thylakoid membrane;GO:0009535//chloroplas…	GO:0008289//lipid binding	GO:0000038//very long-chain fatty acid metabolic process;GO:0000038//very long-chain fatty acid metabolic process;GO:0006869//lipid transport;GO:0042335//cuticle development	--
AT2G45470	8689	7945	8897	202	208	172	268.116	280.067	293.035	7.104	7.057	6.546	280.406	6.902333333	-5.344289262	0	0	FLA8	FASCICLIN-like arabinogalactan protein 8	-	-	-	-	GO:0005886//plasma membrane;GO:0005886//plasma membrane;GO:0005886//plasma membrane;GO:0005886//plasma membrane;GO:0009505//plant-type cell wall;GO:0031225//anchored component of membrane;GO:0031225//anchored component of membrane;GO:0046658//anchored component of plasma membrane;GO:0046658//anchored component of plasma membrane;GO:0048046//apoplast	-	GO:0007389//pattern specification process;GO:0008361//regulation of cell size;GO:0008361//regulation of cell size;GO:0009664//plant-type cell wall organization;GO:0009664//plant-type cell wall organization;GO:0009832//plant-type cell wall biogenesis;GO:0009926//auxin polar transport;GO:0010015//root morphogenesis;GO:0040007//growth	--
AT2G45820	2505	2377	2563	8355	8855	7465	137.767	149.342	150.456	523.715	535.486	506.37	145.855	521.857	1.839119688	0	0	DBP	Remorin family protein	-	-	-	-	GO:0005886//plasma membrane;GO:0005886//plasma membrane;GO:0005886//plasma membrane;GO:0005886//plasma membrane;GO:0005886//plasma membrane;GO:0005886//plasma membrane	GO:0003677//DNA binding;GO:0005515//protein binding	GO:0008150//biological_process	--
AT2G46220	2768	2429	2605	347	422	378	119.562	119.858	120.104	17.083	20.043	20.138	119.8413333	19.088	-2.650387727	0	0	--	Uncharacterized conserved protein (DUF2358)	-	-	-	-	GO:0009507//chloroplast	GO:0003674//molecular_function	GO:0008150//biological_process;GO:0009627//systemic acquired resistance;GO:0009627//systemic acquired resistance;GO:0031347//regulation of defense response	--
AT2G46270	238	207	251	3072	3316	2953	6.128	6.09	6.899	89.771	93.437	93.239	6.372333333	92.149	3.854074869	0	0	GBF3	G-box binding factor 3	-	-	-	-	GO:0005634//nucleus;GO:0005634//nucleus;GO:0005829//cytosol	GO:0003700//transcription factor activity, sequence-specific DNA binding;GO:0003700//transcription factor activity, sequence-specific DNA binding;GO:0043565//sequence-specific DNA binding	GO:0000303//response to superoxide;GO:0007165//signal transduction;GO:0009410//response to xenobiotic stimulus;GO:0009414//response to water deprivation;GO:0009414//response to water deprivation;GO:0009611//response to wounding;GO:0009651//response to salt stress;GO:0009651//response to salt stress;GO:0009723//response to ethylene;GO:0009733//response to auxin;GO:0009737//response to abscisic aci…	bZIP
AT2G46330	2712	2393	2665	248	266	194	218.662	220.4	229.258	22.695	23.459	19.255	222.7733333	21.803	-3.352977985	0	0	AGP16	arabinogalactan protein 16	-	-	-	-	GO:0005886//plasma membrane;GO:0005886//plasma membrane;GO:0031225//anchored component of membrane;GO:0031225//anchored component of membrane	-	GO:0006569//tryptophan catabolic process;GO:0006569//tryptophan catabolic process;GO:0009684//indoleacetic acid biosynthetic process;GO:0009684//indoleacetic acid biosynthetic process	--
AT2G46420	825	758	777	4084	3846	3588	21.409	22.484	21.536	120.848	109.805	114.899	21.80966667	115.184	2.400900703	0	0	--	Plant protein 1589 of unknown function	-	-	-	-	GO:0005634//nucleus;GO:0005634//nucleus	GO:0003674//molecular_function	GO:0008150//biological_process	--
AT2G46440	6290	5495	5672	2006	2131	1896	130.388	130.124	125.512	47.392	48.573	48.481	128.6746667	48.14866667	-1.418160293	0	0	CNGC11	cyclic nucleotide-gated channels	Organismal Systems	Environmental adaptation	ko04626//Plant-pathogen interaction	K05391	GO:0005886//plasma membrane	GO:0005216//ion channel activity;GO:0005261//cation channel activity;GO:0005516//calmodulin binding;GO:0030551//cyclic nucleotide binding	GO:0009620//response to fungus	--
AT2G46600	614	524	576	3683	3608	2954	51.174	49.892	51.242	349.861	330.652	303.665	50.76933333	328.0593333	2.691927546	0	0	KIC	Calcium-binding EF-hand family protein	-	-	-	-	GO:0005634//nucleus	GO:0005509//calcium ion binding;GO:0005509//calcium ion binding;GO:0005515//protein binding;GO:0005515//protein binding	GO:0010091//trichome branching;GO:0010091//trichome branching;GO:0042744//hydrogen peroxide catabolic process;GO:0042744//hydrogen peroxide catabolic process	--
AT2G46820	34084	29930	32231	12331	12505	10953	1766.612	1772.309	1783.167	728.575	712.873	700.301	1774.029333	713.9163333	-1.31320295	0	0	CURT1B	photosystem I P subunit	-	-	-	-	GO:0009295//nucleoid;GO:0009295//nucleoid;GO:0009507//chloroplast;GO:0009507//chloroplast;GO:0009507//chloroplast;GO:0009507//chloroplast;GO:0009507//chloroplast;GO:0009508//plastid chromosome;GO:0009508//plastid chromosome;GO:0009508//plastid chromosome;GO:0009534//chloroplast thylakoid;GO:0009534//chloroplast thylakoid;GO:0009534//chloroplast thylakoid;GO:0009534//chloroplast thylakoid;GO:00095…	GO:0003677//DNA binding	GO:0006098//pentose-phosphate shunt;GO:0006098//pentose-phosphate shunt;GO:0006364//rRNA processing;GO:0006364//rRNA processing;GO:0009657//plastid organization;GO:0009657//plastid organization;GO:0009737//response to abscisic acid;GO:0009773//photosynthetic electron transport in photosystem I;GO:0009773//photosynthetic electron transport in photosystem I;GO:0009773//photosynthetic electron trans…	--
AT2G47440	3588	3146	3322	513	567	472	87.022	87.166	86	14.181	15.121	14.119	86.72933333	14.47366667	-2.583089569	0	0	--	Tetratricopeptide repeat (TPR)-like superfamily protein	-	-	-	-	GO:0005634//nucleus	-	GO:0006457//protein folding;GO:0006457//protein folding;GO:0006457//protein folding	--
AT2G47730	12338	10386	11263	4979	5108	4486	345.145	331.91	336.306	158.749	157.119	154.781	337.787	156.883	-1.106424777	0	0	GSTF8	glutathione S-transferase phi 8	Metabolism	Metabolism of other amino acids	ko00480//Glutathione metabolism	K00799	GO:0005634//nucleus;GO:0005774//vacuolar membrane;GO:0005774//vacuolar membrane;GO:0005774//vacuolar membrane;GO:0009507//chloroplast;GO:0009507//chloroplast;GO:0009570//chloroplast stroma;GO:0009570//chloroplast stroma;GO:0009570//chloroplast stroma;GO:0009570//chloroplast stroma;GO:0009570//chloroplast stroma;GO:0009570//chloroplast stroma;GO:0009570//chloroplast stroma;GO:0009570//chloroplast …	GO:0004364//glutathione transferase activity;GO:0004364//glutathione transferase activity;GO:0004364//glutathione transferase activity;GO:0004364//glutathione transferase activity;GO:0043295//glutathione binding	GO:0006952//defense response;GO:0009407//toxin catabolic process;GO:0009407//toxin catabolic process;GO:0009407//toxin catabolic process;GO:0009407//toxin catabolic process;GO:0009409//response to cold;GO:0009409//response to cold;GO:0009651//response to salt stress;GO:0009651//response to salt stress;GO:0042742//defense response to bacterium;GO:0042742//defense response to bacterium;GO:0080167//…	--
AT2G47880	118	108	122	2229	2388	2026	9.057	9.47	9.995	194.989	201.533	191.791	9.507333333	196.1043333	4.366436862	0	0	GRXC13	Glutaredoxin family protein	-	-	-	-	GO:0005737//cytoplasm	GO:0008794//arsenate reductase (glutaredoxin) activity	GO:0048653//anther development	--
AT3G01290	2778	2296	2432	152	145	150	120.101	113.396	112.228	7.49	6.893	7.998	115.2416667	7.460333333	-3.949278528	0	0	HIR3	SPFH/Band 7/PHB domain-containing membrane-associated protein family	-	-	-	-	GO:0005739//mitochondrion;GO:0005773//vacuole;GO:0005773//vacuole;GO:0005774//vacuolar membrane;GO:0005774//vacuolar membrane;GO:0005774//vacuolar membrane;GO:0005886//plasma membrane;GO:0005886//plasma membrane;GO:0005886//plasma membrane;GO:0005886//plasma membrane;GO:0005886//plasma membrane;GO:0009506//plasmodesma;GO:0016020//membrane	-	GO:0006612//protein targeting to membrane;GO:0006612//protein targeting to membrane;GO:0006612//protein targeting to membrane;GO:0010167//response to nitrate;GO:0010363//regulation of plant-type hypersensitive response;GO:0010363//regulation of plant-type hypersensitive response;GO:0015706//nitrate transport;GO:0030003//cellular cation homeostasis;GO:0030968//endoplasmic reticulum unfolded protei…	--
AT3G01480	6131	5209	5408	1115	1244	1092	177.057	172.004	166.846	36.765	39.539	38.932	171.969	38.412	-2.162519533	0	0	CYP38	cyclophilin 38	-	-	-	-	GO:0009507//chloroplast;GO:0009507//chloroplast;GO:0009507//chloroplast;GO:0009507//chloroplast;GO:0009507//chloroplast;GO:0009534//chloroplast thylakoid;GO:0009534//chloroplast thylakoid;GO:0009534//chloroplast thylakoid;GO:0009534//chloroplast thylakoid;GO:0009535//chloroplast thylakoid membrane;GO:0009535//chloroplast thylakoid membrane;GO:0009535//chloroplast thylakoid membrane;GO:0009535//ch…	GO:0003755//peptidyl-prolyl cis-trans isomerase activity	GO:0000165//MAPK cascade;GO:0000165//MAPK cascade;GO:0000165//MAPK cascade;GO:0006098//pentose-phosphate shunt;GO:0006098//pentose-phosphate shunt;GO:0006364//rRNA processing;GO:0006364//rRNA processing;GO:0006457//protein folding;GO:0006457//protein folding;GO:0006457//protein folding;GO:0006612//protein targeting to membrane;GO:0006612//protein targeting to membrane;GO:0006612//protein targetin…	--
AT3G01500	106952	94253	97539	1614	1579	1380	3621.751	3644.358	3524.452	62.086	58.713	57.472	3596.853667	59.42366667	-5.919554029	0	0	BCA1	carbonic anhydrase 1	Metabolism	Energy metabolism	ko00910//Nitrogen metabolism	K01673	GO:0009507//chloroplast;GO:0009507//chloroplast;GO:0009507//chloroplast;GO:0009507//chloroplast;GO:0009507//chloroplast;GO:0009507//chloroplast;GO:0009507//chloroplast;GO:0009507//chloroplast;GO:0009507//chloroplast;GO:0009507//chloroplast;GO:0009535//chloroplast thylakoid membrane;GO:0009535//chloroplast thylakoid membrane;GO:0009535//chloroplast thylakoid membrane;GO:0009535//chloroplast thylak…	GO:0004089//carbonate dehydratase activity;GO:0008270//zinc ion binding	GO:0000165//MAPK cascade;GO:0000165//MAPK cascade;GO:0000165//MAPK cascade;GO:0006098//pentose-phosphate shunt;GO:0006098//pentose-phosphate shunt;GO:0006612//protein targeting to membrane;GO:0006612//protein targeting to membrane;GO:0006612//protein targeting to membrane;GO:0009409//response to cold;GO:0009409//response to cold;GO:0009409//response to cold;GO:0009409//response to cold;GO:0009595…	--
AT3G01550	2692	2306	2703	434	418	374	87.639	85.762	93.927	16.104	14.963	15.017	89.10933333	15.36133333	-2.536273103	0	0	PPT2	phosphoenolpyruvate (pep)/phosphate translocator 2	-	-	-	-	GO:0009507//chloroplast	GO:0015120//phosphoglycerate transmembrane transporter activity;GO:0015121//phosphoenolpyruvate:phosphate antiporter activity;GO:0015297//antiporter activity	GO:0006863//purine nucleobase transport;GO:0009718//anthocyanin-containing compound biosynthetic process;GO:0015713//phosphoglycerate transport;GO:0015714//phosphoenolpyruvate transport	--
AT3G02910	278	237	243	3105	3003	2630	12.171	11.853	11.355	154.931	144.559	142.011	11.793	147.167	3.64145153	0	0	At3g02910	AIG2-like (avirulence induced gene) family protein	-	-	-	-	-	-	GO:0080167//response to karrikin	--
AT3G04210	7647	6479	6934	1109	1147	1056	191.203	185.066	185.059	31.604	31.535	32.566	187.1093333	31.90166667	-2.552177821	0	0	RPP1	Disease resistance protein (TIR-NBS class)	-	-	-	-	GO:0005737//cytoplasm	-	GO:0006952//defense response;GO:0009627//systemic acquired resistance;GO:0009627//systemic acquired resistance;GO:0031347//regulation of defense response	--
AT3G07390	2233	1960	2091	449	505	423	90.566	90.812	90.522	20.755	22.521	21.16	90.63333333	21.47866667	-2.077137308	0	0	AIR12	auxin-responsive family protein	-	-	-	-	GO:0005576//extracellular region;GO:0005886//plasma membrane;GO:0005886//plasma membrane;GO:0005886//plasma membrane;GO:0005886//plasma membrane;GO:0005886//plasma membrane;GO:0031225//anchored component of membrane;GO:0031225//anchored component of membrane;GO:0046658//anchored component of plasma membrane;GO:0046658//anchored component of plasma membrane	GO:0005201//extracellular matrix structural constituent	GO:0006007//glucose catabolic process;GO:0009733//response to auxin;GO:0010102//lateral root morphogenesis;GO:0030198//extracellular matrix organization;GO:0030198//extracellular matrix organization	--
AT3G07470	2877	2412	2796	644	650	617	135.228	129.514	140.277	34.5	33.594	35.769	135.0063333	34.621	-1.963307786	0	0	--	Protein of unknown function, DUF538	-	-	-	-	GO:0005576//extracellular region;GO:0005773//vacuole;GO:0005773//vacuole	-	GO:0008150//biological_process	--
AT3G07700	2804	2621	2560	12627	13404	11929	53.58	57.258	52.251	278.121	283.271	282.868	54.363	281.42	2.372027884	0	0	ABC1K7	Protein kinase superfamily protein	-	-	-	-	GO:0005886//plasma membrane;GO:0005886//plasma membrane;GO:0005886//plasma membrane;GO:0009507//chloroplast;GO:0009507//chloroplast	-	-	--
AT3G08580	15900	14200	15478	6943	7377	6609	490.626	500.56	509.79	244.181	250.297	251.53	500.3253333	248.6693333	-1.008637902	0	0	AAC1	ADP/ATP carrier 1	-	-	-	-	GO:0005618//cell wall;GO:0005618//cell wall;GO:0005730//nucleolus;GO:0005730//nucleolus;GO:0005730//nucleolus;GO:0005730//nucleolus;GO:0005739//mitochondrion;GO:0005739//mitochondrion;GO:0005739//mitochondrion;GO:0005739//mitochondrion;GO:0005739//mitochondrion;GO:0005739//mitochondrion;GO:0005740//mitochondrial envelope;GO:0005740//mitochondrial envelope;GO:0005740//mitochondrial envelope;GO:000…	GO:0005471//ATP:ADP antiporter activity;GO:0005471//ATP:ADP antiporter activity;GO:0005507//copper ion binding	GO:0006094//gluconeogenesis;GO:0006511//ubiquitin-dependent protein catabolic process;GO:0006511//ubiquitin-dependent protein catabolic process;GO:0006511//ubiquitin-dependent protein catabolic process;GO:0006810//transport;GO:0007010//cytoskeleton organization;GO:0007010//cytoskeleton organization;GO:0009853//photorespiration;GO:0009853//photorespiration;GO:0010498//proteasomal protein catabolic…	--
AT3G08740	3037	2610	2713	804	747	670	153.775	150.972	146.627	46.399	41.589	41.842	150.458	43.27666667	-1.797699532	0	0	efp	elongation factor P (EF-P) family protein	-	-	-	-	GO:0009507//chloroplast;GO:0009507//chloroplast;GO:0009570//chloroplast stroma;GO:0009570//chloroplast stroma;GO:0009570//chloroplast stroma;GO:0009570//chloroplast stroma;GO:0009570//chloroplast stroma;GO:0009570//chloroplast stroma;GO:0009570//chloroplast stroma;GO:0009570//chloroplast stroma;GO:0009570//chloroplast stroma;GO:0009570//chloroplast stroma;GO:0009570//chloroplast stroma;GO:0009570…	GO:0003746//translation elongation factor activity	GO:0006414//translational elongation;GO:0006414//translational elongation;GO:0006414//translational elongation;GO:0009793//embryo development ending in seed dormancy;GO:0016226//iron-sulfur cluster assembly;GO:0016226//iron-sulfur cluster assembly;GO:0045036//protein targeting to chloroplast	--
AT3G08940	65034	56362	59895	14839	15670	13841	2803.332	2775.532	2756.166	729.29	743.004	736.035	2778.343333	736.1096667	-1.916232269	0	0	LHCB4.2	light harvesting complex photosystem II	Metabolism;Metabolism	Global and overview maps;Energy metabolism	ko01100//Metabolic pathways;ko00196//Photosynthesis - antenna proteins	K08915;K08915	GO:0009507//chloroplast;GO:0009507//chloroplast;GO:0009507//chloroplast;GO:0009507//chloroplast;GO:0009507//chloroplast;GO:0009507//chloroplast;GO:0009534//chloroplast thylakoid;GO:0009534//chloroplast thylakoid;GO:0009534//chloroplast thylakoid;GO:0009534//chloroplast thylakoid;GO:0009535//chloroplast thylakoid membrane;GO:0009535//chloroplast thylakoid membrane;GO:0009535//chloroplast thylakoid…	GO:0016168//chlorophyll binding	GO:0006364//rRNA processing;GO:0006364//rRNA processing;GO:0009637//response to blue light;GO:0009637//response to blue light;GO:0009644//response to high light intensity;GO:0009735//response to cytokinin;GO:0009744//response to sucrose;GO:0010114//response to red light;GO:0010114//response to red light;GO:0010155//regulation of proton transport;GO:0010218//response to far red light;GO:0010218//r…	--
AT3G09390	2497	1953	2282	9602	9142	8001	225.135	201.159	219.615	986.726	906.332	889.752	215.303	927.6033333	2.107139582	0	0	MT2A	metallothionein 2A	-	-	-	-	-	GO:0005507//copper ion binding	GO:0006878//cellular copper ion homeostasis	--
AT3G09820	3914	3530	3837	1162	1202	1057	127.678	131.529	133.601	43.203	43.114	42.528	130.936	42.94833333	-1.60818776	0	0	ADK1	adenosine kinase 1	Metabolism;Metabolism	Global and overview maps;Nucleotide metabolism	ko01100//Metabolic pathways;ko00230//Purine metabolism	K00856;K00856	GO:0005737//cytoplasm;GO:0005737//cytoplasm;GO:0005829//cytosol;GO:0005829//cytosol;GO:0005829//cytosol;GO:0005886//plasma membrane;GO:0005886//plasma membrane;GO:0005886//plasma membrane;GO:0005886//plasma membrane;GO:0009506//plasmodesma;GO:0009507//chloroplast;GO:0016020//membrane;GO:0016020//membrane;GO:0048046//apoplast;GO:0048046//apoplast	GO:0004001//adenosine kinase activity;GO:0004001//adenosine kinase activity;GO:0005507//copper ion binding;GO:0005507//copper ion binding	GO:0006169//adenosine salvage;GO:0006169//adenosine salvage;GO:0019344//cysteine biosynthetic process;GO:0019344//cysteine biosynthetic process;GO:0046686//response to cadmium ion;GO:0046686//response to cadmium ion;GO:0080094//response to trehalose-6-phosphate	--
AT3G10420	3703	3354	3403	12282	12829	11711	73.404	75.911	72.007	277.443	279.647	286.309	73.774	281.133	1.930068445	0	0	SPD1	P-loop containing nucleoside triphosphate hydrolases superfamily protein	-	-	-	-	GO:0009507//chloroplast;GO:0009507//chloroplast;GO:0009507//chloroplast;GO:0009507//chloroplast	-	-	--
AT3G10720	4081	3356	3531	81	80	84	100.393	93.83	93.49	2.184	2.296	2.731	95.90433333	2.403666667	-5.318287257	0	0	PME25	Plant invertase/pectin methylesterase inhibitor superfamily	Metabolism;Metabolism	Global and overview maps;Carbohydrate metabolism	ko01100//Metabolic pathways;ko00040//Pentose and glucuronate interconversions	K01051;K01051	GO:0005576//extracellular region;GO:0009505//plant-type cell wall	GO:0030599//pectinesterase activity	GO:0016126//sterol biosynthetic process;GO:0042545//cell wall modification;GO:0042545//cell wall modification	--
AT3G11010	3486	2901	2972	765	710	643	57.277	54.451	52.135	14.335	12.824	13.036	54.621	13.39833333	-2.027402177	0	0	RLP34	receptor like protein 34	-	-	-	-	-	GO:0016301//kinase activity	GO:0006952//defense response;GO:0007165//signal transduction	--
AT3G11170	8106	7079	7536	3380	3373	2946	215.452	214.946	213.793	102.393	98.578	96.578	214.7303333	99.183	-1.114361236	0	0	FAD7	fatty acid desaturase 7	-	-	-	-	GO:0009507//chloroplast;GO:0009507//chloroplast;GO:0009507//chloroplast;GO:0009507//chloroplast;GO:0009941//chloroplast envelope;GO:0009941//chloroplast envelope;GO:0009941//chloroplast envelope;GO:0009941//chloroplast envelope;GO:0009941//chloroplast envelope;GO:0009941//chloroplast envelope;GO:0009941//chloroplast envelope;GO:0009941//chloroplast envelope;GO:0009941//chloroplast envelope;GO:000…	GO:0042389//omega-3 fatty acid desaturase activity	GO:0006633//fatty acid biosynthetic process;GO:0006633//fatty acid biosynthetic process;GO:0009409//response to cold;GO:0009409//response to cold	--
AT3G11410	1484	1437	1381	7387	7418	6784	43.92	48.585	43.626	249.176	241.399	247.636	45.377	246.0703333	2.439037598	0	0	PP2CA	protein phosphatase 2CA	Environmental Information Processing;Environmental Information Processing	Signal transduction;Signal transduction	ko04075//Plant hormone signal transduction;ko04016//MAPK signaling pathway - plant	K14497;K14497	GO:0005634//nucleus;GO:0005737//cytoplasm;GO:0005829//cytosol	GO:0004721//phosphoprotein phosphatase activity;GO:0004722//protein serine/threonine phosphatase activity;GO:0004722//protein serine/threonine phosphatase activity;GO:0004722//protein serine/threonine phosphatase activity;GO:0005515//protein binding	GO:0009409//response to cold;GO:0009409//response to cold;GO:0009409//response to cold;GO:0009409//response to cold;GO:0009414//response to water deprivation;GO:0009414//response to water deprivation;GO:0009414//response to water deprivation;GO:0009414//response to water deprivation;GO:0009414//response to water deprivation;GO:0009414//response to water deprivation;GO:0009737//response to abscisi…	--
AT3G11630	13739	12823	13618	4337	4219	3993	661.151	704.936	699.491	237.874	223.243	236.998	688.526	232.705	-1.565008925	0	0	BAS1	Thioredoxin superfamily protein	-	-	-	-	GO:0009507//chloroplast;GO:0009507//chloroplast;GO:0009507//chloroplast;GO:0009570//chloroplast stroma;GO:0009570//chloroplast stroma;GO:0009570//chloroplast stroma;GO:0009570//chloroplast stroma;GO:0009570//chloroplast stroma;GO:0009570//chloroplast stroma;GO:0009570//chloroplast stroma;GO:0009570//chloroplast stroma;GO:0009570//chloroplast stroma;GO:0009570//chloroplast stroma;GO:0009570//chlor…	GO:0004601//peroxidase activity;GO:0005515//protein binding;GO:0005515//protein binding;GO:0016209//antioxidant activity;GO:0051920//peroxiredoxin activity	GO:0000038//very long-chain fatty acid metabolic process;GO:0000038//very long-chain fatty acid metabolic process;GO:0000165//MAPK cascade;GO:0000165//MAPK cascade;GO:0000165//MAPK cascade;GO:0006612//protein targeting to membrane;GO:0006612//protein targeting to membrane;GO:0006612//protein targeting to membrane;GO:0009409//response to cold;GO:0009409//response to cold;GO:0009409//response to co…	--
AT3G11700	3847	3134	3454	939	937	867	94.724	88.156	90.779	26.352	25.369	26.331	91.21966667	26.01733333	-1.809871799	0	0	FLA18	FASCICLIN-like arabinogalactan protein 18 precursor	-	-	-	-	GO:0005576//extracellular region;GO:0005773//vacuole;GO:0005773//vacuole	GO:0003674//molecular_function	GO:0007155//cell adhesion;GO:0010583//response to cyclopentenone	--
AT3G12610	2051	1633	2093	200	206	175	70.609	64.224	76.911	7.848	7.798	7.431	70.58133333	7.692333333	-3.197793498	0	0	DRT100	Leucine-rich repeat (LRR) family protein	-	-	-	-	GO:0005886//plasma membrane;GO:0009507//chloroplast	GO:0000166//nucleotide binding	GO:0007165//signal transduction;GO:0009411//response to UV;GO:0009650//UV protection;GO:0042493//response to drug	--
AT3G12780	32271	28440	30059	13086	13642	12555	885.394	891.39	880.281	409.206	411.551	424.855	885.6883333	415.204	-1.092978773	0	0	PGK1	phosphoglycerate kinase 1	Metabolism;Metabolism;Metabolism;Metabolism;Metabolism;Metabolism	Global and overview maps;Global and overview maps;Global and overview maps;Global and overview maps;Carbohydrate metabolism;Energy metabolism	ko01100//Metabolic pathways;ko01110//Biosynthesis of secondary metabolites;ko01200//Carbon metabolism;ko01230//Biosynthesis of amino acids;ko00010//Glycolysis / Gluconeogenesis;ko00710//Carbon fixation in photosynthetic organisms	K00927;K00927;K00927;K00927;K00927;K00927	GO:0005618//cell wall;GO:0005634//nucleus;GO:0005737//cytoplasm;GO:0005739//mitochondrion;GO:0005829//cytosol;GO:0009507//chloroplast;GO:0009507//chloroplast;GO:0009507//chloroplast;GO:0009570//chloroplast stroma;GO:0009570//chloroplast stroma;GO:0009570//chloroplast stroma;GO:0009570//chloroplast stroma;GO:0009570//chloroplast stroma;GO:0009570//chloroplast stroma;GO:0009570//chloroplast stroma;…	GO:0004618//phosphoglycerate kinase activity;GO:0004618//phosphoglycerate kinase activity	GO:0000023//maltose metabolic process;GO:0000023//maltose metabolic process;GO:0006096//glycolytic process;GO:0006096//glycolytic process;GO:0006096//glycolytic process;GO:0006098//pentose-phosphate shunt;GO:0006098//pentose-phosphate shunt;GO:0009409//response to cold;GO:0009409//response to cold;GO:0009409//response to cold;GO:0009409//response to cold;GO:0009409//response to cold;GO:0009409//r…	--
AT3G13120	4236	3766	3980	1173	1367	1128	199.833	202.988	200.353	63.068	70.849	65.662	201.058	66.52633333	-1.595614316	0	0	RPS10	Ribosomal protein S10p/S20e family protein	Genetic Information Processing	Translation	ko03010//Ribosome	K02946	GO:0009507//chloroplast;GO:0009507//chloroplast;GO:0009507//chloroplast;GO:0009570//chloroplast stroma;GO:0009570//chloroplast stroma;GO:0009570//chloroplast stroma;GO:0009570//chloroplast stroma;GO:0015935//small ribosomal subunit;GO:0015935//small ribosomal subunit;GO:0015935//small ribosomal subunit	GO:0003735//structural constituent of ribosome	GO:0006364//rRNA processing;GO:0006364//rRNA processing;GO:0006412//translation;GO:0006412//translation;GO:0006412//translation;GO:0009902//chloroplast relocation;GO:0009902//chloroplast relocation;GO:0010027//thylakoid membrane organization;GO:0010027//thylakoid membrane organization;GO:0015979//photosynthesis;GO:0015979//photosynthesis;GO:0015995//chlorophyll biosynthetic process;GO:0015995//ch…	--
AT3G13520	2448	1924	2256	86	104	91	230.127	206.622	226.37	9.214	10.75	10.551	221.0396667	10.17166667	-4.441677297	0	0	AGP12	arabinogalactan protein 12	-	-	-	-	GO:0005886//plasma membrane;GO:0031225//anchored component of membrane;GO:0031225//anchored component of membrane	-	GO:0006598//polyamine catabolic process;GO:0006598//polyamine catabolic process;GO:0008150//biological_process;GO:0009698//phenylpropanoid metabolic process;GO:0009698//phenylpropanoid metabolic process;GO:0042398//cellular modified amino acid biosynthetic process;GO:0042398//cellular modified amino acid biosynthetic process	--
AT3G13750	2469	2096	2229	390	391	352	36.15	35.058	34.835	6.508	6.295	6.357	35.34766667	6.386666667	-2.468479924	0	0	BGAL1	beta galactosidase 1	-	-	-	-	GO:0005576//extracellular region;GO:0005618//cell wall;GO:0005618//cell wall;GO:0009505//plant-type cell wall;GO:0009506//plasmodesma	GO:0004565//beta-galactosidase activity;GO:0004565//beta-galactosidase activity	GO:0032880//regulation of protein localization;GO:0042744//hydrogen peroxide catabolic process;GO:0042744//hydrogen peroxide catabolic process;GO:0048767//root hair elongation;GO:0048767//root hair elongation	--
AT3G14067	8229	7262	7433	31085	33354	30203	154.297	155.554	148.764	664.311	687.669	698.49	152.8716667	683.49	2.160599189	0	0	SBT1.4	Subtilase family protein	-	-	-	-	GO:0005576//extracellular region;GO:0005773//vacuole;GO:0005773//vacuole;GO:0005774//vacuolar membrane;GO:0005774//vacuolar membrane;GO:0005774//vacuolar membrane;GO:0009505//plant-type cell wall;GO:0048046//apoplast	GO:0004252//serine-type endopeptidase activity	GO:0006508//proteolysis;GO:0008152//metabolic process;GO:0015996//chlorophyll catabolic process;GO:0015996//chlorophyll catabolic process	--
AT3G14210	62432	56501	60208	10923	10898	9669	2042.078	2111.23	2102.046	407.21	391.953	390.074	2085.118	396.4123333	-2.395055276	0	0	ESM1	epithiospecifier modifier 1	-	-	-	-	GO:0005576//extracellular region;GO:0005634//nucleus;GO:0005773//vacuole;GO:0005773//vacuole;GO:0005777//peroxisome;GO:0005777//peroxisome;GO:0005777//peroxisome;GO:0005777//peroxisome;GO:0009506//plasmodesma;GO:0009507//chloroplast;GO:0009507//chloroplast;GO:0009941//chloroplast envelope;GO:0009941//chloroplast envelope;GO:0009941//chloroplast envelope;GO:0009941//chloroplast envelope;GO:0016020…	-	GO:0006098//pentose-phosphate shunt;GO:0006098//pentose-phosphate shunt;GO:0009409//response to cold;GO:0009409//response to cold;GO:0009625//response to insect;GO:0015979//photosynthesis;GO:0015979//photosynthesis;GO:0019252//starch biosynthetic process;GO:0019252//starch biosynthetic process;GO:0019288//isopentenyl diphosphate biosynthetic process, methylerythritol 4-phosphate pathway;GO:001928…	--
AT3G14840	3107	2650	2813	144	125	105	44.405	43.267	42.913	2.346	1.964	1.851	43.52833333	2.053666667	-4.405680841	0	0	LRR-RLK	Leucine-rich repeat transmembrane protein kinase	-	-	-	-	GO:0005576//extracellular region;GO:0005886//plasma membrane;GO:0005886//plasma membrane;GO:0005886//plasma membrane;GO:0005886//plasma membrane;GO:0005886//plasma membrane;GO:0005886//plasma membrane;GO:0005886//plasma membrane;GO:0009506//plasmodesma	GO:0004672//protein kinase activity;GO:0004672//protein kinase activity;GO:0005524//ATP binding;GO:0005524//ATP binding	GO:0006468//protein phosphorylation;GO:0006468//protein phosphorylation;GO:0006468//protein phosphorylation	--
AT3G14930	2763	2446	2436	433	436	344	79.601	80.482	74.769	14.157	13.733	12.177	78.284	13.35566667	-2.551265482	0	0	HEME1	Uroporphyrinogen decarboxylase	Metabolism;Metabolism;Metabolism	Global and overview maps;Global and overview maps;Metabolism of cofactors and vitamins	ko01100//Metabolic pathways;ko01110//Biosynthesis of secondary metabolites;ko00860//Porphyrin metabolism	K01599;K01599;K01599	GO:0005737//cytoplasm;GO:0009507//chloroplast;GO:0009507//chloroplast;GO:0009507//chloroplast;GO:0009507//chloroplast;GO:0009507//chloroplast;GO:0009570//chloroplast stroma;GO:0009570//chloroplast stroma;GO:0009570//chloroplast stroma;GO:0009570//chloroplast stroma;GO:0009570//chloroplast stroma;GO:0009570//chloroplast stroma;GO:0009570//chloroplast stroma;GO:0009570//chloroplast stroma	GO:0004853//uroporphyrinogen decarboxylase activity	GO:0006569//tryptophan catabolic process;GO:0006569//tryptophan catabolic process;GO:0009684//indoleacetic acid biosynthetic process;GO:0009684//indoleacetic acid biosynthetic process;GO:0046686//response to cadmium ion	--
AT3G15850	10197	8983	9206	1156	1182	1077	358.166	360.453	345.149	46.279	45.651	46.658	354.5893333	46.196	-2.940309295	0	0	ADS3	fatty acid desaturase 5	Metabolism;Metabolism	Global and overview maps;Lipid metabolism	ko01212//Fatty acid metabolism;ko01040//Biosynthesis of unsaturated fatty acids	K00507;K00507	GO:0009507//chloroplast;GO:0009579//thylakoid	GO:0009979//16:0 monogalactosyldiacylglycerol desaturase activity;GO:0016491//oxidoreductase activity	GO:0001676//long-chain fatty acid metabolic process;GO:0001676//long-chain fatty acid metabolic process;GO:0002213//defense response to insect;GO:0002213//defense response to insect;GO:0006633//fatty acid biosynthetic process;GO:0006633//fatty acid biosynthetic process;GO:0006636//unsaturated fatty acid biosynthetic process;GO:0006636//unsaturated fatty acid biosynthetic process;GO:0006636//unsat…	--
AT3G16000	2928	2539	2737	853	907	811	55.983	55.458	55.858	18.589	19.068	19.125	55.76633333	18.92733333	-1.558923252	0	0	MFP1	MAR binding filament-like protein 1	-	-	-	-	GO:0005634//nucleus;GO:0009507//chloroplast;GO:0009507//chloroplast;GO:0009534//chloroplast thylakoid;GO:0009534//chloroplast thylakoid;GO:0009534//chloroplast thylakoid;GO:0009534//chloroplast thylakoid;GO:0009535//chloroplast thylakoid membrane;GO:0009535//chloroplast thylakoid membrane;GO:0009535//chloroplast thylakoid membrane;GO:0009535//chloroplast thylakoid membrane;GO:0009535//chloroplast…	GO:0003677//DNA binding	GO:0000023//maltose metabolic process;GO:0000023//maltose metabolic process;GO:0000272//polysaccharide catabolic process;GO:0005982//starch metabolic process;GO:0005982//starch metabolic process;GO:0006098//pentose-phosphate shunt;GO:0006098//pentose-phosphate shunt;GO:0006655//phosphatidylglycerol biosynthetic process;GO:0006655//phosphatidylglycerol biosynthetic process;GO:0009664//plant-type c…	--
AT3G16240	29845	26087	28923	88	84	76	1264.364	1262.523	1307.877	4.249	3.913	3.971	1278.254667	4.044333333	-8.304057669	0	0	TIP2-1	delta tonoplast integral protein	-	-	-	-	GO:0000326//protein storage vacuole;GO:0000326//protein storage vacuole;GO:0005618//cell wall;GO:0005737//cytoplasm;GO:0005773//vacuole;GO:0005773//vacuole;GO:0005774//vacuolar membrane;GO:0005774//vacuolar membrane;GO:0005774//vacuolar membrane;GO:0005794//Golgi apparatus;GO:0005886//plasma membrane;GO:0005886//plasma membrane;GO:0009505//plant-type cell wall;GO:0009506//plasmodesma;GO:0009507//…	GO:0015200//methylammonium transmembrane transporter activity;GO:0015204//urea transmembrane transporter activity;GO:0015250//water channel activity;GO:0015250//water channel activity	GO:0006810//transport;GO:0006816//calcium ion transport;GO:0006833//water transport;GO:0007030//Golgi organization;GO:0007030//Golgi organization;GO:0009651//response to salt stress;GO:0009651//response to salt stress;GO:0015840//urea transport;GO:0030003//cellular cation homeostasis;GO:0070838//divalent metal ion transport	--
AT3G16370	15569	12489	14382	803	770	693	497.502	455.907	490.543	29.246	27.055	27.313	481.3173333	27.87133333	-4.110134453	0	0	APG	GDSL-like Lipase/Acylhydrolase superfamily protein	-	-	-	-	GO:0005576//extracellular region;GO:0048046//apoplast	-	GO:0000038//very long-chain fatty acid metabolic process;GO:0000038//very long-chain fatty acid metabolic process;GO:0000271//polysaccharide biosynthetic process;GO:0007389//pattern specification process;GO:0008361//regulation of cell size;GO:0008361//regulation of cell size;GO:0009664//plant-type cell wall organization;GO:0009664//plant-type cell wall organization;GO:0009825//multidimensional ce…	--
AT3G16520	5877	5275	5649	2245	2252	1995	171.881	176.283	176.427	74.884	72.397	72.034	174.8636667	73.105	-1.258188568	0	0	UGT88A1	UDP-glucosyl transferase 88A1	-	-	-	-	GO:0005634//nucleus;GO:0005634//nucleus;GO:0005829//cytosol;GO:0005829//cytosol;GO:0005829//cytosol	GO:0008194//UDP-glycosyltransferase activity;GO:0016757//transferase activity, transferring glycosyl groups;GO:0080043//quercetin 3-O-glucosyltransferase activity;GO:0080044//quercetin 7-O-glucosyltransferase activity;GO:0080045//quercetin 3'-O-glucosyltransferase activity;GO:0080046//quercetin 4'-O-glucosyltransferase activity	-	--
AT3G16640	16214	13778	15313	40875	40570	37996	822.694	798.636	829.338	2363.835	2263.473	2377.862	816.8893333	2335.056667	1.515245011	0	0	TCTP1	translationally controlled tumor protein	-	-	-	-	GO:0005634//nucleus;GO:0005737//cytoplasm;GO:0005737//cytoplasm;GO:0005774//vacuolar membrane;GO:0005774//vacuolar membrane;GO:0005774//vacuolar membrane;GO:0005794//Golgi apparatus;GO:0005829//cytosol;GO:0005886//plasma membrane;GO:0009506//plasmodesma;GO:0009507//chloroplast;GO:0009579//thylakoid;GO:0048046//apoplast;GO:0090406//pollen tube	GO:0008017//microtubule binding;GO:0008017//microtubule binding	GO:0001558//regulation of cell growth;GO:0001558//regulation of cell growth;GO:0007067//mitotic nuclear division;GO:0007067//mitotic nuclear division;GO:0007346//regulation of mitotic cell cycle;GO:0008283//cell proliferation;GO:0009734//auxin-activated signaling pathway;GO:0009734//auxin-activated signaling pathway;GO:0009735//response to cytokinin;GO:0009791//post-embryonic development;GO:00098…	--
AT3G17390	15148	13078	14650	5958	6150	5485	434.785	428.82	448.828	194.909	194.096	194.176	437.4776667	194.3936667	-1.170228152	0	0	METK4	S-adenosylmethionine synthetase family protein	Metabolism;Metabolism;Metabolism;Metabolism	Global and overview maps;Global and overview maps;Global and overview maps;Amino acid metabolism	ko01100//Metabolic pathways;ko01110//Biosynthesis of secondary metabolites;ko01230//Biosynthesis of amino acids;ko00270//Cysteine and methionine metabolism	K00789;K00789;K00789;K00789	GO:0005618//cell wall;GO:0005730//nucleolus;GO:0005730//nucleolus;GO:0005737//cytoplasm;GO:0005886//plasma membrane;GO:0005886//plasma membrane;GO:0009506//plasmodesma;GO:0016020//membrane	GO:0004478//methionine adenosyltransferase activity;GO:0004478//methionine adenosyltransferase activity	GO:0006555//methionine metabolic process;GO:0006555//methionine metabolic process;GO:0006556//S-adenosylmethionine biosynthetic process;GO:0006556//S-adenosylmethionine biosynthetic process;GO:0009409//response to cold;GO:0009409//response to cold;GO:0009809//lignin biosynthetic process;GO:0009809//lignin biosynthetic process	--
AT3G17800	3369	2954	3200	19903	20909	19148	97.159	97.321	98.504	654.199	663.03	681.089	97.66133333	666.106	2.769892397	0	0	At3g17800	Protein of unknown function (DUF760)	-	-	-	-	GO:0005634//nucleus;GO:0005634//nucleus	GO:0003674//molecular_function	GO:0010224//response to UV-B;GO:0010224//response to UV-B	--
AT3G17810	1108	959	998	5239	5432	4782	30.906	30.559	29.714	166.558	166.605	164.519	30.393	165.894	2.448450717	0	0	PYD1	pyrimidine 1	Metabolism;Metabolism;Metabolism;Metabolism	Global and overview maps;Nucleotide metabolism;Metabolism of other amino acids;Metabolism of cofactors and vitamins	ko01100//Metabolic pathways;ko00240//Pyrimidine metabolism;ko00410//beta-Alanine metabolism;ko00770//Pantothenate and CoA biosynthesis	K00207;K00207;K00207;K00207	GO:0005886//plasma membrane;GO:0009507//chloroplast;GO:0009536//plastid;GO:0009570//chloroplast stroma;GO:0009570//chloroplast stroma;GO:0009570//chloroplast stroma;GO:0009570//chloroplast stroma	GO:0016627//oxidoreductase activity, acting on the CH-CH group of donors;GO:0017113//dihydropyrimidine dehydrogenase (NADP+) activity	GO:0006207//'de novo' pyrimidine nucleobase biosynthetic process;GO:0006207//'de novo' pyrimidine nucleobase biosynthetic process;GO:0006212//uracil catabolic process;GO:0006212//uracil catabolic process;GO:0043562//cellular response to nitrogen levels	--
AT3G18050	1956	1752	1913	170	176	170	70.753	72.398	73.861	7.009	7	7.584	72.33733333	7.197666667	-3.329139219	0	0	At4g28100	-	-	-	-	-	GO:0005886//plasma membrane;GO:0031225//anchored component of membrane;GO:0031225//anchored component of membrane	GO:0003674//molecular_function	GO:0008150//biological_process;GO:0009740//gibberellic acid mediated signaling pathway;GO:0009740//gibberellic acid mediated signaling pathway;GO:0010162//seed dormancy process	--
AT3G18890	5693	5034	5358	1140	1181	1079	118.165	119.364	118.706	26.969	26.954	27.623	118.745	27.182	-2.127143251	0	0	TIC62	NAD(P)-binding Rossmann-fold superfamily protein	-	-	-	-	GO:0009507//chloroplast;GO:0009507//chloroplast;GO:0009534//chloroplast thylakoid;GO:0009534//chloroplast thylakoid;GO:0009534//chloroplast thylakoid;GO:0009534//chloroplast thylakoid;GO:0009535//chloroplast thylakoid membrane;GO:0009535//chloroplast thylakoid membrane;GO:0009535//chloroplast thylakoid membrane;GO:0009535//chloroplast thylakoid membrane;GO:0009535//chloroplast thylakoid membrane;…	-	GO:0010103//stomatal complex morphogenesis;GO:0016556//mRNA modification;GO:0016556//mRNA modification;GO:0019684//photosynthesis, light reaction;GO:0019684//photosynthesis, light reaction;GO:0019684//photosynthesis, light reaction	--
AT3G19170	4802	4328	4325	14990	16148	14449	65.449	67.388	62.92	232.858	242.002	242.894	65.25233333	239.2513333	1.874425568	0	0	PREP1	presequence protease 1	-	-	-	-	GO:0005739//mitochondrion;GO:0009507//chloroplast;GO:0009507//chloroplast;GO:0009507//chloroplast;GO:0009570//chloroplast stroma;GO:0009570//chloroplast stroma;GO:0009570//chloroplast stroma;GO:0009570//chloroplast stroma;GO:0009570//chloroplast stroma;GO:0009570//chloroplast stroma;GO:0009570//chloroplast stroma;GO:0009570//chloroplast stroma;GO:0009570//chloroplast stroma;GO:0009570//chloroplas…	GO:0004222//metalloendopeptidase activity;GO:0004222//metalloendopeptidase activity	GO:0006508//proteolysis;GO:0009658//chloroplast organization;GO:0009658//chloroplast organization;GO:0016485//protein processing;GO:0042744//hydrogen peroxide catabolic process;GO:0042744//hydrogen peroxide catabolic process;GO:0046686//response to cadmium ion;GO:0046686//response to cadmium ion;GO:0048481//plant ovule development	--
AT3G19450	5472	4595	5074	26108	27826	24556	169.28	162.39	167.546	920.545	946.527	936.954	166.4053333	934.6753333	2.489763648	0	0	CAD4	GroES-like zinc-binding alcohol dehydrogenase family protein	Metabolism;Metabolism;Metabolism	Global and overview maps;Global and overview maps;Biosynthesis of other secondary metabolites	ko01100//Metabolic pathways;ko01110//Biosynthesis of secondary metabolites;ko00940//Phenylpropanoid biosynthesis	K00083;K00083;K00083	GO:0005737//cytoplasm	GO:0045551//cinnamyl-alcohol dehydrogenase activity;GO:0045551//cinnamyl-alcohol dehydrogenase activity	GO:0009809//lignin biosynthetic process;GO:0009809//lignin biosynthetic process;GO:0009809//lignin biosynthetic process;GO:0009809//lignin biosynthetic process;GO:0080167//response to karrikin	--
AT3G19680	2868	2408	2585	731	768	680	74.956	71.895	72.113	21.775	22.07	21.92	72.988	21.92166667	-1.735301801	0	0	--	Protein of unknown function (DUF1005)	-	-	-	-	GO:0005886//plasma membrane;GO:0009536//plastid	-	-	--
AT3G19820	4324	3625	3968	1450	1615	1306	106.42	101.999	104.093	40.404	43.734	39.497	104.1706667	41.21166667	-1.337824373	0	0	DIM	cell elongation protein / DWARF1 / DIMINUTO (DIM)	Metabolism;Metabolism;Metabolism	Global and overview maps;Global and overview maps;Lipid metabolism	ko01100//Metabolic pathways;ko01110//Biosynthesis of secondary metabolites;ko00100//Steroid biosynthesis	K09828;K09828;K09828	GO:0005634//nucleus;GO:0005634//nucleus;GO:0005634//nucleus;GO:0005773//vacuole;GO:0005773//vacuole;GO:0005773//vacuole;GO:0005773//vacuole;GO:0005773//vacuole;GO:0005773//vacuole;GO:0005773//vacuole;GO:0005773//vacuole;GO:0005774//vacuolar membrane;GO:0005774//vacuolar membrane;GO:0005774//vacuolar membrane;GO:0005774//vacuolar membrane;GO:0005774//vacuolar membrane;GO:0005774//vacuolar membrane…	GO:0003824//catalytic activity;GO:0005516//calmodulin binding	GO:0000271//polysaccharide biosynthetic process;GO:0000272//polysaccharide catabolic process;GO:0005982//starch metabolic process;GO:0005982//starch metabolic process;GO:0006084//acetyl-CoA metabolic process;GO:0006084//acetyl-CoA metabolic process;GO:0006694//steroid biosynthetic process;GO:0009416//response to light stimulus;GO:0009653//anatomical structure morphogenesis;GO:0009664//plant-type …	--
AT3G21055	28355	25329	26788	4106	4039	3609	2491.706	2542.726	2512.641	411.242	390.268	391.16	2515.691	397.5566667	-2.66172231	0	0	PSBT	photosystem II subunit T	-	-	-	-	GO:0009507//chloroplast;GO:0009543//chloroplast thylakoid lumen;GO:0009543//chloroplast thylakoid lumen;GO:0009543//chloroplast thylakoid lumen;GO:0009543//chloroplast thylakoid lumen;GO:0030095//chloroplast photosystem II;GO:0030095//chloroplast photosystem II;GO:0030095//chloroplast photosystem II;GO:0030095//chloroplast photosystem II;GO:0030095//chloroplast photosystem II	GO:0003674//molecular_function	GO:0006364//rRNA processing;GO:0006364//rRNA processing;GO:0008150//biological_process;GO:0009657//plastid organization;GO:0009657//plastid organization;GO:0010207//photosystem II assembly;GO:0010207//photosystem II assembly;GO:0010207//photosystem II assembly;GO:0010207//photosystem II assembly;GO:0015979//photosynthesis;GO:0015979//photosynthesis;GO:0019684//photosynthesis, light reaction;GO:00…	--
AT3G21560	1001	856	1044	22440	24237	21962	27.402	26.769	30.505	700.126	729.53	741.506	28.22533333	723.7206667	4.680370446	0	0	UGT84A2	UDP-Glycosyltransferase superfamily protein	Metabolism	Biosynthesis of other secondary metabolites	ko00940//Phenylpropanoid biosynthesis	K13068	GO:0005737//cytoplasm	GO:0008194//UDP-glycosyltransferase activity;GO:0050284//sinapate 1-glucosyltransferase activity;GO:0050284//sinapate 1-glucosyltransferase activity	GO:0009411//response to UV;GO:0009718//anthocyanin-containing compound biosynthetic process;GO:0009801//cinnamic acid ester metabolic process;GO:0009801//cinnamic acid ester metabolic process;GO:0009813//flavonoid biosynthetic process;GO:0080167//response to karrikin	--
AT3G21690	1443	1200	1293	6303	6588	5892	35.859	34.066	34.296	178.519	180.012	180.588	34.74033333	179.7063333	2.370957752	0	0	DTX40	MATE efflux family protein	-	-	-	-	GO:0005774//vacuolar membrane;GO:0005774//vacuolar membrane;GO:0005774//vacuolar membrane;GO:0005886//plasma membrane;GO:0016020//membrane	GO:0005215//transporter activity;GO:0015297//antiporter activity	GO:0009610//response to symbiotic fungus;GO:0015824//proline transport	--
AT3G22120	7569	6793	7573	145	163	133	271.16	278.012	289.587	5.921	6.421	5.877	279.5863333	6.073	-5.524740662	0	0	TPRP-F1	cell wall-plasma membrane linker protein	-	-	-	-	-	GO:0008289//lipid binding	GO:0006869//lipid transport;GO:0009556//microsporogenesis;GO:0009556//microsporogenesis;GO:0052543//callose deposition in cell wall;GO:0052543//callose deposition in cell wall	--
AT3G22231	32664	28572	30396	1864	1749	1371	2907.198	2905.155	2887.726	189.092	171.136	150.535	2900.026333	170.2543333	-4.090302577	0	0	PCC1	pathogen and circadian controlled 1	-	-	-	-	GO:0005634//nucleus;GO:0005886//plasma membrane;GO:0005886//plasma membrane	GO:0003674//molecular_function	GO:0009617//response to bacterium;GO:0009620//response to fungus	--
AT3G22235	21515	18002	20348	3476	3446	2859	2356.545	2218.494	2346.574	432.219	402.66	380.116	2307.204333	404.9983333	-2.510157903	0	0	PCC1	-	-	-	-	-	GO:0005634//nucleus;GO:0005634//nucleus	GO:0003674//molecular_function	GO:0008150//biological_process	--
AT3G22840	296	281	355	263979	274297	237149	16.242	17.615	20.792	16509.517	16549.964	16050.027	18.21633333	16369.836	9.811591557	0	0	ELIP1	Chlorophyll A-B binding family protein	-	-	-	-	GO:0009507//chloroplast;GO:0009535//chloroplast thylakoid membrane;GO:0009535//chloroplast thylakoid membrane;GO:0009535//chloroplast thylakoid membrane;GO:0009535//chloroplast thylakoid membrane;GO:0009535//chloroplast thylakoid membrane	GO:0016168//chlorophyll binding	GO:0009409//response to cold;GO:0009409//response to cold;GO:0009411//response to UV;GO:0009718//anthocyanin-containing compound biosynthetic process;GO:0009744//response to sucrose;GO:0009813//flavonoid biosynthetic process;GO:0010030//positive regulation of seed germination;GO:0010117//photoprotection;GO:0010224//response to UV-B;GO:0010380//regulation of chlorophyll biosynthetic process;GO:001…	--
AT3G22890	11331	9621	10282	4757	5008	4516	311.584	302.233	301.792	149.091	151.424	153.166	305.203	151.227	-1.013053403	0	0	APS1	ATP sulfurylase 1	Metabolism;Metabolism;Metabolism;Metabolism;Metabolism	Global and overview maps;Nucleotide metabolism;Energy metabolism;Metabolism of other amino acids;Biosynthesis of other secondary metabolites	ko01100//Metabolic pathways;ko00230//Purine metabolism;ko00920//Sulfur metabolism;ko00450//Selenocompound metabolism;ko00261//Monobactam biosynthesis	K13811;K13811;K13811;K13811;K13811	GO:0005886//plasma membrane;GO:0009507//chloroplast;GO:0009507//chloroplast;GO:0009507//chloroplast;GO:0009570//chloroplast stroma;GO:0009570//chloroplast stroma;GO:0009570//chloroplast stroma;GO:0009570//chloroplast stroma;GO:0009570//chloroplast stroma;GO:0009570//chloroplast stroma;GO:0009570//chloroplast stroma;GO:0009570//chloroplast stroma;GO:0009570//chloroplast stroma;GO:0009570//chloropl…	GO:0004781//sulfate adenylyltransferase (ATP) activity	GO:0001887//selenium compound metabolic process;GO:0001887//selenium compound metabolic process;GO:0006094//gluconeogenesis;GO:0006096//glycolytic process;GO:0006096//glycolytic process;GO:0006096//glycolytic process;GO:0006569//tryptophan catabolic process;GO:0006569//tryptophan catabolic process;GO:0006833//water transport;GO:0006972//hyperosmotic response;GO:0006972//hyperosmotic response;GO:0…	--
AT3G23050	4569	4054	4509	1618	1682	1386	177.326	179.551	186.263	71.235	71.693	66.253	181.0466667	69.727	-1.376572299	0	0	IAA7	indole-3-acetic acid 7	Environmental Information Processing	Signal transduction	ko04075//Plant hormone signal transduction	K14484	GO:0000502//proteasome complex;GO:0005634//nucleus;GO:0005634//nucleus;GO:0005634//nucleus;GO:0005634//nucleus;GO:0008180//COP9 signalosome;GO:0008180//COP9 signalosome;GO:0019005//SCF ubiquitin ligase complex	GO:0003700//transcription factor activity, sequence-specific DNA binding;GO:0005515//protein binding;GO:0005515//protein binding;GO:0005515//protein binding;GO:0005515//protein binding;GO:0005515//protein binding	GO:0000271//polysaccharide biosynthetic process;GO:0007389//pattern specification process;GO:0008361//regulation of cell size;GO:0008361//regulation of cell size;GO:0009269//response to desiccation;GO:0009269//response to desiccation;GO:0009409//response to cold;GO:0009409//response to cold;GO:0009414//response to water deprivation;GO:0009414//response to water deprivation;GO:0009611//response to…	--
AT3G23080	1407	1294	1330	92	91	63	43.432	45.679	43.832	3.231	3.09	2.395	44.31433333	2.905333333	-3.930997809	0	0	--	Polyketide cyclase/dehydrase and lipid transport superfamily protein	-	-	-	-	GO:0005634//nucleus	-	GO:0008150//biological_process	--
AT3G23810	12809	11210	12421	1415	1536	1318	336.035	335.961	347.815	42.309	44.308	42.647	339.937	43.088	-2.979909359	0	0	SAHH2	S-adenosyl-l-homocysteine (SAH) hydrolase 2	Metabolism;Metabolism	Global and overview maps;Amino acid metabolism	ko01100//Metabolic pathways;ko00270//Cysteine and methionine metabolism	K01251;K01251	GO:0005737//cytoplasm;GO:0005773//vacuole;GO:0005773//vacuole;GO:0005829//cytosol;GO:0005886//plasma membrane;GO:0016020//membrane	GO:0004013//adenosylhomocysteinase activity	GO:0006730//one-carbon metabolic process;GO:0006730//one-carbon metabolic process;GO:0006816//calcium ion transport;GO:0007030//Golgi organization;GO:0007030//Golgi organization;GO:0009651//response to salt stress;GO:0009651//response to salt stress;GO:0019344//cysteine biosynthetic process;GO:0019344//cysteine biosynthetic process	--
AT3G23920	2215	2038	2014	10414	10795	10028	50.419	52.996	48.933	270.179	270.189	281.538	50.78266667	273.9686667	2.431602844	0	0	BAM1	beta-amylase 1	Metabolism	Carbohydrate metabolism	ko00500//Starch and sucrose metabolism	K01177	GO:0005634//nucleus;GO:0005829//cytosol;GO:0005829//cytosol;GO:0009507//chloroplast	GO:0016161//beta-amylase activity;GO:0016161//beta-amylase activity	GO:0005983//starch catabolic process;GO:0005983//starch catabolic process;GO:0009414//response to water deprivation;GO:0009414//response to water deprivation	--
AT3G24190	4118	3497	3640	16454	16866	15179	75.492	73.236	71.226	343.794	339.978	343.21	73.318	342.3273333	2.223137153	0	0	sll0005	Protein kinase superfamily protein	-	-	-	-	GO:0005886//plasma membrane;GO:0009507//chloroplast	-	GO:0009744//response to sucrose;GO:0009813//flavonoid biosynthetic process;GO:0010224//response to UV-B	--
AT3G24480	1506	1339	1378	146	139	151	49.193	49.966	48.045	5.436	4.992	6.084	49.068	5.504	-3.156230094	0	0	LRX4	Leucine-rich repeat (LRR) family protein	-	-	-	-	GO:0005576//extracellular region;GO:0005618//cell wall;GO:0009505//plant-type cell wall;GO:0009506//plasmodesma	GO:0005199//structural constituent of cell wall	-	--
AT3G25410	803	708	770	3639	3749	3537	23.171	23.339	23.717	119.683	118.953	125.885	23.409	121.507	2.375904219	0	0	BASS3	Sodium Bile acid symporter family	-	-	-	-	GO:0009507//chloroplast;GO:0009941//chloroplast envelope;GO:0009941//chloroplast envelope;GO:0009941//chloroplast envelope;GO:0009941//chloroplast envelope;GO:0016020//membrane	GO:0005215//transporter activity;GO:0008508//bile acid:sodium symporter activity	GO:0006814//sodium ion transport;GO:0035725//sodium ion transmembrane transport;GO:0035725//sodium ion transmembrane transport	--
AT3G25520	5515	4837	5366	1774	1805	1729	214.185	214.602	222.442	78.525	77.08	82.821	217.0763333	79.47533333	-1.449623378	0	0	RPL5A	ribosomal protein L5	Genetic Information Processing	Translation	ko03010//Ribosome	K02932	GO:0005634//nucleus;GO:0005730//nucleolus;GO:0005730//nucleolus;GO:0005737//cytoplasm;GO:0005737//cytoplasm;GO:0005737//cytoplasm;GO:0005773//vacuole;GO:0005773//vacuole;GO:0005829//cytosol;GO:0005840//ribosome;GO:0005886//plasma membrane;GO:0009507//chloroplast;GO:0009507//chloroplast;GO:0016020//membrane;GO:0022625//cytosolic large ribosomal subunit;GO:0022625//cytosolic large ribosomal subunit…	GO:0003735//structural constituent of ribosome;GO:0008097//5S rRNA binding	GO:0001510//RNA methylation;GO:0001510//RNA methylation;GO:0006412//translation;GO:0006412//translation;GO:0006412//translation;GO:0006913//nucleocytoplasmic transport;GO:0008283//cell proliferation;GO:0009220//pyrimidine ribonucleotide biosynthetic process;GO:0009220//pyrimidine ribonucleotide biosynthetic process;GO:0009735//response to cytokinin;GO:0009955//adaxial/abaxial pattern specificatio…	--
AT3G25920	7518	6855	7178	1988	1991	1793	324.446	337.957	330.648	97.784	94.479	95.438	331.017	95.90033333	-1.787297576	0	0	RPL15	ribosomal protein L15	Genetic Information Processing	Translation	ko03010//Ribosome	K02876	GO:0000311//plastid large ribosomal subunit;GO:0000311//plastid large ribosomal subunit;GO:0000311//plastid large ribosomal subunit;GO:0000311//plastid large ribosomal subunit;GO:0009507//chloroplast;GO:0009507//chloroplast;GO:0009507//chloroplast;GO:0009570//chloroplast stroma;GO:0009570//chloroplast stroma;GO:0009570//chloroplast stroma;GO:0009570//chloroplast stroma;GO:0009570//chloroplast str…	GO:0003735//structural constituent of ribosome	GO:0006354//DNA-templated transcription, elongation;GO:0006354//DNA-templated transcription, elongation;GO:0006354//DNA-templated transcription, elongation;GO:0006412//translation;GO:0006412//translation;GO:0006412//translation;GO:0009735//response to cytokinin	--
AT3G26060	5987	5245	5554	1799	1717	1541	296.645	296.845	293.859	101.573	93.423	94.113	295.783	96.36966667	-1.617888116	0	0	PRXQ	Thioredoxin superfamily protein	-	-	-	-	GO:0009507//chloroplast;GO:0009507//chloroplast;GO:0009507//chloroplast;GO:0009507//chloroplast;GO:0009533//chloroplast stromal thylakoid;GO:0009533//chloroplast stromal thylakoid;GO:0009533//chloroplast stromal thylakoid;GO:0009533//chloroplast stromal thylakoid;GO:0009534//chloroplast thylakoid;GO:0009534//chloroplast thylakoid;GO:0009534//chloroplast thylakoid;GO:0009534//chloroplast thylakoid…	GO:0005515//protein binding;GO:0005515//protein binding;GO:0016209//antioxidant activity;GO:0051920//peroxiredoxin activity	GO:0006364//rRNA processing;GO:0006364//rRNA processing;GO:0015995//chlorophyll biosynthetic process;GO:0015995//chlorophyll biosynthetic process;GO:0016117//carotenoid biosynthetic process;GO:0016117//carotenoid biosynthetic process;GO:0019344//cysteine biosynthetic process;GO:0019344//cysteine biosynthetic process;GO:0019761//glucosinolate biosynthetic process;GO:0019761//glucosinolate biosynth…	--
AT3G26520	28635	24494	27359	2880	2898	2631	1156.539	1130.153	1179.469	132.577	128.702	131.064	1155.387	130.781	-3.143151302	0	0	TIP1-2	tonoplast intrinsic protein 2	-	-	-	-	GO:0005737//cytoplasm;GO:0005773//vacuole;GO:0005773//vacuole;GO:0005773//vacuole;GO:0005773//vacuole;GO:0005774//vacuolar membrane;GO:0005774//vacuolar membrane;GO:0005774//vacuolar membrane;GO:0005783//endoplasmic reticulum;GO:0005794//Golgi apparatus;GO:0005886//plasma membrane;GO:0009507//chloroplast;GO:0016020//membrane;GO:0016020//membrane;GO:0043674//columella	GO:0015250//water channel activity;GO:0015250//water channel activity	GO:0000271//polysaccharide biosynthetic process;GO:0006096//glycolytic process;GO:0006096//glycolytic process;GO:0006096//glycolytic process;GO:0006810//transport;GO:0006816//calcium ion transport;GO:0006833//water transport;GO:0006970//response to osmotic stress;GO:0006970//response to osmotic stress;GO:0006972//hyperosmotic response;GO:0006972//hyperosmotic response;GO:0007030//Golgi organizati…	--
AT3G26650	73082	63067	68251	25965	27568	25531	2297.474	2264.94	2290.194	930.336	952.944	989.939	2284.202667	957.7396667	-1.2539852	0	0	GAPA1	glyceraldehyde 3-phosphate dehydrogenase A subunit	Metabolism;Metabolism;Metabolism	Global and overview maps;Global and overview maps;Energy metabolism	ko01100//Metabolic pathways;ko01200//Carbon metabolism;ko00710//Carbon fixation in photosynthetic organisms	K05298;K05298;K05298	GO:0009507//chloroplast;GO:0009507//chloroplast;GO:0009535//chloroplast thylakoid membrane;GO:0009535//chloroplast thylakoid membrane;GO:0009535//chloroplast thylakoid membrane;GO:0009535//chloroplast thylakoid membrane;GO:0009535//chloroplast thylakoid membrane;GO:0009535//chloroplast thylakoid membrane;GO:0009535//chloroplast thylakoid membrane;GO:0009535//chloroplast thylakoid membrane;GO:0009…	GO:0005515//protein binding;GO:0005515//protein binding	GO:0006096//glycolytic process;GO:0006096//glycolytic process;GO:0006096//glycolytic process;GO:0006364//rRNA processing;GO:0006364//rRNA processing;GO:0009409//response to cold;GO:0009409//response to cold;GO:0009409//response to cold;GO:0009409//response to cold;GO:0009416//response to light stimulus;GO:0009637//response to blue light;GO:0009644//response to high light intensity;GO:0009657//pla…	--
AT3G27160	4220	3826	3988	1450	1534	1381	242.824	251.5	244.938	95.095	97.057	98.011	246.4206667	96.721	-1.34922219	0	0	rps21	Ribosomal protein S21 family protein	-	-	-	-	GO:0005840//ribosome;GO:0009507//chloroplast;GO:0009507//chloroplast;GO:0009534//chloroplast thylakoid;GO:0009534//chloroplast thylakoid;GO:0009534//chloroplast thylakoid;GO:0009534//chloroplast thylakoid;GO:0009570//chloroplast stroma;GO:0009570//chloroplast stroma;GO:0009570//chloroplast stroma;GO:0009570//chloroplast stroma	GO:0003735//structural constituent of ribosome	GO:0006412//translation;GO:0006412//translation;GO:0006412//translation;GO:0042254//ribosome biogenesis	--
AT3G27570	797	725	771	6428	6564	5871	26.21	27.237	27.064	240.936	237.359	238.137	26.837	238.8106667	3.153571965	0	0	AIM32	Sucrase/ferredoxin-like family protein	-	-	-	-	GO:0005829//cytosol	GO:0003674//molecular_function	GO:0008150//biological_process	--
AT3G27690	42926	37381	39070	816	787	698	2201.078	2189.678	2138.363	47.689	44.372	44.144	2176.373	45.40166667	-5.583036766	0	0	LHCB2.4	photosystem II light harvesting complex gene 2.3	Metabolism;Metabolism	Global and overview maps;Energy metabolism	ko01100//Metabolic pathways;ko00196//Photosynthesis - antenna proteins	K08913;K08913	GO:0009507//chloroplast;GO:0009535//chloroplast thylakoid membrane;GO:0009535//chloroplast thylakoid membrane;GO:0009535//chloroplast thylakoid membrane;GO:0009535//chloroplast thylakoid membrane;GO:0009535//chloroplast thylakoid membrane;GO:0009535//chloroplast thylakoid membrane;GO:0009535//chloroplast thylakoid membrane;GO:0009535//chloroplast thylakoid membrane;GO:0009535//chloroplast thylako…	GO:0016168//chlorophyll binding	GO:0006364//rRNA processing;GO:0006364//rRNA processing;GO:0009637//response to blue light;GO:0009637//response to blue light;GO:0009644//response to high light intensity;GO:0009744//response to sucrose;GO:0010114//response to red light;GO:0010114//response to red light;GO:0010155//regulation of proton transport;GO:0010218//response to far red light;GO:0010218//response to far red light;GO:001597…	--
AT3G28180	2775	2346	2551	288	302	281	54.387	52.526	53.366	6.433	6.508	6.793	53.42633333	6.578	-3.021830095	0	0	CSLC4	Cellulose-synthase-like C4	-	-	-	-	GO:0005768//endosome;GO:0005768//endosome;GO:0005794//Golgi apparatus;GO:0005794//Golgi apparatus;GO:0005794//Golgi apparatus;GO:0005802//trans-Golgi network;GO:0005802//trans-Golgi network;GO:0005802//trans-Golgi network;GO:0005886//plasma membrane	GO:0005515//protein binding;GO:0005515//protein binding;GO:0005515//protein binding;GO:0016757//transferase activity, transferring glycosyl groups;GO:0016757//transferase activity, transferring glycosyl groups;GO:0016759//cellulose synthase activity	-	--
AT3G29030	1864	1660	1862	110	145	128	70.2	71.419	74.85	4.722	6.005	5.946	72.15633333	5.557666667	-3.698574816	0	0	EXPA5	expansin A5	-	-	-	-	GO:0005576//extracellular region	-	GO:0009826//unidimensional cell growth;GO:0009826//unidimensional cell growth;GO:0009826//unidimensional cell growth;GO:0009826//unidimensional cell growth;GO:0009828//plant-type cell wall loosening;GO:0009828//plant-type cell wall loosening;GO:0009828//plant-type cell wall loosening;GO:0009828//plant-type cell wall loosening;GO:0009831//plant-type cell wall modification involved in multidimensio…	--
AT3G29200	1076	980	1080	6311	6602	5775	38.098	39.639	40.816	254.68	257.03	252.196	39.51766667	254.6353333	2.687862952	0	0	CM1	chorismate mutase 1	Metabolism;Metabolism;Metabolism;Metabolism	Global and overview maps;Global and overview maps;Global and overview maps;Amino acid metabolism	ko01100//Metabolic pathways;ko01110//Biosynthesis of secondary metabolites;ko01230//Biosynthesis of amino acids;ko00400//Phenylalanine, tyrosine and tryptophan biosynthesis	K01850;K01850;K01850;K01850	GO:0005829//cytosol;GO:0009507//chloroplast;GO:0009536//plastid	GO:0004106//chorismate mutase activity;GO:0016688//L-ascorbate peroxidase activity	GO:0006007//glucose catabolic process;GO:0009073//aromatic amino acid family biosynthetic process;GO:0009073//aromatic amino acid family biosynthetic process	--
AT3G29240	5807	4889	5262	1862	1925	1749	225.165	216.562	217.782	82.289	82.073	83.645	219.8363333	82.669	-1.411011506	0	0	--	Protein of unknown function (DUF179)	-	-	-	-	GO:0009507//chloroplast;GO:0009507//chloroplast;GO:0009543//chloroplast thylakoid lumen;GO:0009543//chloroplast thylakoid lumen;GO:0009543//chloroplast thylakoid lumen;GO:0009543//chloroplast thylakoid lumen	GO:0003674//molecular_function	GO:0008150//biological_process	--
AT3G30775	152	149	159	4470	4792	4319	3.951	4.425	4.412	132.438	136.973	138.477	4.262666667	135.9626667	4.99531051	0	0	POX1	Methylenetetrahydrofolate reductase family protein	Metabolism;Metabolism;Metabolism	Global and overview maps;Global and overview maps;Amino acid metabolism	ko01100//Metabolic pathways;ko01110//Biosynthesis of secondary metabolites;ko00330//Arginine and proline metabolism	K00318;K00318;K00318	GO:0005739//mitochondrion;GO:0005739//mitochondrion	GO:0004657//proline dehydrogenase activity;GO:0004657//proline dehydrogenase activity;GO:0004657//proline dehydrogenase activity	GO:0006537//glutamate biosynthetic process;GO:0006537//glutamate biosynthetic process;GO:0006562//proline catabolic process;GO:0006562//proline catabolic process;GO:0006562//proline catabolic process;GO:0006562//proline catabolic process;GO:0006979//response to oxidative stress;GO:0009414//response to water deprivation;GO:0009414//response to water deprivation;GO:0042742//defense response to bact…	--
AT3G45140	14219	11950	12872	556	533	529	243.117	233.415	234.918	10.835	10.021	11.156	237.15	10.67066667	-4.47407765	0	0	LOX2	lipoxygenase 2	Metabolism;Metabolism;Metabolism;Metabolism	Global and overview maps;Global and overview maps;Lipid metabolism;Lipid metabolism	ko01100//Metabolic pathways;ko01110//Biosynthesis of secondary metabolites;ko00592//alpha-Linolenic acid metabolism;ko00591//Linoleic acid metabolism	K00454;K00454;K00454;K00454	GO:0005737//cytoplasm;GO:0009507//chloroplast;GO:0009507//chloroplast;GO:0009507//chloroplast;GO:0009507//chloroplast;GO:0009507//chloroplast;GO:0009507//chloroplast;GO:0009535//chloroplast thylakoid membrane;GO:0009535//chloroplast thylakoid membrane;GO:0009535//chloroplast thylakoid membrane;GO:0009535//chloroplast thylakoid membrane;GO:0009535//chloroplast thylakoid membrane;GO:0009535//chloro…	GO:0005515//protein binding;GO:0016165//linoleate 13S-lipoxygenase activity;GO:0016165//linoleate 13S-lipoxygenase activity	GO:0000023//maltose metabolic process;GO:0000023//maltose metabolic process;GO:0000096//sulfur amino acid metabolic process;GO:0000096//sulfur amino acid metabolic process;GO:0006546//glycine catabolic process;GO:0006546//glycine catabolic process;GO:0006636//unsaturated fatty acid biosynthetic process;GO:0006636//unsaturated fatty acid biosynthetic process;GO:0006733//oxidoreduction coenzyme met…	--
AT3G46780	25023	22234	22789	3880	3875	3472	672.091	682.214	653.336	118.777	114.441	115.019	669.2136667	116.079	-2.527359912	0	0	PTAC16	plastid transcriptionally active 16	-	-	-	-	GO:0009295//nucleoid;GO:0009507//chloroplast;GO:0009507//chloroplast;GO:0009508//plastid chromosome;GO:0009508//plastid chromosome;GO:0009508//plastid chromosome;GO:0009534//chloroplast thylakoid;GO:0009534//chloroplast thylakoid;GO:0009534//chloroplast thylakoid;GO:0009534//chloroplast thylakoid;GO:0009535//chloroplast thylakoid membrane;GO:0009535//chloroplast thylakoid membrane;GO:0009535//chl…	-	GO:0006098//pentose-phosphate shunt;GO:0006098//pentose-phosphate shunt;GO:0006364//rRNA processing;GO:0006364//rRNA processing;GO:0007623//circadian rhythm;GO:0009637//response to blue light;GO:0009902//chloroplast relocation;GO:0009902//chloroplast relocation;GO:0010027//thylakoid membrane organization;GO:0010027//thylakoid membrane organization;GO:0010103//stomatal complex morphogenesis;GO:001…	--
AT3G47470	154478	136652	143369	33447	34450	31229	5918.874	5981.399	5863.416	1460.632	1451.389	1475.812	5921.229667	1462.611	-2.017350695	0	0	LHCA4	light-harvesting chlorophyll-protein complex I subunit A4	Metabolism	Energy metabolism	ko00196//Photosynthesis - antenna proteins	K08910	GO:0009507//chloroplast;GO:0009507//chloroplast;GO:0009507//chloroplast;GO:0009534//chloroplast thylakoid;GO:0009534//chloroplast thylakoid;GO:0009534//chloroplast thylakoid;GO:0009534//chloroplast thylakoid;GO:0009535//chloroplast thylakoid membrane;GO:0009535//chloroplast thylakoid membrane;GO:0009535//chloroplast thylakoid membrane;GO:0009535//chloroplast thylakoid membrane;GO:0009535//chlorop…	GO:0016168//chlorophyll binding;GO:0016168//chlorophyll binding	GO:0015979//photosynthesis;GO:0015979//photosynthesis;GO:0019344//cysteine biosynthetic process;GO:0019344//cysteine biosynthetic process;GO:0030003//cellular cation homeostasis;GO:0070838//divalent metal ion transport;GO:0080167//response to karrikin	--
AT3G48720	2374	1865	2318	290	294	307	69.163	62.07	72.082	9.629	9.418	11.031	67.77166667	10.026	-2.756936112	0	0	FACT	HXXXD-type acyl-transferase family protein	Metabolism	Lipid metabolism	ko00073//Cutin, suberine and wax biosynthesis	K15400	GO:0005737//cytoplasm;GO:0005829//cytosol	GO:0016740//transferase activity;GO:0050734//hydroxycinnamoyltransferase activity	GO:0010143//cutin biosynthetic process;GO:0033494//ferulate metabolic process;GO:0033494//ferulate metabolic process	--
AT3G50480	5238	4689	4645	549	496	446	246.68	252.269	233.495	29.468	25.685	25.906	244.148	27.01966667	-3.175674178	0	0	HR4	homolog of RPW8 4	-	-	-	-	GO:0009507//chloroplast	GO:0003674//molecular_function	GO:0051707//response to other organism	--
AT3G50820	35138	30926	32105	11821	11589	10363	1371.236	1378.711	1337.306	525.775	497.282	498.794	1362.417667	507.2836667	-1.425304433	0	0	PSBO2	photosystem II subunit O-2	Metabolism;Metabolism	Global and overview maps;Energy metabolism	ko01100//Metabolic pathways;ko00195//Photosynthesis	K02716;K02716	GO:0009507//chloroplast;GO:0009507//chloroplast;GO:0009507//chloroplast;GO:0009534//chloroplast thylakoid;GO:0009534//chloroplast thylakoid;GO:0009534//chloroplast thylakoid;GO:0009534//chloroplast thylakoid;GO:0009535//chloroplast thylakoid membrane;GO:0009535//chloroplast thylakoid membrane;GO:0009535//chloroplast thylakoid membrane;GO:0009535//chloroplast thylakoid membrane;GO:0009535//chlorop…	GO:0005515//protein binding;GO:0008266//poly(U) RNA binding;GO:0010242//oxygen evolving activity	GO:0000165//MAPK cascade;GO:0000165//MAPK cascade;GO:0000165//MAPK cascade;GO:0006098//pentose-phosphate shunt;GO:0006098//pentose-phosphate shunt;GO:0006355//regulation of transcription, DNA-templated;GO:0006355//regulation of transcription, DNA-templated;GO:0006355//regulation of transcription, DNA-templated;GO:0006364//rRNA processing;GO:0006364//rRNA processing;GO:0006612//protein targeting t…	--
AT3G51240	2826	2473	2850	101285	106002	95095	92.76	91.976	100.236	3818.182	3850.802	3891.5	94.99066667	3853.494667	5.342237816	0	0	F3H	flavanone 3-hydroxylase	Metabolism;Metabolism;Metabolism	Global and overview maps;Global and overview maps;Biosynthesis of other secondary metabolites	ko01100//Metabolic pathways;ko01110//Biosynthesis of secondary metabolites;ko00941//Flavonoid biosynthesis	K00475;K00475;K00475	GO:0005737//cytoplasm;GO:0005737//cytoplasm	GO:0045486//naringenin 3-dioxygenase activity	GO:0009718//anthocyanin-containing compound biosynthetic process;GO:0009744//response to sucrose;GO:0009813//flavonoid biosynthetic process;GO:0009813//flavonoid biosynthetic process;GO:0009813//flavonoid biosynthetic process;GO:0010224//response to UV-B;GO:0010224//response to UV-B	--
AT3G51730	2001	1834	1913	8106	8583	7637	88.239	92.39	90.043	407.41	416.174	415.372	90.224	412.9853333	2.194507394	0	0	--	saposin B domain-containing protein	-	-	-	-	GO:0005773//vacuole;GO:0005773//vacuole	GO:0003674//molecular_function	GO:0006635//fatty acid beta-oxidation;GO:0006635//fatty acid beta-oxidation;GO:0006816//calcium ion transport;GO:0007030//Golgi organization;GO:0007030//Golgi organization;GO:0009651//response to salt stress;GO:0009651//response to salt stress;GO:0016558//protein import into peroxisome matrix;GO:0016558//protein import into peroxisome matrix;GO:0016558//protein import into peroxisome matrix	--
AT3G52180	343	325	341	4894	4843	4382	10.885	11.875	11.564	177.27	169.458	171.878	11.44133333	172.8686667	3.917349303	0	0	DSP4	dual specificity protein phosphatase (DsPTP1) family protein	-	-	-	-	GO:0005737//cytoplasm;GO:0005737//cytoplasm;GO:0009507//chloroplast;GO:0009507//chloroplast;GO:0009507//chloroplast;GO:0009507//chloroplast;GO:0009570//chloroplast stroma;GO:0009570//chloroplast stroma;GO:0009570//chloroplast stroma;GO:0009570//chloroplast stroma;GO:0009570//chloroplast stroma;GO:0009570//chloroplast stroma;GO:0009570//chloroplast stroma;GO:0009570//chloroplast stroma	GO:0005515//protein binding;GO:0008138//protein tyrosine/serine/threonine phosphatase activity;GO:0019203//carbohydrate phosphatase activity;GO:0030247//polysaccharide binding	GO:0000023//maltose metabolic process;GO:0000023//maltose metabolic process;GO:0005982//starch metabolic process;GO:0005982//starch metabolic process;GO:0005982//starch metabolic process;GO:0005982//starch metabolic process;GO:0005982//starch metabolic process;GO:0005982//starch metabolic process;GO:0005983//starch catabolic process;GO:0005983//starch catabolic process;GO:0006470//protein dephosp…	--
AT3G52380	4429	4085	4331	1338	1318	1232	147.757	155.686	154.224	50.876	48.348	50.694	152.5556667	49.97266667	-1.610124659	0	0	CP33	chloroplast RNA-binding protein 33	-	-	-	-	GO:0009507//chloroplast;GO:0009507//chloroplast;GO:0009507//chloroplast;GO:0009570//chloroplast stroma;GO:0009570//chloroplast stroma;GO:0009570//chloroplast stroma;GO:0009570//chloroplast stroma;GO:0009570//chloroplast stroma;GO:0009570//chloroplast stroma;GO:0009570//chloroplast stroma;GO:0009570//chloroplast stroma;GO:0009579//thylakoid	GO:0003723//RNA binding;GO:0003723//RNA binding	GO:0009793//embryo development ending in seed dormancy;GO:0010027//thylakoid membrane organization;GO:0010027//thylakoid membrane organization;GO:0010228//vegetative to reproductive phase transition of meristem;GO:0016226//iron-sulfur cluster assembly;GO:0016226//iron-sulfur cluster assembly;GO:0019288//isopentenyl diphosphate biosynthetic process, methylerythritol 4-phosphate pathway;GO:0019288/…	--
AT3G52500	2009	1718	1916	333	266	249	51.616	50.425	52.544	9.751	7.515	7.89	51.52833333	8.385333333	-2.61942589	0	0	At4g16563	Eukaryotic aspartyl protease family protein	-	-	-	-	GO:0005576//extracellular region;GO:0005618//cell wall;GO:0009505//plant-type cell wall;GO:0009505//plant-type cell wall;GO:0016020//membrane	-	GO:0000271//polysaccharide biosynthetic process;GO:0006508//proteolysis;GO:0006546//glycine catabolic process;GO:0006546//glycine catabolic process	--
AT3G52720	2881	2631	2927	613	579	471	135.417	141.267	146.901	32.842	29.916	27.318	141.195	30.02533333	-2.233436833	0	0	ACA1	alpha carbonic anhydrase 1	Metabolism	Energy metabolism	ko00910//Nitrogen metabolism	K01674	GO:0005737//cytoplasm;GO:0005737//cytoplasm;GO:0009570//chloroplast stroma;GO:0009570//chloroplast stroma;GO:0009570//chloroplast stroma;GO:0009570//chloroplast stroma	GO:0004089//carbonate dehydratase activity;GO:0004089//carbonate dehydratase activity;GO:0008270//zinc ion binding	GO:0006730//one-carbon metabolic process;GO:0006730//one-carbon metabolic process	--
AT3G52930	4792	4344	4741	1077	1200	1067	121.636	125.965	128.451	31.158	33.493	33.405	125.3506667	32.68533333	-1.939254354	0	0	FBA8	Aldolase superfamily protein	Metabolism;Metabolism;Metabolism;Metabolism;Metabolism;Metabolism;Metabolism;Metabolism	Global and overview maps;Global and overview maps;Global and overview maps;Global and overview maps;Carbohydrate metabolism;Energy metabolism;Carbohydrate metabolism;Carbohydrate metabolism	ko01100//Metabolic pathways;ko01110//Biosynthesis of secondary metabolites;ko01200//Carbon metabolism;ko01230//Biosynthesis of amino acids;ko00010//Glycolysis / Gluconeogenesis;ko00710//Carbon fixation in photosynthetic organisms;ko00051//Fructose and mannose metabolism;ko00030//Pentose phosphate pathway	K01623;K01623;K01623;K01623;K01623;K01623;K01623;K01623	GO:0005618//cell wall;GO:0005730//nucleolus;GO:0005730//nucleolus;GO:0005737//cytoplasm;GO:0005739//mitochondrion;GO:0005740//mitochondrial envelope;GO:0005740//mitochondrial envelope;GO:0005740//mitochondrial envelope;GO:0005774//vacuolar membrane;GO:0005774//vacuolar membrane;GO:0005774//vacuolar membrane;GO:0005829//cytosol;GO:0005829//cytosol;GO:0005886//plasma membrane;GO:0005886//plasma mem…	GO:0005507//copper ion binding	GO:0006007//glucose catabolic process;GO:0006085//acetyl-CoA biosynthetic process;GO:0006085//acetyl-CoA biosynthetic process;GO:0006094//gluconeogenesis;GO:0006096//glycolytic process;GO:0006096//glycolytic process;GO:0006096//glycolytic process;GO:0006098//pentose-phosphate shunt;GO:0006098//pentose-phosphate shunt;GO:0006098//pentose-phosphate shunt;GO:0006098//pentose-phosphate shunt;GO:00065…	--
AT3G53260	4700	3816	4269	40499	44120	40196	90.47	83.913	87.711	888.507	933.82	954.318	87.36466667	925.5483333	3.405186505	0	0	PAL2	phenylalanine ammonia-lyase 2	Metabolism;Metabolism;Metabolism;Metabolism	Global and overview maps;Global and overview maps;Biosynthesis of other secondary metabolites;Amino acid metabolism	ko01100//Metabolic pathways;ko01110//Biosynthesis of secondary metabolites;ko00940//Phenylpropanoid biosynthesis;ko00360//Phenylalanine metabolism	K10775;K10775;K10775;K10775	GO:0005737//cytoplasm;GO:0005829//cytosol	GO:0005515//protein binding;GO:0005515//protein binding;GO:0005515//protein binding;GO:0045548//phenylalanine ammonia-lyase activity;GO:0045548//phenylalanine ammonia-lyase activity	GO:0006598//polyamine catabolic process;GO:0006598//polyamine catabolic process;GO:0006952//defense response;GO:0006979//response to oxidative stress;GO:0009611//response to wounding;GO:0009611//response to wounding;GO:0009698//phenylpropanoid metabolic process;GO:0009698//phenylpropanoid metabolic process;GO:0009699//phenylpropanoid biosynthetic process;GO:0009699//phenylpropanoid biosynthetic p…	--
AT3G53420	43776	39121	42495	18620	19389	17963	1658.868	1693.241	1718.107	804.129	808.063	839.468	1690.072	817.22	-1.048288292	0	0	PIP2-1	plasma membrane intrinsic protein 2A	-	-	-	-	GO:0005773//vacuole;GO:0005773//vacuole;GO:0005773//vacuole;GO:0005773//vacuole;GO:0005886//plasma membrane;GO:0005886//plasma membrane;GO:0005886//plasma membrane;GO:0005886//plasma membrane;GO:0005886//plasma membrane;GO:0005886//plasma membrane;GO:0005886//plasma membrane;GO:0005886//plasma membrane;GO:0009506//plasmodesma;GO:0009506//plasmodesma;GO:0009507//chloroplast;GO:0016020//membrane;GO…	GO:0015250//water channel activity;GO:0015250//water channel activity;GO:0031625//ubiquitin protein ligase binding	GO:0006096//glycolytic process;GO:0006096//glycolytic process;GO:0006096//glycolytic process;GO:0006810//transport;GO:0006816//calcium ion transport;GO:0006826//iron ion transport;GO:0006833//water transport;GO:0006833//water transport;GO:0006970//response to osmotic stress;GO:0006970//response to osmotic stress;GO:0006972//hyperosmotic response;GO:0006972//hyperosmotic response;GO:0007030//Golgi…	--
AT3G54890	118287	103629	110276	35936	36014	31286	5170.374	5174.878	5145.32	1790.59	1731.44	1687.208	5163.524	1736.412667	-1.57224616	0	0	LHCA1	photosystem I light harvesting complex gene 1	Metabolism	Energy metabolism	ko00196//Photosynthesis - antenna proteins	K08907	GO:0009507//chloroplast;GO:0009507//chloroplast;GO:0009507//chloroplast;GO:0009507//chloroplast;GO:0009507//chloroplast;GO:0009507//chloroplast;GO:0009507//chloroplast;GO:0009507//chloroplast;GO:0009507//chloroplast;GO:0009507//chloroplast;GO:0009507//chloroplast;GO:0009534//chloroplast thylakoid;GO:0009534//chloroplast thylakoid;GO:0009534//chloroplast thylakoid;GO:0009534//chloroplast thylakoid…	GO:0016168//chlorophyll binding	GO:0006364//rRNA processing;GO:0006364//rRNA processing;GO:0009637//response to blue light;GO:0009637//response to blue light;GO:0009644//response to high light intensity;GO:0009744//response to sucrose;GO:0009768//photosynthesis, light harvesting in photosystem I;GO:0009768//photosynthesis, light harvesting in photosystem I;GO:0009768//photosynthesis, light harvesting in photosystem I;GO:0010114…	--
AT3G55120	647	521	628	14606	15819	13339	33.746	31.044	34.963	868.292	907.244	858.118	33.251	877.8846667	4.722561782	0	0	CHI1	Chalcone-flavanone isomerase family protein	Metabolism;Metabolism;Metabolism	Global and overview maps;Global and overview maps;Biosynthesis of other secondary metabolites	ko01100//Metabolic pathways;ko01110//Biosynthesis of secondary metabolites;ko00941//Flavonoid biosynthesis	K01859;K01859;K01859	GO:0005634//nucleus;GO:0005634//nucleus;GO:0005634//nucleus;GO:0005783//endoplasmic reticulum;GO:0005783//endoplasmic reticulum;GO:0009507//chloroplast;GO:0009705//plant-type vacuole membrane;GO:0009705//plant-type vacuole membrane;GO:0009705//plant-type vacuole membrane;GO:0042406//extrinsic component of endoplasmic reticulum membrane;GO:0042406//extrinsic component of endoplasmic reticulum memb…	GO:0005515//protein binding;GO:0045430//chalcone isomerase activity	GO:0009411//response to UV;GO:0009718//anthocyanin-containing compound biosynthetic process;GO:0009733//response to auxin;GO:0009744//response to sucrose;GO:0009813//flavonoid biosynthetic process;GO:0009813//flavonoid biosynthetic process;GO:0009813//flavonoid biosynthetic process;GO:0009813//flavonoid biosynthetic process;GO:0010224//response to UV-B;GO:0010224//response to UV-B;GO:0080167//res…	--
AT3G56060	1893	1661	1847	305	283	243	46.873	46.985	48.816	8.608	7.705	7.421	47.558	7.911333333	-2.587695281	0	0	HTH	Glucose-methanol-choline (GMC) oxidoreductase family protein	-	-	-	-	-	GO:0016832//aldehyde-lyase activity	-	--
AT3G56290	5331	4705	4982	14288	15151	12584	343.415	346.246	342.561	1049.044	1073.185	999.84	344.074	1040.689667	1.596749138	0	0	--	-	-	-	-	-	GO:0005739//mitochondrion	GO:0003674//molecular_function	GO:0009658//chloroplast organization;GO:0009658//chloroplast organization;GO:0010264//myo-inositol hexakisphosphate biosynthetic process;GO:0010264//myo-inositol hexakisphosphate biosynthetic process;GO:0045893//positive regulation of transcription, DNA-templated;GO:0045893//positive regulation of transcription, DNA-templated;GO:0045893//positive regulation of transcription, DNA-templated	--
AT3G56400	6959	6235	6249	578	655	554	303.836	310.987	291.223	28.763	31.445	29.833	302.0153333	30.01366667	-3.330930313	0	0	WRKY70	WRKY DNA-binding protein 70	-	-	-	-	GO:0005634//nucleus	GO:0003700//transcription factor activity, sequence-specific DNA binding;GO:0003700//transcription factor activity, sequence-specific DNA binding;GO:0003700//transcription factor activity, sequence-specific DNA binding;GO:0003700//transcription factor activity, sequence-specific DNA binding;GO:0003700//transcription factor activity, sequence-specific DNA binding;GO:0003700//transcription factor a…	GO:0000165//MAPK cascade;GO:0000165//MAPK cascade;GO:0000165//MAPK cascade;GO:0001666//response to hypoxia;GO:0001666//response to hypoxia;GO:0002679//respiratory burst involved in defense response;GO:0002679//respiratory burst involved in defense response;GO:0006355//regulation of transcription, DNA-templated;GO:0006355//regulation of transcription, DNA-templated;GO:0006355//regulation of transc…	WRKY
AT3G56940	59650	52500	56051	14186	14977	13270	1938.014	1948.588	1943.805	525.312	535.049	531.763	1943.469	530.708	-1.872643894	0	0	CRD1	dicarboxylate diiron protein, putative (Crd1)	Metabolism;Metabolism;Metabolism	Global and overview maps;Global and overview maps;Metabolism of cofactors and vitamins	ko01100//Metabolic pathways;ko01110//Biosynthesis of secondary metabolites;ko00860//Porphyrin metabolism	K04035;K04035;K04035	GO:0009507//chloroplast;GO:0009507//chloroplast;GO:0009507//chloroplast;GO:0009507//chloroplast;GO:0009534//chloroplast thylakoid;GO:0009534//chloroplast thylakoid;GO:0009534//chloroplast thylakoid;GO:0009534//chloroplast thylakoid;GO:0009535//chloroplast thylakoid membrane;GO:0009535//chloroplast thylakoid membrane;GO:0009535//chloroplast thylakoid membrane;GO:0009535//chloroplast thylakoid memb…	GO:0003677//DNA binding;GO:0048529//magnesium-protoporphyrin IX monomethyl ester (oxidative) cyclase activity;GO:0048529//magnesium-protoporphyrin IX monomethyl ester (oxidative) cyclase activity	GO:0006364//rRNA processing;GO:0006364//rRNA processing;GO:0006636//unsaturated fatty acid biosynthetic process;GO:0006636//unsaturated fatty acid biosynthetic process;GO:0009416//response to light stimulus;GO:0009657//plastid organization;GO:0009657//plastid organization;GO:0009658//chloroplast organization;GO:0009658//chloroplast organization;GO:0010027//thylakoid membrane organization;GO:00100…	--
AT3G57260	5341	4800	4600	255	218	193	207.427	212.961	190.689	11.287	9.309	9.245	203.6923333	9.947	-4.355986394	0	0	BG2	beta-1,3-glucanase 2	-	-	-	-	GO:0005618//cell wall;GO:0005773//vacuole;GO:0005773//vacuole;GO:0009507//chloroplast;GO:0048046//apoplast	GO:0004338//glucan exo-1,3-beta-glucosidase activity;GO:0004553//hydrolase activity, hydrolyzing O-glycosyl compounds;GO:0005515//protein binding;GO:0008810//cellulase activity	GO:0000165//MAPK cascade;GO:0000165//MAPK cascade;GO:0000165//MAPK cascade;GO:0002679//respiratory burst involved in defense response;GO:0002679//respiratory burst involved in defense response;GO:0006612//protein targeting to membrane;GO:0006612//protein targeting to membrane;GO:0006612//protein targeting to membrane;GO:0009409//response to cold;GO:0009409//response to cold;GO:0009595//detection …	--
AT3G59970	8113	7136	7979	3328	3685	3212	192.217	193.151	201.771	89.885	95.994	93.847	195.713	93.242	-1.069687733	0	0	MTHFR1	methylenetetrahydrofolate reductase 1	Metabolism;Metabolism;Metabolism	Global and overview maps;Global and overview maps;Metabolism of cofactors and vitamins	ko01100//Metabolic pathways;ko01200//Carbon metabolism;ko00670//One carbon pool by folate	K00297;K00297;K00297	GO:0005829//cytosol	GO:0004489//methylenetetrahydrofolate reductase (NAD(P)H) activity	GO:0006555//methionine metabolic process;GO:0006555//methionine metabolic process	--
AT3G60750	33675	30272	31002	13741	14822	13568	575.394	590.876	565.423	267.59	278.464	285.928	577.231	277.3273333	-1.057558966	0	0	TKL-1	Transketolase	Metabolism;Metabolism;Metabolism;Metabolism;Metabolism;Metabolism	Global and overview maps;Global and overview maps;Global and overview maps;Global and overview maps;Energy metabolism;Carbohydrate metabolism	ko01100//Metabolic pathways;ko01110//Biosynthesis of secondary metabolites;ko01200//Carbon metabolism;ko01230//Biosynthesis of amino acids;ko00710//Carbon fixation in photosynthetic organisms;ko00030//Pentose phosphate pathway	K00615;K00615;K00615;K00615;K00615;K00615	GO:0009507//chloroplast;GO:0009507//chloroplast;GO:0009507//chloroplast;GO:0009507//chloroplast;GO:0009536//plastid;GO:0009570//chloroplast stroma;GO:0009570//chloroplast stroma;GO:0009570//chloroplast stroma;GO:0009570//chloroplast stroma;GO:0009570//chloroplast stroma;GO:0009570//chloroplast stroma;GO:0009570//chloroplast stroma;GO:0009570//chloroplast stroma;GO:0009570//chloroplast stroma;GO:0…	GO:0004802//transketolase activity	GO:0006007//glucose catabolic process;GO:0006094//gluconeogenesis;GO:0006096//glycolytic process;GO:0006096//glycolytic process;GO:0006096//glycolytic process;GO:0006816//calcium ion transport;GO:0006833//water transport;GO:0006972//hyperosmotic response;GO:0006972//hyperosmotic response;GO:0007030//Golgi organization;GO:0007030//Golgi organization;GO:0009266//response to temperature stimulus;GO:…	--
AT3G61430	11226	9731	10652	4031	4199	3688	430.016	425.885	435.309	176.009	176.905	174.234	430.4033333	175.716	-1.292443688	0	0	PIP1-1	plasma membrane intrinsic protein 1A	-	-	-	-	GO:0005739//mitochondrion;GO:0005773//vacuole;GO:0005773//vacuole;GO:0005886//plasma membrane;GO:0005886//plasma membrane;GO:0005886//plasma membrane;GO:0005886//plasma membrane;GO:0009506//plasmodesma;GO:0009506//plasmodesma;GO:0009941//chloroplast envelope;GO:0009941//chloroplast envelope;GO:0009941//chloroplast envelope;GO:0009941//chloroplast envelope;GO:0016020//membrane;GO:0016020//membrane…	GO:0015250//water channel activity;GO:0015250//water channel activity	GO:0006096//glycolytic process;GO:0006096//glycolytic process;GO:0006096//glycolytic process;GO:0006810//transport;GO:0006816//calcium ion transport;GO:0006833//water transport;GO:0006833//water transport;GO:0006972//hyperosmotic response;GO:0006972//hyperosmotic response;GO:0007030//Golgi organization;GO:0007030//Golgi organization;GO:0009266//response to temperature stimulus;GO:0009414//respons…	--
AT3G61470	105421	92165	99120	32811	33627	30721	4619.401	4613.589	4635.993	1638.661	1620.201	1660.33	4622.994333	1639.730667	-1.495368729	0	0	LHCA2	photosystem I light harvesting complex gene 2	Metabolism	Energy metabolism	ko00196//Photosynthesis - antenna proteins	K08908	GO:0009507//chloroplast;GO:0009507//chloroplast;GO:0009507//chloroplast;GO:0009534//chloroplast thylakoid;GO:0009534//chloroplast thylakoid;GO:0009534//chloroplast thylakoid;GO:0009534//chloroplast thylakoid;GO:0009535//chloroplast thylakoid membrane;GO:0009535//chloroplast thylakoid membrane;GO:0009535//chloroplast thylakoid membrane;GO:0009535//chloroplast thylakoid membrane;GO:0009535//chlorop…	GO:0016168//chlorophyll binding;GO:0016168//chlorophyll binding	GO:0009768//photosynthesis, light harvesting in photosystem I;GO:0009768//photosynthesis, light harvesting in photosystem I;GO:0009768//photosynthesis, light harvesting in photosystem I;GO:0015979//photosynthesis;GO:0015979//photosynthesis	--
AT3G62030	13690	12031	12717	3348	3524	2949	578.922	581.244	574.121	161.376	163.939	153.822	578.0956667	159.7123333	-1.855832533	0	0	CYP20-3	rotamase CYP 4	-	-	-	-	GO:0005739//mitochondrion;GO:0009507//chloroplast;GO:0009507//chloroplast;GO:0009535//chloroplast thylakoid membrane;GO:0009535//chloroplast thylakoid membrane;GO:0009535//chloroplast thylakoid membrane;GO:0009535//chloroplast thylakoid membrane;GO:0009535//chloroplast thylakoid membrane;GO:0009535//chloroplast thylakoid membrane;GO:0009535//chloroplast thylakoid membrane;GO:0009535//chloroplast …	GO:0003755//peptidyl-prolyl cis-trans isomerase activity;GO:0003755//peptidyl-prolyl cis-trans isomerase activity;GO:0003755//peptidyl-prolyl cis-trans isomerase activity;GO:0005515//protein binding	GO:0000096//sulfur amino acid metabolic process;GO:0000096//sulfur amino acid metabolic process;GO:0000413//protein peptidyl-prolyl isomerization;GO:0000413//protein peptidyl-prolyl isomerization;GO:0000413//protein peptidyl-prolyl isomerization;GO:0006457//protein folding;GO:0006457//protein folding;GO:0006457//protein folding;GO:0006546//glycine catabolic process;GO:0006546//glycine catabolic p…	--
AT3G63160	2857	2595	2826	82	85	58	265.489	275.478	280.305	8.685	8.685	6.648	273.7573333	8.006	-5.095672186	0	0	--	-	-	-	-	-	GO:0009507//chloroplast;GO:0009507//chloroplast;GO:0009507//chloroplast;GO:0009535//chloroplast thylakoid membrane;GO:0009535//chloroplast thylakoid membrane;GO:0009535//chloroplast thylakoid membrane;GO:0009535//chloroplast thylakoid membrane;GO:0009535//chloroplast thylakoid membrane;GO:0009535//chloroplast thylakoid membrane;GO:0009535//chloroplast thylakoid membrane;GO:0009535//chloroplast th…	GO:0003674//molecular_function	GO:0000023//maltose metabolic process;GO:0000023//maltose metabolic process;GO:0007623//circadian rhythm;GO:0008150//biological_process;GO:0009965//leaf morphogenesis;GO:0019252//starch biosynthetic process;GO:0019252//starch biosynthetic process;GO:0030154//cell differentiation;GO:0045893//positive regulation of transcription, DNA-templated;GO:0045893//positive regulation of transcription, DNA-t…	--
AT4G00050	1270	1152	1335	6554	6985	6242	41.373	42.872	46.421	243.349	250.207	250.805	43.55533333	248.1203333	2.510118676	0	0	UNE10	basic helix-loop-helix (bHLH) DNA-binding superfamily protein	-	-	-	-	GO:0005634//nucleus;GO:0009506//plasmodesma	GO:0003677//DNA binding;GO:0003700//transcription factor activity, sequence-specific DNA binding;GO:0003700//transcription factor activity, sequence-specific DNA binding	GO:0006355//regulation of transcription, DNA-templated;GO:0006355//regulation of transcription, DNA-templated;GO:0006355//regulation of transcription, DNA-templated;GO:0009567//double fertilization forming a zygote and endosperm	bHLH
AT4G00360	12460	10392	11604	2319	2402	2141	289.186	275.533	287.469	61.344	61.299	61.288	284.0626667	61.31033333	-2.212007082	0	0	CYP86A2	cytochrome P450, family 86, subfamily A, polypeptide 2	Metabolism;Metabolism	Global and overview maps;Lipid metabolism	ko01100//Metabolic pathways;ko00073//Cutin, suberine and wax biosynthesis	K15398;K15398	GO:0005576//extracellular region	GO:0005515//protein binding;GO:0018685//alkane 1-monooxygenase activity;GO:0019825//oxygen binding	GO:0006631//fatty acid metabolic process;GO:0006631//fatty acid metabolic process	--
AT4G01950	2604	2211	2415	435	440	419	69.099	67.024	68.402	13.156	12.838	13.713	68.175	13.23566667	-2.364811931	0	0	GPAT3	glycerol-3-phosphate acyltransferase 3	Metabolism;Metabolism;Metabolism;Metabolism	Global and overview maps;Global and overview maps;Lipid metabolism;Lipid metabolism	ko01100//Metabolic pathways;ko01110//Biosynthesis of secondary metabolites;ko00564//Glycerophospholipid metabolism;ko00561//Glycerolipid metabolism	K13508;K13508;K13508;K13508	GO:0005739//mitochondrion	GO:0016746//transferase activity, transferring acyl groups	GO:0006655//phosphatidylglycerol biosynthetic process;GO:0006655//phosphatidylglycerol biosynthetic process;GO:0008152//metabolic process	--
AT4G02520	12132	10806	11042	811	762	758	595.035	605.465	578.07	45.336	41.095	45.854	592.8566667	44.095	-3.74899637	0	0	GSTF2	glutathione S-transferase PHI 2	Metabolism	Metabolism of other amino acids	ko00480//Glutathione metabolism	K00799	GO:0005737//cytoplasm;GO:0005773//vacuole;GO:0005773//vacuole;GO:0005829//cytosol;GO:0005886//plasma membrane;GO:0005886//plasma membrane;GO:0009506//plasmodesma;GO:0009507//chloroplast;GO:0009507//chloroplast;GO:0009570//chloroplast stroma;GO:0009570//chloroplast stroma;GO:0009570//chloroplast stroma;GO:0009570//chloroplast stroma;GO:0009570//chloroplast stroma;GO:0009570//chloroplast stroma;GO:…	GO:0004364//glutathione transferase activity;GO:0004364//glutathione transferase activity;GO:0043295//glutathione binding;GO:2001147//camalexin binding;GO:2001227//quercitrin binding	GO:0009407//toxin catabolic process;GO:0009407//toxin catabolic process;GO:0009409//response to cold;GO:0009409//response to cold;GO:0009651//response to salt stress;GO:0009651//response to salt stress;GO:0010043//response to zinc ion;GO:0042742//defense response to bacterium;GO:0042742//defense response to bacterium;GO:0046686//response to cadmium ion;GO:0046686//response to cadmium ion;GO:00508…	--
AT4G02770	51944	45864	48231	18667	19296	16500	3017.554	3043.729	2990.673	1235.963	1232.563	1182.236	3017.318667	1216.920667	-1.310031952	0	0	psaD1	photosystem I subunit D-1	Metabolism;Metabolism	Global and overview maps;Energy metabolism	ko01100//Metabolic pathways;ko00195//Photosynthesis	K02692;K02692	GO:0009507//chloroplast;GO:0009507//chloroplast;GO:0009507//chloroplast;GO:0009534//chloroplast thylakoid;GO:0009534//chloroplast thylakoid;GO:0009534//chloroplast thylakoid;GO:0009534//chloroplast thylakoid;GO:0009535//chloroplast thylakoid membrane;GO:0009535//chloroplast thylakoid membrane;GO:0009535//chloroplast thylakoid membrane;GO:0009535//chloroplast thylakoid membrane;GO:0009535//chlorop…	GO:0003674//molecular_function	GO:0006364//rRNA processing;GO:0006364//rRNA processing;GO:0009657//plastid organization;GO:0009657//plastid organization;GO:0010207//photosystem II assembly;GO:0010207//photosystem II assembly;GO:0010207//photosystem II assembly;GO:0010207//photosystem II assembly;GO:0015979//photosynthesis;GO:0015979//photosynthesis;GO:0015979//photosynthesis;GO:0015979//photosynthesis;GO:0019344//cysteine bios…	--
AT4G03110	1761	1554	1631	279	307	244	47.677	48.109	47.077	8.599	9.127	8.145	47.621	8.623666667	-2.465224597	0	0	BRN1	RNA-binding protein-defense related 1	-	-	-	-	GO:0005737//cytoplasm	GO:0003723//RNA binding	GO:0000398//mRNA splicing, via spliceosome;GO:0000398//mRNA splicing, via spliceosome;GO:0009626//plant-type hypersensitive response;GO:0009626//plant-type hypersensitive response;GO:0080151//positive regulation of salicylic acid mediated signaling pathway;GO:0080151//positive regulation of salicylic acid mediated signaling pathway	--
AT4G04020	6465	5590	5740	15235	15810	14102	227.575	224.793	215.671	611.238	611.943	612.263	222.6796667	611.8146667	1.458124863	0	0	PAP1	fibrillin	-	-	-	-	GO:0005634//nucleus;GO:0009507//chloroplast;GO:0009507//chloroplast;GO:0009507//chloroplast;GO:0009534//chloroplast thylakoid;GO:0009534//chloroplast thylakoid;GO:0009534//chloroplast thylakoid;GO:0009534//chloroplast thylakoid;GO:0009535//chloroplast thylakoid membrane;GO:0009535//chloroplast thylakoid membrane;GO:0009535//chloroplast thylakoid membrane;GO:0009535//chloroplast thylakoid membrane…	GO:0005198//structural molecule activity;GO:0005515//protein binding	GO:0009409//response to cold;GO:0009409//response to cold;GO:0009737//response to abscisic acid;GO:0010205//photoinhibition;GO:0010205//photoinhibition;GO:0010205//photoinhibition;GO:0010205//photoinhibition	--
AT4G04750	380	330	371	4873	5121	4587	12.272	12.175	12.789	179.367	181.85	182.711	12.412	181.3093333	3.868645686	0	0	At4g04750	Major facilitator superfamily protein	-	-	-	-	GO:0005886//plasma membrane;GO:0016020//membrane	GO:0005351//sugar:proton symporter activity;GO:0015144//carbohydrate transmembrane transporter activity;GO:0015144//carbohydrate transmembrane transporter activity	-	--
AT4G05050	9817	8644	9607	24342	25849	23423	453.609	456.372	473.866	1281.751	1313.069	1334.999	461.2823333	1309.939667	1.505778421	0	0	UBI11	ubiquitin 11	-	-	-	-	GO:0005622//intracellular	-	GO:0006464//cellular protein modification process;GO:0006464//cellular protein modification process;GO:0006464//cellular protein modification process;GO:0006511//ubiquitin-dependent protein catabolic process;GO:0006511//ubiquitin-dependent protein catabolic process;GO:0006511//ubiquitin-dependent protein catabolic process	--
AT4G05180	49415	46125	47139	19290	18974	17271	2311.459	2464.78	2353.59	1028.421	975.907	996.427	2376.609667	1000.251667	-1.248541943	0	0	PSBQ2	photosystem II subunit Q-2	Metabolism;Metabolism	Global and overview maps;Energy metabolism	ko01100//Metabolic pathways;ko00195//Photosynthesis	K08901;K08901	GO:0009507//chloroplast;GO:0009507//chloroplast;GO:0009507//chloroplast;GO:0009534//chloroplast thylakoid;GO:0009534//chloroplast thylakoid;GO:0009534//chloroplast thylakoid;GO:0009534//chloroplast thylakoid;GO:0009535//chloroplast thylakoid membrane;GO:0009535//chloroplast thylakoid membrane;GO:0009535//chloroplast thylakoid membrane;GO:0009535//chloroplast thylakoid membrane;GO:0009535//chlorop…	-	GO:0009853//photorespiration;GO:0009853//photorespiration;GO:0015979//photosynthesis;GO:0015979//photosynthesis;GO:0018119//peptidyl-cysteine S-nitrosylation;GO:0018119//peptidyl-cysteine S-nitrosylation;GO:0018119//peptidyl-cysteine S-nitrosylation;GO:0030003//cellular cation homeostasis;GO:0070838//divalent metal ion transport	--
AT4G05320	31710	27464	29379	68789	72723	66617	916.085	912.397	906.296	2299.468	2340.934	2399.218	911.5926667	2346.54	1.364073829	0	0	UBI11	polyubiquitin 10	-	-	-	-	-	-	GO:0006464//cellular protein modification process;GO:0006464//cellular protein modification process;GO:0006464//cellular protein modification process;GO:0006464//cellular protein modification process;GO:0006464//cellular protein modification process;GO:0006464//cellular protein modification process;GO:0007568//aging;GO:0009751//response to salicylic acid	--
AT4G08870	8936	7782	8369	2662	2897	2558	343.289	343.07	344.699	118.361	123.575	123.55	343.686	121.8286667	-1.496237441	0	0	ARGAH2	Arginase/deacetylase superfamily protein	Metabolism;Metabolism;Metabolism;Metabolism;Metabolism	Global and overview maps;Global and overview maps;Global and overview maps;Amino acid metabolism;Amino acid metabolism	ko01100//Metabolic pathways;ko01110//Biosynthesis of secondary metabolites;ko01230//Biosynthesis of amino acids;ko00330//Arginine and proline metabolism;ko00220//Arginine biosynthesis	K01476;K01476;K01476;K01476;K01476	GO:0005739//mitochondrion;GO:0005739//mitochondrion;GO:0005739//mitochondrion;GO:0005739//mitochondrion;GO:0009507//chloroplast	GO:0004053//arginase activity;GO:0004053//arginase activity;GO:0008783//agmatinase activity;GO:0050897//cobalt ion binding	GO:0006560//proline metabolic process;GO:0006560//proline metabolic process;GO:0006570//tyrosine metabolic process;GO:0006570//tyrosine metabolic process;GO:0006591//ornithine metabolic process;GO:0006591//ornithine metabolic process;GO:0006595//polyamine metabolic process;GO:0006595//polyamine metabolic process;GO:0009445//putrescine metabolic process;GO:0009445//putrescine metabolic process;GO:…	--
AT4G09010	6623	6109	6312	998	1091	964	251.183	264.679	255.52	43.14	45.497	45.093	257.1273333	44.57666667	-2.528122336	0	0	TL29	ascorbate peroxidase 4	Metabolism;Metabolism	Metabolism of other amino acids;Carbohydrate metabolism	ko00480//Glutathione metabolism;ko00053//Ascorbate and aldarate metabolism	K00434;K00434	GO:0005634//nucleus;GO:0005737//cytoplasm;GO:0009507//chloroplast;GO:0009507//chloroplast;GO:0009507//chloroplast;GO:0009534//chloroplast thylakoid;GO:0009534//chloroplast thylakoid;GO:0009534//chloroplast thylakoid;GO:0009534//chloroplast thylakoid;GO:0009535//chloroplast thylakoid membrane;GO:0009535//chloroplast thylakoid membrane;GO:0009535//chloroplast thylakoid membrane;GO:0009535//chloropl…	GO:0004601//peroxidase activity;GO:0005515//protein binding	GO:0006098//pentose-phosphate shunt;GO:0006098//pentose-phosphate shunt;GO:0006364//rRNA processing;GO:0006364//rRNA processing;GO:0009637//response to blue light;GO:0010103//stomatal complex morphogenesis;GO:0010114//response to red light;GO:0010218//response to far red light;GO:0015979//photosynthesis;GO:0015979//photosynthesis;GO:0015995//chlorophyll biosynthetic process;GO:0015995//chlorophyl…	--
AT4G09020	96	58	66	2453	2232	2102	1.875	1.294	1.376	54.618	47.945	50.648	1.515	51.07033333	5.075095777	0	0	ISA3	isoamylase 3	Metabolism;Metabolism;Metabolism	Global and overview maps;Global and overview maps;Carbohydrate metabolism	ko01100//Metabolic pathways;ko01110//Biosynthesis of secondary metabolites;ko00500//Starch and sucrose metabolism	K01214;K01214;K01214	GO:0009507//chloroplast;GO:0009507//chloroplast;GO:0009569//chloroplast starch grain;GO:0009569//chloroplast starch grain;GO:0009569//chloroplast starch grain;GO:0009569//chloroplast starch grain;GO:0009570//chloroplast stroma;GO:0009570//chloroplast stroma;GO:0009570//chloroplast stroma;GO:0009570//chloroplast stroma;GO:0009570//chloroplast stroma;GO:0009570//chloroplast stroma;GO:0009570//chlor…	GO:0004556//alpha-amylase activity;GO:0019156//isoamylase activity;GO:0019156//isoamylase activity	GO:0000272//polysaccharide catabolic process;GO:0005975//carbohydrate metabolic process;GO:0005982//starch metabolic process;GO:0005982//starch metabolic process;GO:0005983//starch catabolic process;GO:0005983//starch catabolic process;GO:0005983//starch catabolic process;GO:0005983//starch catabolic process;GO:0009664//plant-type cell wall organization;GO:0009664//plant-type cell wall organizati…	--
AT4G09650	33982	30598	33002	5752	5659	4997	1706.389	1755.24	1768.855	329.199	312.457	309.485	1743.494667	317.047	-2.45921332	0	0	ATPD	ATP synthase delta-subunit gene	Metabolism;Metabolism;Metabolism	Global and overview maps;Energy metabolism;Energy metabolism	ko01100//Metabolic pathways;ko00190//Oxidative phosphorylation;ko00195//Photosynthesis	K02113;K02113;K02113	GO:0009507//chloroplast;GO:0009507//chloroplast;GO:0009507//chloroplast;GO:0009534//chloroplast thylakoid;GO:0009534//chloroplast thylakoid;GO:0009534//chloroplast thylakoid;GO:0009534//chloroplast thylakoid;GO:0009535//chloroplast thylakoid membrane;GO:0009535//chloroplast thylakoid membrane;GO:0009535//chloroplast thylakoid membrane;GO:0009535//chloroplast thylakoid membrane;GO:0009535//chlorop…	-	GO:0000165//MAPK cascade;GO:0000165//MAPK cascade;GO:0000165//MAPK cascade;GO:0006098//pentose-phosphate shunt;GO:0006098//pentose-phosphate shunt;GO:0006364//rRNA processing;GO:0006364//rRNA processing;GO:0006612//protein targeting to membrane;GO:0006612//protein targeting to membrane;GO:0006612//protein targeting to membrane;GO:0009409//response to cold;GO:0009409//response to cold;GO:0009409//…	--
AT4G09750	139	131	117	5969	5809	5207	5.788	6.231	5.2	283.265	265.952	267.404	5.739666667	272.207	5.567593403	0	0	DHRS12	NAD(P)-binding Rossmann-fold superfamily protein	-	-	-	-	GO:0005575//cellular_component	GO:0016491//oxidoreductase activity	-	--
AT4G10340	143996	126570	133702	36532	37302	35061	5782.154	5806.098	5730.6	1671.952	1646.999	1736.457	5772.950667	1685.136	-1.776443867	0	0	LHCB5	light harvesting complex of photosystem II 5	Metabolism;Metabolism	Global and overview maps;Energy metabolism	ko01100//Metabolic pathways;ko00196//Photosynthesis - antenna proteins	K08916;K08916	GO:0009507//chloroplast;GO:0009507//chloroplast;GO:0009507//chloroplast;GO:0009517//PSII associated light-harvesting complex II;GO:0009517//PSII associated light-harvesting complex II;GO:0009517//PSII associated light-harvesting complex II;GO:0009517//PSII associated light-harvesting complex II;GO:0009517//PSII associated light-harvesting complex II;GO:0009533//chloroplast stromal thylakoid;GO:00…	GO:0016168//chlorophyll binding;GO:0016168//chlorophyll binding	GO:0006364//rRNA processing;GO:0006364//rRNA processing;GO:0009637//response to blue light;GO:0009637//response to blue light;GO:0009644//response to high light intensity;GO:0009744//response to sucrose;GO:0010114//response to red light;GO:0010114//response to red light;GO:0010155//regulation of proton transport;GO:0010196//nonphotochemical quenching;GO:0010218//response to far red light;GO:00102…	--
AT4G11570	3104	2625	2913	12325	13068	11749	87.807	84.763	88.051	398.065	405.14	409.369	86.87366667	404.1913333	2.218047552	0	0	PYRP2	Haloacid dehalogenase-like hydrolase (HAD) superfamily protein	-	-	-	-	GO:0005634//nucleus;GO:0005634//nucleus	GO:0016787//hydrolase activity	GO:0015996//chlorophyll catabolic process;GO:0015996//chlorophyll catabolic process	--
AT4G12290	232	204	183	3499	3668	3290	4.65	4.671	3.915	79.937	80.843	81.337	4.412	80.70566667	4.193165278	0	0	At1g62810	Copper amine oxidase family protein	Metabolism;Metabolism;Metabolism;Metabolism;Metabolism;Metabolism;Metabolism;Metabolism	Global and overview maps;Global and overview maps;Amino acid metabolism;Metabolism of other amino acids;Amino acid metabolism;Amino acid metabolism;Biosynthesis of other secondary metabolites;Biosynthesis of other secondary metabolites	ko01100//Metabolic pathways;ko01110//Biosynthesis of secondary metabolites;ko00260//Glycine, serine and threonine metabolism;ko00410//beta-Alanine metabolism;ko00360//Phenylalanine metabolism;ko00350//Tyrosine metabolism;ko00960//Tropane, piperidine and pyridine alkaloid biosynthesis;ko00950//Isoquinoline alkaloid biosynthesis	K00276;K00276;K00276;K00276;K00276;K00276;K00276;K00276	GO:0005576//extracellular region;GO:0005768//endosome;GO:0005768//endosome;GO:0005773//vacuole;GO:0005773//vacuole;GO:0005794//Golgi apparatus;GO:0005802//trans-Golgi network;GO:0005802//trans-Golgi network;GO:0005802//trans-Golgi network	GO:0005507//copper ion binding	-	--
AT4G12420	4186	3661	3972	173	214	197	90.285	90.205	91.443	4.253	5.075	5.241	90.64433333	4.856333333	-4.222277477	0	0	SKU5	Cupredoxin superfamily protein	-	-	-	-	GO:0005576//extracellular region;GO:0005576//extracellular region;GO:0005618//cell wall;GO:0005774//vacuolar membrane;GO:0005774//vacuolar membrane;GO:0005774//vacuolar membrane;GO:0005886//plasma membrane;GO:0005886//plasma membrane;GO:0005886//plasma membrane;GO:0005886//plasma membrane;GO:0005886//plasma membrane;GO:0005886//plasma membrane;GO:0005886//plasma membrane;GO:0009505//plant-type ce…	GO:0005507//copper ion binding	GO:0000271//polysaccharide biosynthetic process;GO:0009825//multidimensional cell growth;GO:0009932//cell tip growth;GO:0009932//cell tip growth;GO:0009932//cell tip growth;GO:0009932//cell tip growth;GO:0010817//regulation of hormone levels;GO:0016051//carbohydrate biosynthetic process;GO:0030243//cellulose metabolic process;GO:0030243//cellulose metabolic process;GO:0043481//anthocyanin accumul…	--
AT4G12730	8461	7292	8095	272	281	244	274.712	270.468	280.54	10.066	10.032	9.771	275.24	9.956333333	-4.788931807	0	0	FLA2	FASCICLIN-like arabinogalactan 2	-	-	-	-	GO:0005774//vacuolar membrane;GO:0005774//vacuolar membrane;GO:0005774//vacuolar membrane;GO:0005886//plasma membrane;GO:0005886//plasma membrane;GO:0005886//plasma membrane;GO:0005886//plasma membrane;GO:0005886//plasma membrane;GO:0016020//membrane;GO:0031225//anchored component of membrane;GO:0031225//anchored component of membrane;GO:0046658//anchored component of plasma membrane;GO:0046658//…	-	GO:0006084//acetyl-CoA metabolic process;GO:0006084//acetyl-CoA metabolic process;GO:0006816//calcium ion transport;GO:0007030//Golgi organization;GO:0007030//Golgi organization;GO:0009651//response to salt stress;GO:0009651//response to salt stress;GO:0010583//response to cyclopentenone;GO:0016126//sterol biosynthetic process;GO:0016132//brassinosteroid biosynthetic process;GO:0048767//root hair…	--
AT4G13340	3544	2926	3127	58	91	84	70.224	66.234	66.137	1.31	1.983	2.053	67.53166667	1.782	-5.243994921	0	0	LRX3	Leucine-rich repeat (LRR) family protein	-	-	-	-	GO:0005618//cell wall;GO:0009505//plant-type cell wall;GO:0009506//plasmodesma	GO:0005199//structural constituent of cell wall;GO:0005515//protein binding	-	--
AT4G14090	40	55	66	29571	31015	26884	1.177	1.852	2.076	992.022	1003.783	975.996	1.701666667	990.6003333	9.185210836	0	0	UGT75C1	UDP-Glycosyltransferase superfamily protein	Metabolism	Biosynthesis of other secondary metabolites	ko00942//Anthocyanin biosynthesis	K12338	GO:0009507//chloroplast	GO:0008194//UDP-glycosyltransferase activity;GO:0035251//UDP-glucosyltransferase activity;GO:0080018//anthocyanin 5-O-glucosyltransferase activity	GO:0009718//anthocyanin-containing compound biosynthetic process;GO:0009744//response to sucrose;GO:0010224//response to UV-B	--
AT4G14400	31885	27441	29200	2509	2513	2290	657.478	646.346	642.837	58.966	57.046	58.336	648.887	58.116	-3.480959949	0	0	ACD6	ankyrin repeat family protein	-	-	-	-	GO:0016020//membrane;GO:0016020//membrane	-	GO:0008219//cell death;GO:0009615//response to virus;GO:0009751//response to salicylic acid;GO:0009816//defense response to bacterium, incompatible interaction;GO:0009816//defense response to bacterium, incompatible interaction	--
AT4G14690	55	50	64	65755	69133	59191	3.31	3.438	4.111	4510.358	4574.869	4393.669	3.619666667	4492.965333	10.27759537	0	0	ELIP2	Chlorophyll A-B binding family protein	-	-	-	-	GO:0009507//chloroplast;GO:0009535//chloroplast thylakoid membrane;GO:0009535//chloroplast thylakoid membrane;GO:0009535//chloroplast thylakoid membrane;GO:0009535//chloroplast thylakoid membrane;GO:0009535//chloroplast thylakoid membrane	GO:0016168//chlorophyll binding	GO:0009411//response to UV;GO:0009744//response to sucrose;GO:0009813//flavonoid biosynthetic process;GO:0010030//positive regulation of seed germination;GO:0010114//response to red light;GO:0010117//photoprotection;GO:0010218//response to far red light;GO:0010224//response to UV-B;GO:0010224//response to UV-B;GO:0010380//regulation of chlorophyll biosynthetic process;GO:0010380//regulation of ch…	--
AT4G14960	6974	5839	6546	2955	3020	2702	191.794	183.413	192.143	92.651	91.331	91.632	189.1166667	91.87133333	-1.04158984	0	0	TUBA6	Tubulin/FtsZ family protein	Cellular Processes	Transport and catabolism	ko04145//Phagosome	K07374	GO:0005618//cell wall;GO:0005618//cell wall;GO:0005730//nucleolus;GO:0005730//nucleolus;GO:0005730//nucleolus;GO:0005730//nucleolus;GO:0005737//cytoplasm;GO:0005737//cytoplasm;GO:0005773//vacuole;GO:0005773//vacuole;GO:0005773//vacuole;GO:0005773//vacuole;GO:0005829//cytosol;GO:0005829//cytosol;GO:0005874//microtubule;GO:0005886//plasma membrane;GO:0005886//plasma membrane;GO:0009506//plasmodesma…	GO:0005200//structural constituent of cytoskeleton;GO:0005515//protein binding	GO:0000226//microtubule cytoskeleton organization;GO:0000226//microtubule cytoskeleton organization;GO:0000902//cell morphogenesis;GO:0000902//cell morphogenesis;GO:0006094//gluconeogenesis;GO:0007010//cytoskeleton organization;GO:0007010//cytoskeleton organization;GO:0009651//response to salt stress;GO:0009651//response to salt stress;GO:0009651//response to salt stress;GO:0009651//response to s…	--
AT4G15490	341	349	329	2699	2914	2493	8.951	10.465	9.218	80.745	84.104	80.71	9.544666667	81.853	3.100268574	0	0	UGT84A3	UDP-Glycosyltransferase superfamily protein	-	-	-	-	-	GO:0008194//UDP-glycosyltransferase activity;GO:0016757//transferase activity, transferring glycosyl groups;GO:0050284//sinapate 1-glucosyltransferase activity	-	--
AT4G15530	4632	3927	4024	12569	13750	11993	77.951	75.656	72.517	243.554	256.014	250.067	75.37466667	249.8783333	1.72907419	0	0	PPDK	pyruvate orthophosphate dikinase	Metabolism;Metabolism;Metabolism;Metabolism	Global and overview maps;Global and overview maps;Carbohydrate metabolism;Energy metabolism	ko01100//Metabolic pathways;ko01200//Carbon metabolism;ko00620//Pyruvate metabolism;ko00710//Carbon fixation in photosynthetic organisms	K01006;K01006;K01006;K01006	GO:0005634//nucleus;GO:0005829//cytosol;GO:0005829//cytosol;GO:0009507//chloroplast;GO:0009507//chloroplast;GO:0009507//chloroplast;GO:0009507//chloroplast;GO:0009507//chloroplast;GO:0009507//chloroplast;GO:0009507//chloroplast;GO:0009507//chloroplast;GO:0009507//chloroplast;GO:0009507//chloroplast;GO:0009507//chloroplast;GO:0009507//chloroplast;GO:0009570//chloroplast stroma;GO:0009570//chloropl…	GO:0016301//kinase activity;GO:0050242//pyruvate, phosphate dikinase activity	GO:0016310//phosphorylation;GO:0016310//phosphorylation	--
AT4G16190	3637	3059	3461	21604	21836	19459	126.466	121.514	128.457	856.204	834.886	834.551	125.479	841.8803333	2.746169243	0	0	RD19C	Papain family cysteine protease	Organismal Systems	Environmental adaptation	ko04626//Plant-pathogen interaction	K01373	GO:0005576//extracellular region;GO:0005773//vacuole;GO:0005773//vacuole;GO:0005773//vacuole;GO:0005773//vacuole	GO:0008234//cysteine-type peptidase activity	GO:0006508//proteolysis;GO:0042744//hydrogen peroxide catabolic process;GO:0042744//hydrogen peroxide catabolic process	--
AT4G16980	25695	22194	24950	909	1082	949	1492.686	1472.888	1547.082	60.186	69.114	67.996	1504.218667	65.76533333	-4.515543194	0	0	--	arabinogalactan-protein family	-	-	-	-	GO:0005886//plasma membrane	-	GO:0006833//water transport;GO:0008150//biological_process;GO:0009651//response to salt stress;GO:0009651//response to salt stress;GO:0009750//response to fructose;GO:0019684//photosynthesis, light reaction;GO:0019684//photosynthesis, light reaction;GO:0019684//photosynthesis, light reaction	--
AT4G17340	4827	3900	4432	1619	1718	1564	239.411	220.977	234.634	91.522	93.694	95.676	231.674	93.63066667	-1.307043109	0	0	TIP2-2	tonoplast intrinsic protein 2;2	-	-	-	-	GO:0005737//cytoplasm;GO:0005773//vacuole;GO:0005773//vacuole;GO:0005774//vacuolar membrane;GO:0005774//vacuolar membrane;GO:0005774//vacuolar membrane;GO:0009507//chloroplast;GO:0009705//plant-type vacuole membrane;GO:0009705//plant-type vacuole membrane;GO:0009705//plant-type vacuole membrane;GO:0016020//membrane;GO:0042807//central vacuole;GO:0042807//central vacuole	GO:0015250//water channel activity	GO:0006810//transport;GO:0009651//response to salt stress;GO:0009651//response to salt stress;GO:0010167//response to nitrate;GO:0015706//nitrate transport	--
AT4G17390	3321	2859	3047	1058	1036	889	161.577	158.906	158.236	58.669	55.423	53.347	159.573	55.813	-1.515543466	0	0	RPL15B	Ribosomal protein L23/L15e family protein	Genetic Information Processing	Translation	ko03010//Ribosome	K02877	GO:0005730//nucleolus;GO:0005730//nucleolus;GO:0005737//cytoplasm;GO:0005840//ribosome;GO:0016020//membrane;GO:0022625//cytosolic large ribosomal subunit;GO:0022625//cytosolic large ribosomal subunit;GO:0022625//cytosolic large ribosomal subunit;GO:0022625//cytosolic large ribosomal subunit	GO:0003735//structural constituent of ribosome	GO:0001510//RNA methylation;GO:0001510//RNA methylation;GO:0006342//chromatin silencing;GO:0006342//chromatin silencing;GO:0006342//chromatin silencing;GO:0006412//translation;GO:0006412//translation;GO:0006412//translation;GO:0009220//pyrimidine ribonucleotide biosynthetic process;GO:0009220//pyrimidine ribonucleotide biosynthetic process;GO:0009664//plant-type cell wall organization;GO:0009664/…	--
AT4G17770	1297	1006	1253	6332	6676	5922	20.614	18.266	21.257	114.703	116.67	116.089	20.04566667	115.8206667	2.530530402	0	0	TPS5	trehalose phosphatase/synthase 5	Metabolism;Metabolism	Global and overview maps;Carbohydrate metabolism	ko01100//Metabolic pathways;ko00500//Starch and sucrose metabolism	K16055;K16055	-	GO:0004805//trehalose-phosphatase activity;GO:0016757//transferase activity, transferring glycosyl groups	GO:0000023//maltose metabolic process;GO:0000023//maltose metabolic process;GO:0005992//trehalose biosynthetic process;GO:0005992//trehalose biosynthetic process;GO:0019252//starch biosynthetic process;GO:0019252//starch biosynthetic process;GO:0043085//positive regulation of catalytic activity	--
AT4G17840	2657	2464	2502	7885	8145	7353	74.771	79.191	75.141	252.859	251.981	255.176	76.36766667	253.3386667	1.730033441	0	0	--	-	-	-	-	-	GO:0009507//chloroplast	GO:0003674//molecular_function	GO:0008150//biological_process	--
AT4G18440	2840	2532	2762	342	336	341	70.937	72.25	73.638	9.736	9.228	10.505	72.275	9.823	-2.879261099	0	0	purB	L-Aspartase-like family protein	Metabolism;Metabolism;Metabolism;Metabolism	Global and overview maps;Global and overview maps;Nucleotide metabolism;Amino acid metabolism	ko01100//Metabolic pathways;ko01110//Biosynthesis of secondary metabolites;ko00230//Purine metabolism;ko00250//Alanine, aspartate and glutamate metabolism	K01756;K01756;K01756;K01756	GO:0005737//cytoplasm;GO:0009507//chloroplast;GO:0009570//chloroplast stroma;GO:0009570//chloroplast stroma;GO:0009570//chloroplast stroma;GO:0009570//chloroplast stroma;GO:0009570//chloroplast stroma;GO:0009570//chloroplast stroma;GO:0009570//chloroplast stroma;GO:0009570//chloroplast stroma;GO:0009570//chloroplast stroma;GO:0009570//chloroplast stroma;GO:0009570//chloroplast stroma;GO:0009570//…	GO:0004018//N6-(1,2-dicarboxyethyl)AMP AMP-lyase (fumarate-forming) activity	-	--
AT4G18480	9651	8925	9418	1836	1900	1727	291.134	307.569	303.251	63.125	63.023	64.256	300.6513333	63.468	-2.24399007	0	0	CHLI1	P-loop containing nucleoside triphosphate hydrolases superfamily protein	Metabolism;Metabolism;Metabolism	Global and overview maps;Global and overview maps;Metabolism of cofactors and vitamins	ko01100//Metabolic pathways;ko01110//Biosynthesis of secondary metabolites;ko00860//Porphyrin metabolism	K03405;K03405;K03405	GO:0005618//cell wall;GO:0009507//chloroplast;GO:0009507//chloroplast;GO:0009507//chloroplast;GO:0009570//chloroplast stroma;GO:0009570//chloroplast stroma;GO:0009570//chloroplast stroma;GO:0009570//chloroplast stroma;GO:0009570//chloroplast stroma;GO:0009570//chloroplast stroma;GO:0009570//chloroplast stroma;GO:0009570//chloroplast stroma;GO:0009570//chloroplast stroma;GO:0009570//chloroplast st…	GO:0016851//magnesium chelatase activity;GO:0016851//magnesium chelatase activity;GO:0016887//ATPase activity	GO:0006364//rRNA processing;GO:0006364//rRNA processing;GO:0006636//unsaturated fatty acid biosynthetic process;GO:0006636//unsaturated fatty acid biosynthetic process;GO:0006655//phosphatidylglycerol biosynthetic process;GO:0006655//phosphatidylglycerol biosynthetic process;GO:0009735//response to cytokinin;GO:0010103//stomatal complex morphogenesis;GO:0015995//chlorophyll biosynthetic process;G…	--
AT4G18970	3311	2998	3282	28	30	17	115.366	119.347	122.061	1.096	1.15	0.731	118.9246667	0.992333333	-6.905007451	0	0	At4g18970	GDSL-like Lipase/Acylhydrolase superfamily protein	-	-	-	-	GO:0005576//extracellular region;GO:0005576//extracellular region	-	-	--
AT4G19170	3991	3316	3375	772	883	782	93.433	88.684	84.336	20.599	22.73	22.58	88.81766667	21.96966667	-2.01533369	0	0	CCD4	nine-cis-epoxycarotenoid dioxygenase 4	Metabolism;Metabolism;Metabolism	Global and overview maps;Global and overview maps;Metabolism of terpenoids and polyketides	ko01100//Metabolic pathways;ko01110//Biosynthesis of secondary metabolites;ko00906//Carotenoid biosynthesis	K09840;K09840;K09840	GO:0009507//chloroplast;GO:0009507//chloroplast;GO:0009507//chloroplast;GO:0010287//plastoglobule;GO:0010287//plastoglobule;GO:0010287//plastoglobule;GO:0010287//plastoglobule;GO:0010287//plastoglobule;GO:0010287//plastoglobule;GO:0010287//plastoglobule;GO:0010287//plastoglobule;GO:0010287//plastoglobule;GO:0010287//plastoglobule;GO:0010287//plastoglobule;GO:0010287//plastoglobule	GO:0005515//protein binding	GO:0009718//anthocyanin-containing compound biosynthetic process	--
AT4G19530	2820	2478	2601	437	431	396	34.949	35.083	34.407	6.173	5.873	6.053	34.813	6.033	-2.528678656	0	0	At4g19530	disease resistance protein (TIR-NBS-LRR class) family	Organismal Systems	Environmental adaptation	ko04626//Plant-pathogen interaction	K16226	GO:0005634//nucleus	-	GO:0006952//defense response;GO:0009637//response to blue light;GO:0009870//defense response signaling pathway, resistance gene-dependent;GO:0009870//defense response signaling pathway, resistance gene-dependent;GO:0010155//regulation of proton transport;GO:0016556//mRNA modification;GO:0016556//mRNA modification;GO:0046777//protein autophosphorylation;GO:0046777//protein autophosphorylation;GO:0…	--
AT4G20260	5329	4647	4996	14091	14374	12615	230.548	229.778	230.892	694.9	683.424	673.665	230.406	683.9963333	1.569810305	0	0	PCAP1	plasma-membrane associated cation-binding protein 1	-	-	-	-	GO:0005773//vacuole;GO:0005773//vacuole;GO:0005773//vacuole;GO:0005773//vacuole;GO:0005773//vacuole;GO:0005773//vacuole;GO:0005773//vacuole;GO:0005773//vacuole;GO:0005881//cytoplasmic microtubule;GO:0005881//cytoplasmic microtubule;GO:0005886//plasma membrane;GO:0005886//plasma membrane;GO:0005886//plasma membrane;GO:0005886//plasma membrane;GO:0005886//plasma membrane;GO:0005886//plasma membrane…	GO:0005507//copper ion binding;GO:0005507//copper ion binding;GO:0005509//calcium ion binding;GO:0005509//calcium ion binding;GO:0005515//protein binding;GO:0005516//calmodulin binding;GO:0005516//calmodulin binding;GO:0005546//phosphatidylinositol-4,5-bisphosphate binding;GO:0005547//phosphatidylinositol-3,4,5-trisphosphate binding;GO:0005547//phosphatidylinositol-3,4,5-trisphosphate binding;GO:…	GO:0006499//N-terminal protein myristoylation;GO:0006499//N-terminal protein myristoylation;GO:0006499//N-terminal protein myristoylation;GO:0006816//calcium ion transport;GO:0006970//response to osmotic stress;GO:0006970//response to osmotic stress;GO:0007030//Golgi organization;GO:0007030//Golgi organization;GO:0009409//response to cold;GO:0009409//response to cold;GO:0009414//response to water…	--
AT4G21280	39283	35249	37417	6862	7573	6428	2112.537	2165.513	2147.789	420.588	447.806	426.36	2141.946333	431.5846667	-2.311206819	0	0	PSBQ1	photosystem II subunit QA	Metabolism;Metabolism	Global and overview maps;Energy metabolism	ko01100//Metabolic pathways;ko00195//Photosynthesis	K08901;K08901	GO:0009507//chloroplast;GO:0009507//chloroplast;GO:0009507//chloroplast;GO:0009507//chloroplast;GO:0009507//chloroplast;GO:0009534//chloroplast thylakoid;GO:0009534//chloroplast thylakoid;GO:0009534//chloroplast thylakoid;GO:0009534//chloroplast thylakoid;GO:0009535//chloroplast thylakoid membrane;GO:0009535//chloroplast thylakoid membrane;GO:0009535//chloroplast thylakoid membrane;GO:0009535//ch…	-	GO:0006364//rRNA processing;GO:0006364//rRNA processing;GO:0009637//response to blue light;GO:0009644//response to high light intensity;GO:0009657//plastid organization;GO:0009657//plastid organization;GO:0009744//response to sucrose;GO:0010114//response to red light;GO:0010155//regulation of proton transport;GO:0010207//photosystem II assembly;GO:0010207//photosystem II assembly;GO:0010207//phot…	--
AT4G22240	4323	3860	4048	19250	19398	17514	161.678	164.918	161.596	820.556	797.71	807.89	162.7306667	808.7186667	2.313151759	0	0	PAP2	Plastid-lipid associated protein PAP / fibrillin family protein	-	-	-	-	GO:0009507//chloroplast;GO:0009507//chloroplast;GO:0009507//chloroplast;GO:0009534//chloroplast thylakoid;GO:0009534//chloroplast thylakoid;GO:0009534//chloroplast thylakoid;GO:0009534//chloroplast thylakoid;GO:0009535//chloroplast thylakoid membrane;GO:0009535//chloroplast thylakoid membrane;GO:0009535//chloroplast thylakoid membrane;GO:0009535//chloroplast thylakoid membrane;GO:0009535//chlorop…	GO:0005198//structural molecule activity	GO:0008150//biological_process	--
AT4G22880	11	9	10	57009	57594	51641	0.428	0.397	0.415	2508.448	2444.779	2458.713	0.413333333	2470.646667	12.54529537	0	0	LDOX	leucoanthocyanidin dioxygenase	Metabolism;Metabolism;Metabolism	Global and overview maps;Global and overview maps;Biosynthesis of other secondary metabolites	ko01100//Metabolic pathways;ko01110//Biosynthesis of secondary metabolites;ko00941//Flavonoid biosynthesis	K05277;K05277;K05277	GO:0005737//cytoplasm;GO:0005737//cytoplasm	GO:0050589//leucocyanidin oxygenase activity	GO:0007033//vacuole organization;GO:0007033//vacuole organization;GO:0009611//response to wounding;GO:0009718//anthocyanin-containing compound biosynthetic process;GO:0009753//response to jasmonic acid;GO:0010023//proanthocyanidin biosynthetic process;GO:0010023//proanthocyanidin biosynthetic process	--
AT4G22920	417	386	429	3425	3671	3236	12.794	13.529	14.049	119.769	123.846	122.457	13.45733333	122.024	3.180700466	0	0	SGR1	non-yellowing 1	-	-	-	-	-	GO:0005515//protein binding;GO:0005515//protein binding;GO:0005515//protein binding;GO:0005515//protein binding;GO:0005515//protein binding	GO:0015996//chlorophyll catabolic process;GO:0015996//chlorophyll catabolic process	--
AT4G23400	6843	5856	6603	1422	1540	1487	294.008	287.427	302.814	69.634	72.754	78.8	294.7496667	73.72933333	-1.999179564	0	0	PIP1-5	plasma membrane intrinsic protein 1;5	-	-	-	-	GO:0005886//plasma membrane;GO:0005886//plasma membrane;GO:0005886//plasma membrane;GO:0009506//plasmodesma;GO:0016020//membrane	GO:0015250//water channel activity;GO:0015250//water channel activity	GO:0006096//glycolytic process;GO:0006096//glycolytic process;GO:0006096//glycolytic process;GO:0006810//transport;GO:0006833//water transport;GO:0006972//hyperosmotic response;GO:0006972//hyperosmotic response;GO:0007030//Golgi organization;GO:0007030//Golgi organization;GO:0009266//response to temperature stimulus;GO:0009651//response to salt stress;GO:0009651//response to salt stress;GO:000965…	--
AT4G23650	2595	2272	2377	582	626	518	68.3	68.313	66.778	17.459	18.117	16.816	67.797	17.464	-1.9568374	0	0	CPK3	calcium-dependent protein kinase 6	Organismal Systems	Environmental adaptation	ko04626//Plant-pathogen interaction	K13412	GO:0005773//vacuole;GO:0005773//vacuole;GO:0005829//cytosol;GO:0005886//plasma membrane;GO:0005886//plasma membrane;GO:0005886//plasma membrane;GO:0009507//chloroplast;GO:0016020//membrane	GO:0004672//protein kinase activity;GO:0004672//protein kinase activity;GO:0004674//protein serine/threonine kinase activity;GO:0004674//protein serine/threonine kinase activity;GO:0004683//calmodulin-dependent protein kinase activity;GO:0004683//calmodulin-dependent protein kinase activity;GO:0005515//protein binding;GO:0005515//protein binding;GO:0016301//kinase activity	GO:0006468//protein phosphorylation;GO:0006468//protein phosphorylation;GO:0006468//protein phosphorylation;GO:0006499//N-terminal protein myristoylation;GO:0006499//N-terminal protein myristoylation;GO:0006499//N-terminal protein myristoylation;GO:0006499//N-terminal protein myristoylation;GO:0006499//N-terminal protein myristoylation;GO:0006499//N-terminal protein myristoylation;GO:0006970//res…	--
AT4G23670	13740	12185	13139	6046	6237	5314	748.864	758.675	764.366	375.574	373.778	357.222	757.3016667	368.858	-1.037802578	0	0	MLP328	Polyketide cyclase/dehydrase and lipid transport superfamily protein	-	-	-	-	GO:0005773//vacuole;GO:0005773//vacuole	GO:0005507//copper ion binding	GO:0006833//water transport;GO:0006970//response to osmotic stress;GO:0006970//response to osmotic stress;GO:0009651//response to salt stress;GO:0009651//response to salt stress;GO:0009651//response to salt stress;GO:0009651//response to salt stress;GO:0009750//response to fructose;GO:0019344//cysteine biosynthetic process;GO:0019344//cysteine biosynthetic process;GO:0042742//defense response to …	--
AT4G23820	1898	1683	1966	54	54	74	59.207	59.976	65.461	1.92	1.852	2.847	61.548	2.206333333	-4.801989302	0	0	GSVIVT00026920001	Pectin lyase-like superfamily protein	-	-	-	-	GO:0005576//extracellular region	GO:0004650//polygalacturonase activity	GO:0005975//carbohydrate metabolic process	--
AT4G24190	8933	7630	7851	2871	2924	2871	159.6	155.731	149.722	58.463	57.443	63.266	155.0176667	59.724	-1.376049944	0	0	HSP90-7	Chaperone protein htpG family protein	Organismal Systems;Genetic Information Processing	Environmental adaptation;Folding, sorting and degradation	ko04626//Plant-pathogen interaction;ko04141//Protein processing in endoplasmic reticulum	K09487;K09487	GO:0005634//nucleus;GO:0005739//mitochondrion;GO:0005773//vacuole;GO:0005773//vacuole;GO:0005773//vacuole;GO:0005773//vacuole;GO:0005774//vacuolar membrane;GO:0005774//vacuolar membrane;GO:0005774//vacuolar membrane;GO:0005774//vacuolar membrane;GO:0005774//vacuolar membrane;GO:0005774//vacuolar membrane;GO:0005783//endoplasmic reticulum;GO:0005783//endoplasmic reticulum;GO:0005783//endoplasmic r…	GO:0005524//ATP binding;GO:0005524//ATP binding	GO:0006094//gluconeogenesis;GO:0006096//glycolytic process;GO:0006096//glycolytic process;GO:0006096//glycolytic process;GO:0006457//protein folding;GO:0006457//protein folding;GO:0006457//protein folding;GO:0006457//protein folding;GO:0006457//protein folding;GO:0006457//protein folding;GO:0006499//N-terminal protein myristoylation;GO:0006499//N-terminal protein myristoylation;GO:0006499//N-term…	--
AT4G24780	1842	1643	1818	216	241	214	54.715	55.753	57.642	7.313	7.872	7.84	56.03666667	7.675	-2.868132484	0	0	At4g24780	Pectin lyase-like superfamily protein	Metabolism	Carbohydrate metabolism	ko00040//Pentose and glucuronate interconversions	K01728	GO:0005576//extracellular region;GO:0005576//extracellular region;GO:0016020//membrane	GO:0016829//lyase activity;GO:0030570//pectate lyase activity	GO:0006949//syncytium formation	--
AT4G25050	10140	8779	9463	897	904	836	680.167	672.752	677.55	68.502	66.683	69.239	676.823	68.14133333	-3.312176513	0	0	ACP4	acyl carrier protein 4	-	-	-	-	GO:0009507//chloroplast;GO:0009507//chloroplast;GO:0009507//chloroplast;GO:0009570//chloroplast stroma;GO:0009570//chloroplast stroma;GO:0009570//chloroplast stroma;GO:0009570//chloroplast stroma;GO:0009570//chloroplast stroma;GO:0009570//chloroplast stroma;GO:0009570//chloroplast stroma;GO:0009570//chloroplast stroma;GO:0009941//chloroplast envelope;GO:0009941//chloroplast envelope;GO:0009941//c…	GO:0000036//ACP phosphopantetheine attachment site binding involved in fatty acid biosynthetic process	GO:0006364//rRNA processing;GO:0006364//rRNA processing;GO:0006633//fatty acid biosynthetic process;GO:0006633//fatty acid biosynthetic process;GO:0006633//fatty acid biosynthetic process;GO:0006633//fatty acid biosynthetic process;GO:0009416//response to light stimulus;GO:0009627//systemic acquired resistance;GO:0009627//systemic acquired resistance;GO:0009637//response to blue light;GO:0009644/…	--
AT4G25080	7861	6665	7383	2024	2199	1903	299.244	290.292	298.921	87.364	90.927	88.098	296.1523333	88.79633333	-1.737767443	0	0	CHLM	magnesium-protoporphyrin IX methyltransferase	Metabolism;Metabolism;Metabolism	Global and overview maps;Global and overview maps;Metabolism of cofactors and vitamins	ko01100//Metabolic pathways;ko01110//Biosynthesis of secondary metabolites;ko00860//Porphyrin metabolism	K03428;K03428;K03428	GO:0005737//cytoplasm;GO:0009507//chloroplast;GO:0009507//chloroplast;GO:0009507//chloroplast;GO:0009507//chloroplast;GO:0009507//chloroplast;GO:0009507//chloroplast;GO:0009507//chloroplast;GO:0009507//chloroplast;GO:0009507//chloroplast;GO:0009507//chloroplast;GO:0009507//chloroplast;GO:0009534//chloroplast thylakoid;GO:0009534//chloroplast thylakoid;GO:0009534//chloroplast thylakoid;GO:0009534/…	GO:0046406//magnesium protoporphyrin IX methyltransferase activity	GO:0006364//rRNA processing;GO:0006364//rRNA processing;GO:0010155//regulation of proton transport;GO:0015995//chlorophyll biosynthetic process;GO:0015995//chlorophyll biosynthetic process;GO:0015995//chlorophyll biosynthetic process;GO:0015995//chlorophyll biosynthetic process;GO:0015995//chlorophyll biosynthetic process;GO:0015995//chlorophyll biosynthetic process;GO:0015995//chlorophyll biosyn…	--
AT4G25100	16656	14936	15776	5946	6150	5608	729.493	747.49	737.461	296.695	296.041	302.693	738.148	298.4763333	-1.306293566	0	0	FSD1	Fe superoxide dismutase 1	Cellular Processes	Transport and catabolism	ko04146//Peroxisome	K04564	GO:0005737//cytoplasm;GO:0005739//mitochondrion;GO:0005739//mitochondrion;GO:0005739//mitochondrion;GO:0005739//mitochondrion;GO:0005739//mitochondrion;GO:0005886//plasma membrane;GO:0005886//plasma membrane;GO:0005886//plasma membrane;GO:0005886//plasma membrane;GO:0005886//plasma membrane;GO:0005886//plasma membrane;GO:0005886//plasma membrane;GO:0009507//chloroplast;GO:0009507//chloroplast;GO:…	GO:0004784//superoxide dismutase activity;GO:0004784//superoxide dismutase activity;GO:0005507//copper ion binding;GO:0005507//copper ion binding;GO:0005507//copper ion binding;GO:0005507//copper ion binding;GO:0005515//protein binding	GO:0006979//response to oxidative stress;GO:0007623//circadian rhythm;GO:0009642//response to light intensity;GO:0010193//response to ozone;GO:0019430//removal of superoxide radicals;GO:0019430//removal of superoxide radicals;GO:0019430//removal of superoxide radicals;GO:0046686//response to cadmium ion;GO:0046688//response to copper ion	--
AT4G25640	2700	2424	2612	14236	15065	13906	73.101	74.958	75.476	439.205	448.411	464.27	74.51166667	450.6286667	2.596400855	0	0	DTX35	detoxifying efflux carrier 35	-	-	-	-	GO:0005774//vacuolar membrane;GO:0005774//vacuolar membrane;GO:0005774//vacuolar membrane;GO:0005886//plasma membrane;GO:0005886//plasma membrane;GO:0016020//membrane	GO:0015297//antiporter activity	GO:0009555//pollen development;GO:0009812//flavonoid metabolic process;GO:0009901//anther dehiscence	--
AT4G26080	936	827	841	3914	4145	3814	22.355	22.564	21.44	106.544	108.854	112.351	22.11966667	109.2496667	2.304227328	0	0	ABI1	Protein phosphatase 2C family protein	Environmental Information Processing;Environmental Information Processing	Signal transduction;Signal transduction	ko04075//Plant hormone signal transduction;ko04016//MAPK signaling pathway - plant	K14497;K14497	GO:0005634//nucleus;GO:0008287//protein serine/threonine phosphatase complex	GO:0004722//protein serine/threonine phosphatase activity;GO:0004722//protein serine/threonine phosphatase activity;GO:0004722//protein serine/threonine phosphatase activity;GO:0005509//calcium ion binding;GO:0005509//calcium ion binding;GO:0005515//protein binding;GO:0005515//protein binding;GO:0005515//protein binding;GO:0005515//protein binding;GO:0005515//protein binding;GO:0005515//protein b…	GO:0000165//MAPK cascade;GO:0000165//MAPK cascade;GO:0000165//MAPK cascade;GO:0000303//response to superoxide;GO:0006470//protein dephosphorylation;GO:0006470//protein dephosphorylation;GO:0006470//protein dephosphorylation;GO:0006612//protein targeting to membrane;GO:0006612//protein targeting to membrane;GO:0006612//protein targeting to membrane;GO:0006914//autophagy;GO:0006914//autophagy;GO:00…	--
AT4G26150	146	125	116	3006	3055	2775	5.431	5.312	4.606	127.447	124.957	127.319	5.116333333	126.5743333	4.628730815	0	0	GATA22	cytokinin-responsive gata factor 1	-	-	-	-	GO:0005634//nucleus	GO:0003700//transcription factor activity, sequence-specific DNA binding;GO:0003700//transcription factor activity, sequence-specific DNA binding;GO:0044212//transcription regulatory region DNA binding;GO:0044212//transcription regulatory region DNA binding	GO:0007623//circadian rhythm;GO:0009416//response to light stimulus;GO:0009735//response to cytokinin;GO:0009740//gibberellic acid mediated signaling pathway;GO:0009740//gibberellic acid mediated signaling pathway;GO:0009910//negative regulation of flower development;GO:0010187//negative regulation of seed germination;GO:0010380//regulation of chlorophyll biosynthetic process;GO:0010380//regulati…	GATA
AT4G26530	6650	6014	5953	570	607	520	234.923	242.747	224.363	22.873	23.505	22.675	234.011	23.01766667	-3.345762849	0	0	FBA5	Aldolase superfamily protein	Metabolism;Metabolism;Metabolism;Metabolism;Metabolism;Metabolism;Metabolism;Metabolism	Global and overview maps;Global and overview maps;Global and overview maps;Global and overview maps;Carbohydrate metabolism;Energy metabolism;Carbohydrate metabolism;Carbohydrate metabolism	ko01100//Metabolic pathways;ko01110//Biosynthesis of secondary metabolites;ko01200//Carbon metabolism;ko01230//Biosynthesis of amino acids;ko00010//Glycolysis / Gluconeogenesis;ko00710//Carbon fixation in photosynthetic organisms;ko00051//Fructose and mannose metabolism;ko00030//Pentose phosphate pathway	K01623;K01623;K01623;K01623;K01623;K01623;K01623;K01623	GO:0005737//cytoplasm;GO:0005737//cytoplasm;GO:0009507//chloroplast	GO:0004332//fructose-bisphosphate aldolase activity;GO:0004332//fructose-bisphosphate aldolase activity	GO:0000023//maltose metabolic process;GO:0000023//maltose metabolic process;GO:0006096//glycolytic process;GO:0006096//glycolytic process;GO:0006096//glycolytic process;GO:0006098//pentose-phosphate shunt;GO:0006098//pentose-phosphate shunt;GO:0009718//anthocyanin-containing compound biosynthetic process;GO:0019252//starch biosynthetic process;GO:0019252//starch biosynthetic process	--
AT4G26690	2708	2526	2535	377	420	326	46.763	49.831	46.725	7.42	7.975	6.943	47.773	7.446	-2.681657955	0	0	GDPDL3	PLC-like phosphodiesterase family protein	-	-	-	-	GO:0005886//plasma membrane;GO:0005886//plasma membrane;GO:0005886//plasma membrane;GO:0005886//plasma membrane;GO:0005886//plasma membrane;GO:0009505//plant-type cell wall;GO:0031225//anchored component of membrane;GO:0031225//anchored component of membrane;GO:0046658//anchored component of plasma membrane;GO:0046658//anchored component of plasma membrane	GO:0008889//glycerophosphodiester phosphodiesterase activity;GO:0016301//kinase activity	GO:0006071//glycerol metabolic process;GO:0006071//glycerol metabolic process;GO:0009832//plant-type cell wall biogenesis;GO:0009932//cell tip growth;GO:0009932//cell tip growth;GO:0009932//cell tip growth;GO:0009932//cell tip growth;GO:0010026//trichome differentiation;GO:0010053//root epidermal cell differentiation;GO:0010053//root epidermal cell differentiation;GO:0010442//guard cell morphogen…	--
AT4G27520	10098	9073	9765	879	974	834	359.11	368.601	370.67	35.628	38.087	36.581	366.127	36.76533333	-3.315926199	0	0	At4g27520	early nodulin-like protein 2	-	-	-	-	GO:0005773//vacuole;GO:0005773//vacuole;GO:0005886//plasma membrane;GO:0005886//plasma membrane;GO:0009507//chloroplast;GO:0009507//chloroplast;GO:0031225//anchored component of membrane;GO:0031225//anchored component of membrane;GO:0046658//anchored component of plasma membrane;GO:0046658//anchored component of plasma membrane;GO:0048046//apoplast	GO:0005507//copper ion binding	GO:0019761//glucosinolate biosynthetic process;GO:0019761//glucosinolate biosynthetic process	--
AT4G27700	3952	3583	3784	1093	1040	920	193.246	200.15	197.501	60.915	55.918	55.486	196.9656667	57.43966667	-1.777824892	0	0	At4g27700	Rhodanese/Cell cycle control phosphatase superfamily protein	-	-	-	-	GO:0009507//chloroplast;GO:0009507//chloroplast;GO:0009507//chloroplast;GO:0009534//chloroplast thylakoid;GO:0009534//chloroplast thylakoid;GO:0009534//chloroplast thylakoid;GO:0009534//chloroplast thylakoid;GO:0009535//chloroplast thylakoid membrane;GO:0009535//chloroplast thylakoid membrane;GO:0009535//chloroplast thylakoid membrane;GO:0009535//chloroplast thylakoid membrane;GO:0009535//chlorop…	GO:0003674//molecular_function	GO:0000023//maltose metabolic process;GO:0000023//maltose metabolic process;GO:0006098//pentose-phosphate shunt;GO:0006098//pentose-phosphate shunt;GO:0007568//aging;GO:0019252//starch biosynthetic process;GO:0019252//starch biosynthetic process;GO:0043085//positive regulation of catalytic activity	--
AT4G27830	600	516	536	5339	5237	4761	18.032	17.732	17.195	182.883	173.064	176.475	17.653	177.474	3.3296224	0	0	BGLU10	beta glucosidase 10	Metabolism;Metabolism;Metabolism;Metabolism;Metabolism	Global and overview maps;Global and overview maps;Biosynthesis of other secondary metabolites;Carbohydrate metabolism;Metabolism of other amino acids	ko01100//Metabolic pathways;ko01110//Biosynthesis of secondary metabolites;ko00940//Phenylpropanoid biosynthesis;ko00500//Starch and sucrose metabolism;ko00460//Cyanoamino acid metabolism	K01188;K01188;K01188;K01188;K01188	GO:0005773//vacuole;GO:0005773//vacuole	GO:0004553//hydrolase activity, hydrolyzing O-glycosyl compounds	GO:0009610//response to symbiotic fungus;GO:0046283//anthocyanin-containing compound metabolic process	--
AT4G28080	19264	17373	17571	3518	3880	3542	159.734	164.566	155.514	33.247	35.376	36.224	159.938	34.949	-2.194189671	0	0	TSS	Tetratricopeptide repeat (TPR)-like superfamily protein	-	-	-	-	GO:0005634//nucleus	-	GO:0006655//phosphatidylglycerol biosynthetic process;GO:0006655//phosphatidylglycerol biosynthetic process;GO:0009737//response to abscisic acid;GO:0010103//stomatal complex morphogenesis;GO:0016556//mRNA modification;GO:0016556//mRNA modification;GO:0019288//isopentenyl diphosphate biosynthetic process, methylerythritol 4-phosphate pathway;GO:0019288//isopentenyl diphosphate biosynthetic proces…	--
AT4G28750	68905	61533	65788	21138	22088	18307	4788.522	4885.097	4880.007	1674.271	1687.832	1569.165	4851.208667	1643.756	-1.561348075	0	0	PSAE1	Photosystem I reaction centre subunit IV / PsaE protein	Metabolism;Metabolism	Global and overview maps;Energy metabolism	ko01100//Metabolic pathways;ko00195//Photosynthesis	K02693;K02693	GO:0009507//chloroplast;GO:0009507//chloroplast;GO:0009507//chloroplast;GO:0009534//chloroplast thylakoid;GO:0009534//chloroplast thylakoid;GO:0009534//chloroplast thylakoid;GO:0009534//chloroplast thylakoid;GO:0009535//chloroplast thylakoid membrane;GO:0009535//chloroplast thylakoid membrane;GO:0009535//chloroplast thylakoid membrane;GO:0009535//chloroplast thylakoid membrane;GO:0009535//chlorop…	-	GO:0006364//rRNA processing;GO:0006364//rRNA processing;GO:0009657//plastid organization;GO:0009657//plastid organization;GO:0009735//response to cytokinin;GO:0010207//photosystem II assembly;GO:0010207//photosystem II assembly;GO:0010207//photosystem II assembly;GO:0010207//photosystem II assembly;GO:0015979//photosynthesis;GO:0015979//photosynthesis;GO:0019344//cysteine biosynthetic process;GO:…	--
AT4G30470	827	725	762	13895	14758	12944	29.09	29.134	28.61	557.072	570.81	561.579	28.94466667	563.1536667	4.282159194	0	0	CCR2	NAD(P)-binding Rossmann-fold superfamily protein	-	-	-	-	GO:0005634//nucleus	GO:0016621//cinnamoyl-CoA reductase activity	GO:0009809//lignin biosynthetic process;GO:0009809//lignin biosynthetic process	--
AT4G31500	4909	4104	4701	1660	1685	1478	136.459	130.326	139.484	52.593	51.503	50.674	135.423	51.59	-1.392309433	0	0	CYP83B1	cytochrome P450, family 83, subfamily B, polypeptide 1	Metabolism;Metabolism;Metabolism;Metabolism	Global and overview maps;Global and overview maps;Amino acid metabolism;Biosynthesis of other secondary metabolites	ko01110//Biosynthesis of secondary metabolites;ko01210//2-Oxocarboxylic acid metabolism;ko00380//Tryptophan metabolism;ko00966//Glucosinolate biosynthesis	K11818;K11818;K11818;K11818	GO:0005739//mitochondrion;GO:0005783//endoplasmic reticulum;GO:0005783//endoplasmic reticulum;GO:0005886//plasma membrane;GO:0016020//membrane	GO:0016709//oxidoreductase activity, acting on paired donors, with incorporation or reduction of molecular oxygen, NAD(P)H as one donor, and incorporation of one atom of oxygen;GO:0019825//oxygen binding	GO:0000096//sulfur amino acid metabolic process;GO:0000096//sulfur amino acid metabolic process;GO:0000162//tryptophan biosynthetic process;GO:0000162//tryptophan biosynthetic process;GO:0006520//cellular amino acid metabolic process;GO:0006520//cellular amino acid metabolic process;GO:0006546//glycine catabolic process;GO:0006546//glycine catabolic process;GO:0006569//tryptophan catabolic proces…	--
AT4G31700	4021	3812	4074	1046	1194	1063	195.047	211.239	210.936	57.829	63.684	63.597	205.7406667	61.70333333	-1.737406651	0	0	RPS6A	ribosomal protein S6	Genetic Information Processing	Translation	ko03010//Ribosome	K02991	GO:0005634//nucleus;GO:0005730//nucleolus;GO:0005730//nucleolus;GO:0005739//mitochondrion;GO:0005829//cytosol;GO:0005829//cytosol;GO:0005886//plasma membrane;GO:0005886//plasma membrane;GO:0009506//plasmodesma;GO:0009507//chloroplast;GO:0016020//membrane;GO:0016020//membrane;GO:0022626//cytosolic ribosome;GO:0022626//cytosolic ribosome;GO:0022626//cytosolic ribosome;GO:0022626//cytosolic ribosome…	GO:0003735//structural constituent of ribosome	GO:0001510//RNA methylation;GO:0001510//RNA methylation;GO:0006364//rRNA processing;GO:0006364//rRNA processing;GO:0006412//translation;GO:0006412//translation;GO:0006412//translation;GO:0040007//growth;GO:0042274//ribosomal small subunit biogenesis	--
AT4G31870	154	113	113	2215	2228	1972	10.641	8.92	8.334	174.443	169.28	168.065	9.298333333	170.596	4.197467864	0	0	GPX7	glutathione peroxidase 7	Metabolism;Metabolism	Metabolism of other amino acids;Lipid metabolism	ko00480//Glutathione metabolism;ko00590//Arachidonic acid metabolism	K00432;K00432	GO:0009507//chloroplast;GO:0009507//chloroplast	GO:0004602//glutathione peroxidase activity	GO:0009407//toxin catabolic process;GO:0009407//toxin catabolic process;GO:0080167//response to karrikin	--
AT4G32940	1451	1290	1364	44986	47408	42978	37.458	38.044	37.585	1323.634	1345.715	1368.441	37.69566667	1345.93	5.158060882	0	0	At4g32940	gamma vacuolar processing enzyme	-	-	-	-	GO:0000323//lytic vacuole;GO:0000323//lytic vacuole;GO:0005576//extracellular region	GO:0004197//cysteine-type endopeptidase activity;GO:0004197//cysteine-type endopeptidase activity	GO:0006508//proteolysis;GO:0006624//vacuolar protein processing;GO:0006624//vacuolar protein processing;GO:0006624//vacuolar protein processing;GO:0048193//Golgi vesicle transport	--
AT4G33040	118	93	104	3379	3244	2985	7.434	6.693	6.993	242.613	224.708	231.932	7.04	233.0843333	5.049132798	0	0	GRXC6	Thioredoxin superfamily protein	-	-	-	-	GO:0005737//cytoplasm	-	GO:0048653//anther development	--
AT4G33220	4114	3663	4083	1062	1274	1089	106.431	108.257	112.748	31.314	36.241	34.748	109.1453333	34.101	-1.678364496	0	0	PME44	pectin methylesterase 44	Metabolism;Metabolism	Global and overview maps;Carbohydrate metabolism	ko01100//Metabolic pathways;ko00040//Pentose and glucuronate interconversions	K01051;K01051	GO:0005576//extracellular region;GO:0009505//plant-type cell wall	GO:0030599//pectinesterase activity	GO:0050829//defense response to Gram-negative bacterium;GO:0050829//defense response to Gram-negative bacterium	--
AT4G34050	6499	5873	6196	24590	25119	22978	288.689	298.029	293.777	1244.954	1227.043	1258.915	293.4983333	1243.637333	2.083141615	0	0	CCOAOMT1	S-adenosyl-L-methionine-dependent methyltransferases superfamily protein	Metabolism;Metabolism;Metabolism;Metabolism;Metabolism;Metabolism	Global and overview maps;Global and overview maps;Biosynthesis of other secondary metabolites;Amino acid metabolism;Biosynthesis of other secondary metabolites;Biosynthesis of other secondary metabolites	ko01100//Metabolic pathways;ko01110//Biosynthesis of secondary metabolites;ko00940//Phenylpropanoid biosynthesis;ko00360//Phenylalanine metabolism;ko00941//Flavonoid biosynthesis;ko00945//Stilbenoid, diarylheptanoid and gingerol biosynthesis	K00588;K00588;K00588;K00588;K00588;K00588	GO:0005634//nucleus;GO:0005634//nucleus;GO:0005829//cytosol	GO:0042409//caffeoyl-CoA O-methyltransferase activity	GO:0006598//polyamine catabolic process;GO:0006598//polyamine catabolic process;GO:0009611//response to wounding;GO:0009698//phenylpropanoid metabolic process;GO:0009698//phenylpropanoid metabolic process;GO:0009805//coumarin biosynthetic process;GO:0009805//coumarin biosynthetic process;GO:0009805//coumarin biosynthetic process;GO:0009805//coumarin biosynthetic process;GO:0009963//positive regul…	--
AT4G34620	7293	6335	6669	2888	3054	2463	544.251	540.075	531.223	245.641	250.602	226.703	538.5163333	240.982	-1.160064713	0	0	RPS16-1	small subunit ribosomal protein 16	Genetic Information Processing	Translation	ko03010//Ribosome	K02959	GO:0005739//mitochondrion;GO:0005840//ribosome;GO:0005840//ribosome;GO:0009507//chloroplast;GO:0009507//chloroplast;GO:0009536//plastid;GO:0009941//chloroplast envelope;GO:0009941//chloroplast envelope;GO:0009941//chloroplast envelope;GO:0009941//chloroplast envelope	GO:0003735//structural constituent of ribosome;GO:0003735//structural constituent of ribosome	GO:0006412//translation;GO:0006412//translation;GO:0006412//translation;GO:0009793//embryo development ending in seed dormancy;GO:0009793//embryo development ending in seed dormancy;GO:0010027//thylakoid membrane organization;GO:0010027//thylakoid membrane organization;GO:0010228//vegetative to reproductive phase transition of meristem;GO:0010267//production of ta-siRNAs involved in RNA interfere…	--
AT4G34881	1888	1636	1886	6976	7583	6893	103.599	102.554	110.463	436.286	457.527	466.512	105.5386667	453.4416667	2.103145304	0	0	--	-	-	-	-	-	GO:0005739//mitochondrion	GO:0003674//molecular_function	GO:0008150//biological_process	--
AT4G35100	13031	11436	12354	1176	1272	1118	523.68	525.025	529.926	53.861	56.202	55.417	526.2103333	55.16	-3.253945217	0	0	PIP2-7	plasma membrane intrinsic protein 3	-	-	-	-	GO:0005634//nucleus;GO:0005773//vacuole;GO:0005773//vacuole;GO:0005886//plasma membrane;GO:0005886//plasma membrane;GO:0005886//plasma membrane;GO:0005886//plasma membrane;GO:0005886//plasma membrane;GO:0005886//plasma membrane;GO:0005886//plasma membrane;GO:0005886//plasma membrane;GO:0009506//plasmodesma;GO:0016020//membrane;GO:0016020//membrane;GO:0046658//anchored component of plasma membrane…	GO:0005515//protein binding;GO:0015250//water channel activity;GO:0015250//water channel activity	GO:0006810//transport;GO:0009651//response to salt stress;GO:0009651//response to salt stress;GO:0009737//response to abscisic acid	--
AT4G36220	3537	2946	3313	23655	24257	21956	94.321	89.747	94.301	718.965	711.267	722.15	92.78966667	717.4606667	2.950863685	0	0	CYP84A1	ferulic acid 5-hydroxylase 1	Metabolism;Metabolism;Metabolism	Global and overview maps;Global and overview maps;Biosynthesis of other secondary metabolites	ko01100//Metabolic pathways;ko01110//Biosynthesis of secondary metabolites;ko00940//Phenylpropanoid biosynthesis	K09755;K09755;K09755	GO:0005783//endoplasmic reticulum;GO:0005783//endoplasmic reticulum	GO:0004497//monooxygenase activity;GO:0046424//ferulate 5-hydroxylase activity	GO:0009699//phenylpropanoid biosynthetic process;GO:0009699//phenylpropanoid biosynthetic process;GO:0009699//phenylpropanoid biosynthetic process;GO:0009699//phenylpropanoid biosynthetic process;GO:0009809//lignin biosynthetic process;GO:0009809//lignin biosynthetic process;GO:0009809//lignin biosynthetic process;GO:0009809//lignin biosynthetic process;GO:0009809//lignin biosynthetic process;GO:…	--
AT4G36360	4476	3943	4314	1288	1283	1213	68.126	68.559	70.085	22.343	21.472	22.771	68.92333333	22.19533333	-1.634736101	0	0	BGAL3	beta-galactosidase 3	-	-	-	-	GO:0005576//extracellular region;GO:0005576//extracellular region	GO:0004565//beta-galactosidase activity;GO:0004565//beta-galactosidase activity	GO:0006598//polyamine catabolic process;GO:0006598//polyamine catabolic process;GO:0009664//plant-type cell wall organization;GO:0009664//plant-type cell wall organization;GO:0009698//phenylpropanoid metabolic process;GO:0009698//phenylpropanoid metabolic process;GO:0009832//plant-type cell wall biogenesis;GO:0010075//regulation of meristem growth;GO:0042398//cellular modified amino acid biosynth…	--
AT4G36988	301	256	298	3155	3034	2631	8.189	7.972	8.668	97.828	90.745	88.283	8.276333333	92.28533333	3.479037726	0	0	--	conserved peptide upstream open reading frame 49	-	-	-	-	GO:0005739//mitochondrion	-	-	--
AT4G36990	301	256	298	3155	3034	2631	8.189	7.972	8.668	97.828	90.745	88.283	8.276333333	92.28533333	3.479037726	0	0	HSFB1	heat shock factor 4	-	-	-	-	GO:0005634//nucleus	GO:0003677//DNA binding;GO:0003700//transcription factor activity, sequence-specific DNA binding;GO:0003700//transcription factor activity, sequence-specific DNA binding	GO:0006984//ER-nucleus signaling pathway;GO:0009407//toxin catabolic process;GO:0009407//toxin catabolic process;GO:0009408//response to heat;GO:0009408//response to heat;GO:0009414//response to water deprivation;GO:0009414//response to water deprivation;GO:0009737//response to abscisic acid;GO:0010583//response to cyclopentenone;GO:0030968//endoplasmic reticulum unfolded protein response;GO:0030…	HSF
AT4G37800	10943	9002	10307	491	497	440	467.266	439.118	469.768	23.896	23.335	23.173	458.7173333	23.468	-4.288838621	0	0	XTH7	xyloglucan endotransglucosylase/hydrolase 7	-	-	-	-	GO:0005576//extracellular region	GO:0016798//hydrolase activity, acting on glycosyl bonds	GO:0019761//glucosinolate biosynthetic process;GO:0019761//glucosinolate biosynthetic process	--
AT4G38550	5647	4801	5031	2127	2213	1882	121.688	118.189	115.72	52.241	52.437	50.021	118.5323333	51.56633333	-1.200779282	0	0	--	Arabidopsis phospholipase-like protein (PEARLI 4) family	-	-	-	-	GO:0005634//nucleus	-	GO:0006612//protein targeting to membrane;GO:0006612//protein targeting to membrane;GO:0006612//protein targeting to membrane;GO:0009627//systemic acquired resistance;GO:0009627//systemic acquired resistance;GO:0009963//positive regulation of flavonoid biosynthetic process;GO:0010363//regulation of plant-type hypersensitive response;GO:0010363//regulation of plant-type hypersensitive response;GO:…	--
AT4G38770	48595	41798	47327	2878	2966	2589	1416.591	1391.947	1472.6	95.621	95.071	93.086	1427.046	94.59266667	-3.915159687	0	0	PRP4	proline-rich protein 4	-	-	-	-	GO:0005618//cell wall	-	GO:0019344//cysteine biosynthetic process;GO:0019344//cysteine biosynthetic process	--
AT4G39210	812	756	840	9341	9432	8687	20.106	21.385	22.201	263.619	256.802	265.303	21.23066667	261.908	3.624838548	0	0	APL3	Glucose-1-phosphate adenylyltransferase family protein	Metabolism;Metabolism;Metabolism;Metabolism	Global and overview maps;Global and overview maps;Carbohydrate metabolism;Carbohydrate metabolism	ko01100//Metabolic pathways;ko01110//Biosynthesis of secondary metabolites;ko00500//Starch and sucrose metabolism;ko00520//Amino sugar and nucleotide sugar metabolism	K00975;K00975;K00975;K00975	GO:0009507//chloroplast	GO:0008878//glucose-1-phosphate adenylyltransferase activity;GO:0008878//glucose-1-phosphate adenylyltransferase activity	GO:0009853//photorespiration;GO:0009853//photorespiration;GO:0019252//starch biosynthetic process;GO:0019252//starch biosynthetic process;GO:0019252//starch biosynthetic process;GO:0019252//starch biosynthetic process	--
AT4G39330	6703	5552	6418	748	759	636	186.594	176.559	190.58	23.712	23.213	21.818	184.5776667	22.91433333	-3.009905784	0	0	CAD9	cinnamyl alcohol dehydrogenase 9	Metabolism;Metabolism;Metabolism	Global and overview maps;Global and overview maps;Biosynthesis of other secondary metabolites	ko01100//Metabolic pathways;ko01110//Biosynthesis of secondary metabolites;ko00940//Phenylpropanoid biosynthesis	K00083;K00083;K00083	GO:0005737//cytoplasm;GO:0005737//cytoplasm;GO:0048046//apoplast;GO:0048046//apoplast	GO:0045551//cinnamyl-alcohol dehydrogenase activity	GO:0009735//response to cytokinin;GO:0009809//lignin biosynthetic process;GO:0009809//lignin biosynthetic process	--
AT4G39980	1195	1060	1045	4666	5185	4672	30.222	30.625	28.21	134.497	144.188	145.734	29.68566667	141.473	2.252688324	0	0	DHS1	3-deoxy-D-arabino-heptulosonate 7-phosphate synthase 1	Metabolism;Metabolism;Metabolism;Metabolism	Global and overview maps;Global and overview maps;Global and overview maps;Amino acid metabolism	ko01100//Metabolic pathways;ko01110//Biosynthesis of secondary metabolites;ko01230//Biosynthesis of amino acids;ko00400//Phenylalanine, tyrosine and tryptophan biosynthesis	K01626;K01626;K01626;K01626	GO:0005739//mitochondrion;GO:0009507//chloroplast;GO:0009507//chloroplast;GO:0009507//chloroplast;GO:0009507//chloroplast	GO:0003849//3-deoxy-7-phosphoheptulonate synthase activity;GO:0003849//3-deoxy-7-phosphoheptulonate synthase activity;GO:0003849//3-deoxy-7-phosphoheptulonate synthase activity;GO:0003849//3-deoxy-7-phosphoheptulonate synthase activity;GO:0005515//protein binding	GO:0009073//aromatic amino acid family biosynthetic process;GO:0009073//aromatic amino acid family biosynthetic process;GO:0009073//aromatic amino acid family biosynthetic process;GO:0009073//aromatic amino acid family biosynthetic process;GO:0009073//aromatic amino acid family biosynthetic process;GO:0009073//aromatic amino acid family biosynthetic process;GO:0009423//chorismate biosynthetic pro…	--
AT5G01520	168	131	146	1963	2027	1820	6.239	5.558	5.788	83.09	82.764	83.362	5.861666667	83.072	3.824979454	0	0	AIRP2	RING/U-box superfamily protein	-	-	-	-	GO:0005634//nucleus;GO:0005829//cytosol	GO:0008270//zinc ion binding	GO:0015996//chlorophyll catabolic process;GO:0015996//chlorophyll catabolic process	--
AT5G01530	99337	86626	92085	20023	21956	19769	3943.175	3928.236	3901.637	905.889	958.319	967.877	3924.349333	944.0283333	-2.055551406	0	0	LHCB4.1	light harvesting complex photosystem II	Metabolism;Metabolism	Global and overview maps;Energy metabolism	ko01100//Metabolic pathways;ko00196//Photosynthesis - antenna proteins	K08915;K08915	GO:0009507//chloroplast;GO:0009507//chloroplast;GO:0009507//chloroplast;GO:0009534//chloroplast thylakoid;GO:0009534//chloroplast thylakoid;GO:0009534//chloroplast thylakoid;GO:0009534//chloroplast thylakoid;GO:0009535//chloroplast thylakoid membrane;GO:0009535//chloroplast thylakoid membrane;GO:0009535//chloroplast thylakoid membrane;GO:0009535//chloroplast thylakoid membrane;GO:0009535//chlorop…	GO:0016168//chlorophyll binding	GO:0006364//rRNA processing;GO:0006364//rRNA processing;GO:0009637//response to blue light;GO:0009637//response to blue light;GO:0009644//response to high light intensity;GO:0009744//response to sucrose;GO:0010114//response to red light;GO:0010114//response to red light;GO:0010155//regulation of proton transport;GO:0010218//response to far red light;GO:0010218//response to far red light;GO:001597…	--
AT5G02160	3134	2625	2937	189	217	152	183.379	175.467	183.433	12.604	13.962	10.97	180.7596667	12.512	-3.852688479	0	0	--	-	-	-	-	-	GO:0009507//chloroplast;GO:0009535//chloroplast thylakoid membrane;GO:0009535//chloroplast thylakoid membrane;GO:0009535//chloroplast thylakoid membrane;GO:0009535//chloroplast thylakoid membrane;GO:0009535//chloroplast thylakoid membrane;GO:0009535//chloroplast thylakoid membrane;GO:0009535//chloroplast thylakoid membrane;GO:0009535//chloroplast thylakoid membrane;GO:0009535//chloroplast thylako…	-	GO:0008150//biological_process;GO:0009965//leaf morphogenesis;GO:0030003//cellular cation homeostasis;GO:0030154//cell differentiation;GO:0043085//positive regulation of catalytic activity;GO:0045893//positive regulation of transcription, DNA-templated;GO:0045893//positive regulation of transcription, DNA-templated;GO:0045893//positive regulation of transcription, DNA-templated;GO:0070838//divale…	--
AT5G02270	760	657	696	3774	4204	3652	30.967	30.562	30.265	175.451	188.635	183.876	30.598	182.654	2.577604087	0	0	ABCI20	non-intrinsic ABC protein 9	Genetic Information Processing	Folding, sorting and degradation	ko03018//RNA degradation	K12608	GO:0005886//plasma membrane;GO:0005886//plasma membrane	GO:0005215//transporter activity;GO:0005215//transporter activity	GO:0006007//glucose catabolic process;GO:0009744//response to sucrose;GO:0009813//flavonoid biosynthetic process;GO:0010224//response to UV-B;GO:0080167//response to karrikin	--
AT5G02380	13649	11161	12576	42148	41163	36973	1159.498	1083.144	1140.342	4080.916	3845.022	3873.96	1127.661333	3933.299333	1.80240613	0	0	MT2B	metallothionein 2B	-	-	-	-	-	GO:0005507//copper ion binding	GO:0006007//glucose catabolic process;GO:0006970//response to osmotic stress;GO:0006970//response to osmotic stress;GO:0008150//biological_process;GO:0046686//response to cadmium ion	--
AT5G03240	1525	1255	1386	11435	11823	10956	59.523	56.022	57.689	510.55	509.45	529.676	57.74466667	516.5586667	3.161172599	0	0	UBQ3	polyubiquitin 3	-	-	-	-	GO:0005622//intracellular;GO:0005773//vacuole;GO:0005773//vacuole;GO:0005773//vacuole;GO:0005773//vacuole;GO:0005773//vacuole;GO:0005773//vacuole	-	GO:0006464//cellular protein modification process;GO:0006464//cellular protein modification process;GO:0006464//cellular protein modification process;GO:0006511//ubiquitin-dependent protein catabolic process;GO:0006511//ubiquitin-dependent protein catabolic process;GO:0006511//ubiquitin-dependent protein catabolic process;GO:0006623//protein targeting to vacuole;GO:0010224//response to UV-B;GO:00…	--
AT5G03350	16601	14916	15450	14	19	16	817.531	839.144	812.122	0.786	1.029	0.972	822.9323333	0.929	-9.790879496	0	0	LLP	Legume lectin family protein	-	-	-	-	GO:0005618//cell wall;GO:0005886//plasma membrane;GO:0009507//chloroplast;GO:0048046//apoplast	GO:0030246//carbohydrate binding	-	--
AT5G03760	5420	4677	5190	1583	1654	1442	114.358	112.732	116.885	38.068	38.373	37.526	114.6583333	37.989	-1.593687572	0	0	CSLA9	Nucleotide-diphospho-sugar transferases superfamily protein	-	-	-	-	GO:0005794//Golgi apparatus	GO:0016757//transferase activity, transferring glycosyl groups;GO:0016757//transferase activity, transferring glycosyl groups;GO:0051753//mannan synthase activity	GO:0006816//calcium ion transport;GO:0007030//Golgi organization;GO:0007030//Golgi organization;GO:0009294//DNA mediated transformation;GO:0009617//response to bacterium;GO:0009651//response to salt stress;GO:0009651//response to salt stress;GO:0009736//cytokinin-activated signaling pathway;GO:0009736//cytokinin-activated signaling pathway;GO:0042546//cell wall biogenesis	--
AT5G04830	1489	1221	1336	5956	6211	5584	73.815	69.198	70.699	336.555	338.572	341.425	71.23733333	338.8506667	2.249944193	0	0	--	Nuclear transport factor 2 (NTF2) family protein	-	-	-	-	GO:0005634//nucleus;GO:0005634//nucleus;GO:0005886//plasma membrane	GO:0003674//molecular_function	GO:0008150//biological_process	--
AT5G05270	2344	2095	2328	43750	44543	38799	116.382	118.817	123.255	2474.019	2429.952	2374.928	119.4846667	2426.299667	4.34386035	0	0	CHI3	Chalcone-flavanone isomerase family protein	-	-	-	-	GO:0009507//chloroplast;GO:0009507//chloroplast	-	GO:0009718//anthocyanin-containing compound biosynthetic process;GO:0009744//response to sucrose;GO:0009813//flavonoid biosynthetic process;GO:0010224//response to UV-B;GO:0080167//response to karrikin	--
AT5G06290	4610	3957	4312	1273	1345	1125	185.884	182.272	185.585	58.503	59.633	55.949	184.5803333	58.02833333	-1.669419447	0	0	At5g06290	2-cysteine peroxiredoxin B	-	-	-	-	GO:0005739//mitochondrion;GO:0009507//chloroplast;GO:0009507//chloroplast;GO:0009570//chloroplast stroma;GO:0009570//chloroplast stroma;GO:0009570//chloroplast stroma;GO:0009570//chloroplast stroma;GO:0009570//chloroplast stroma;GO:0009570//chloroplast stroma;GO:0009570//chloroplast stroma;GO:0009570//chloroplast stroma;GO:0009570//chloroplast stroma;GO:0009570//chloroplast stroma;GO:0009570//chl…	GO:0016209//antioxidant activity;GO:0051920//peroxiredoxin activity	GO:0000165//MAPK cascade;GO:0000165//MAPK cascade;GO:0000165//MAPK cascade;GO:0006098//pentose-phosphate shunt;GO:0006098//pentose-phosphate shunt;GO:0006612//protein targeting to membrane;GO:0006612//protein targeting to membrane;GO:0006612//protein targeting to membrane;GO:0006833//water transport;GO:0009409//response to cold;GO:0009409//response to cold;GO:0009409//response to cold;GO:0009409/…	--
AT5G07990	32	41	52	43715	44071	38564	0.846	1.238	1.467	1317.079	1280.988	1257.34	1.183666667	1285.135667	10.08444209	0	0	CYP75B1	Cytochrome P450 superfamily protein	Metabolism;Metabolism;Metabolism;Metabolism	Global and overview maps;Global and overview maps;Biosynthesis of other secondary metabolites;Biosynthesis of other secondary metabolites	ko01100//Metabolic pathways;ko01110//Biosynthesis of secondary metabolites;ko00941//Flavonoid biosynthesis;ko00944//Flavone and flavonol biosynthesis	K05280;K05280;K05280;K05280	GO:0005576//extracellular region	GO:0016711//flavonoid 3'-monooxygenase activity;GO:0016711//flavonoid 3'-monooxygenase activity;GO:0019825//oxygen binding	GO:0009411//response to UV;GO:0009411//response to UV;GO:0009718//anthocyanin-containing compound biosynthetic process;GO:0009733//response to auxin;GO:0009744//response to sucrose;GO:0009813//flavonoid biosynthetic process;GO:0009813//flavonoid biosynthetic process;GO:0010224//response to UV-B	--
AT5G08280	4667	4068	4342	1032	1104	968	140.698	140.102	139.721	35.46	36.597	35.994	140.1736667	36.017	-1.960465423	0	0	HEMC	hydroxymethylbilane synthase	Metabolism;Metabolism;Metabolism	Global and overview maps;Global and overview maps;Metabolism of cofactors and vitamins	ko01100//Metabolic pathways;ko01110//Biosynthesis of secondary metabolites;ko00860//Porphyrin metabolism	K01749;K01749;K01749	GO:0009507//chloroplast;GO:0009507//chloroplast;GO:0009507//chloroplast;GO:0009570//chloroplast stroma;GO:0009570//chloroplast stroma;GO:0009570//chloroplast stroma;GO:0009570//chloroplast stroma;GO:0009570//chloroplast stroma;GO:0009570//chloroplast stroma;GO:0009570//chloroplast stroma;GO:0009570//chloroplast stroma;GO:0009570//chloroplast stroma;GO:0009570//chloroplast stroma;GO:0009570//chlor…	GO:0004418//hydroxymethylbilane synthase activity;GO:0004418//hydroxymethylbilane synthase activity	GO:0006098//pentose-phosphate shunt;GO:0006098//pentose-phosphate shunt;GO:0006364//rRNA processing;GO:0006364//rRNA processing;GO:0006744//ubiquinone biosynthetic process;GO:0006744//ubiquinone biosynthetic process;GO:0006779//porphyrin-containing compound biosynthetic process;GO:0006779//porphyrin-containing compound biosynthetic process;GO:0009073//aromatic amino acid family biosynthetic proce…	--
AT5G08640	799	672	802	20968	22838	19559	29.053	27.915	31.128	869.004	913.126	877.198	29.36533333	886.4426667	4.915841404	0	0	FLS1	flavonol synthase 1	Metabolism;Metabolism;Metabolism	Global and overview maps;Global and overview maps;Biosynthesis of other secondary metabolites	ko01100//Metabolic pathways;ko01110//Biosynthesis of secondary metabolites;ko00941//Flavonoid biosynthesis	K05278;K05278;K05278	GO:0005737//cytoplasm;GO:0005737//cytoplasm	GO:0045431//flavonol synthase activity	GO:0009411//response to UV;GO:0009718//anthocyanin-containing compound biosynthetic process;GO:0009733//response to auxin;GO:0009744//response to sucrose;GO:0009813//flavonoid biosynthetic process;GO:0009813//flavonoid biosynthetic process;GO:0010224//response to UV-B;GO:0080167//response to karrikin	--
AT5G09220	2326	1948	2050	7022	7419	6581	62.892	60.171	59.164	216.399	220.572	219.471	60.74233333	218.814	1.848930813	0	0	AAP2	amino acid permease 2	-	-	-	-	GO:0005886//plasma membrane;GO:0005887//integral component of plasma membrane;GO:0005887//integral component of plasma membrane;GO:0016020//membrane	GO:0015171//amino acid transmembrane transporter activity;GO:0015171//amino acid transmembrane transporter activity;GO:0015171//amino acid transmembrane transporter activity	GO:0006612//protein targeting to membrane;GO:0006612//protein targeting to membrane;GO:0006612//protein targeting to membrane;GO:0006833//water transport;GO:0006865//amino acid transport;GO:0009651//response to salt stress;GO:0009651//response to salt stress;GO:0009750//response to fructose;GO:0009963//positive regulation of flavonoid biosynthetic process;GO:0010363//regulation of plant-type hype…	--
AT5G09650	4235	3618	4101	1463	1491	1393	173.944	169.761	179.791	68.488	67.337	70.568	174.4986667	68.79766667	-1.342784472	0	0	PPA6	pyrophosphorylase 6	Metabolism	Energy metabolism	ko00190//Oxidative phosphorylation	K01507	GO:0009507//chloroplast;GO:0009507//chloroplast;GO:0009536//plastid;GO:0009570//chloroplast stroma;GO:0009570//chloroplast stroma;GO:0009570//chloroplast stroma;GO:0009570//chloroplast stroma;GO:0009570//chloroplast stroma;GO:0009570//chloroplast stroma;GO:0009570//chloroplast stroma;GO:0009570//chloroplast stroma;GO:0009570//chloroplast stroma;GO:0009570//chloroplast stroma;GO:0009570//chloropla…	GO:0004427//inorganic diphosphatase activity;GO:0004427//inorganic diphosphatase activity;GO:0004427//inorganic diphosphatase activity;GO:0016462//pyrophosphatase activity	GO:0000165//MAPK cascade;GO:0000165//MAPK cascade;GO:0000165//MAPK cascade;GO:0006612//protein targeting to membrane;GO:0006612//protein targeting to membrane;GO:0006612//protein targeting to membrane;GO:0008152//metabolic process;GO:0009409//response to cold;GO:0009409//response to cold;GO:0009595//detection of biotic stimulus;GO:0009651//response to salt stress;GO:0009651//response to salt stre…	--
AT5G10760	3735	3162	3073	438	473	405	102.59	99.218	90.095	13.712	14.286	13.721	97.301	13.90633333	-2.806712556	0	0	AED1	Eukaryotic aspartyl protease family protein	-	-	-	-	GO:0005576//extracellular region;GO:0048046//apoplast	-	GO:0000165//MAPK cascade;GO:0000165//MAPK cascade;GO:0000165//MAPK cascade;GO:0006508//proteolysis;GO:0009627//systemic acquired resistance;GO:0009627//systemic acquired resistance;GO:0009814//defense response, incompatible interaction;GO:0009814//defense response, incompatible interaction;GO:0034976//response to endoplasmic reticulum stress;GO:0034976//response to endoplasmic reticulum stress	--
AT5G11260	180	177	182	3512	3465	3227	9.68	10.874	10.447	215.261	204.892	214.042	10.33366667	211.3983333	4.354539845	0	0	HY5	Basic-leucine zipper (bZIP) transcription factor family protein	Organismal Systems	Environmental adaptation	ko04712//Circadian rhythm - plant	K16241	GO:0005634//nucleus;GO:0005634//nucleus;GO:0005634//nucleus;GO:0005634//nucleus;GO:0005634//nucleus;GO:0005634//nucleus	GO:0003677//DNA binding;GO:0003677//DNA binding;GO:0003677//DNA binding;GO:0003690//double-stranded DNA binding;GO:0003700//transcription factor activity, sequence-specific DNA binding;GO:0003700//transcription factor activity, sequence-specific DNA binding;GO:0003700//transcription factor activity, sequence-specific DNA binding;GO:0003700//transcription factor activity, sequence-specific DNA bin…	GO:0006355//regulation of transcription, DNA-templated;GO:0006355//regulation of transcription, DNA-templated;GO:0006355//regulation of transcription, DNA-templated;GO:0006355//regulation of transcription, DNA-templated;GO:0006355//regulation of transcription, DNA-templated;GO:0006355//regulation of transcription, DNA-templated;GO:0006355//regulation of transcription, DNA-templated;GO:0006355//re…	bZIP
AT5G11420	7332	6377	6873	569	492	489	235.066	233.56	235.2	20.792	17.344	19.336	234.6086667	19.15733333	-3.614287649	0	0	--	Protein of unknown function, DUF642	-	-	-	-	GO:0005576//extracellular region;GO:0005618//cell wall;GO:0009505//plant-type cell wall	GO:0003674//molecular_function	GO:0008150//biological_process	--
AT5G11740	9198	7827	9010	3324	3537	3122	823.19	800.233	860.706	339.062	348.068	344.62	828.043	343.9166667	-1.267646656	0	0	--	arabinogalactan protein 15	-	-	-	-	GO:0005886//plasma membrane;GO:0031225//anchored component of membrane;GO:0031225//anchored component of membrane	-	-	--
AT5G12860	10673	9402	9777	1404	1613	1416	266.042	267.744	260.131	39.888	44.21	43.534	264.639	42.544	-2.636998101	0	0	DIT1	dicarboxylate transporter 1	-	-	-	-	GO:0005739//mitochondrion;GO:0009507//chloroplast;GO:0009507//chloroplast;GO:0009507//chloroplast;GO:0009507//chloroplast;GO:0009507//chloroplast;GO:0009534//chloroplast thylakoid;GO:0009534//chloroplast thylakoid;GO:0009534//chloroplast thylakoid;GO:0009534//chloroplast thylakoid;GO:0009536//plastid;GO:0009536//plastid;GO:0009941//chloroplast envelope;GO:0009941//chloroplast envelope;GO:0009941/…	GO:0015131//oxaloacetate transmembrane transporter activity;GO:0015131//oxaloacetate transmembrane transporter activity;GO:0015139//alpha-ketoglutarate transmembrane transporter activity;GO:0015139//alpha-ketoglutarate transmembrane transporter activity;GO:0015140//malate transmembrane transporter activity;GO:0015367//oxoglutarate:malate antiporter activity;GO:0015367//oxoglutarate:malate antipor…	GO:0006499//N-terminal protein myristoylation;GO:0006499//N-terminal protein myristoylation;GO:0006499//N-terminal protein myristoylation;GO:0006833//water transport;GO:0009624//response to nematode;GO:0009651//response to salt stress;GO:0009651//response to salt stress;GO:0009750//response to fructose;GO:0009832//plant-type cell wall biogenesis;GO:0015729//oxaloacetate transport;GO:0015742//alph…	--
AT5G13630	71309	62359	64317	17983	18994	17581	764.589	763.831	736.092	219.764	223.935	232.503	754.8373333	225.4006667	-1.743673996	0	0	CHLH	magnesium-chelatase subunit chlH, chloroplast, putative / Mg-protoporphyrin IX chelatase, putative (CHLH)	Metabolism;Metabolism;Metabolism	Global and overview maps;Global and overview maps;Metabolism of cofactors and vitamins	ko01100//Metabolic pathways;ko01110//Biosynthesis of secondary metabolites;ko00860//Porphyrin metabolism	K03403;K03403;K03403	GO:0005739//mitochondrion;GO:0009507//chloroplast;GO:0009507//chloroplast;GO:0009507//chloroplast;GO:0009507//chloroplast;GO:0009507//chloroplast;GO:0009507//chloroplast;GO:0009507//chloroplast;GO:0009706//chloroplast inner membrane;GO:0009706//chloroplast inner membrane;GO:0009706//chloroplast inner membrane;GO:0009706//chloroplast inner membrane;GO:0009706//chloroplast inner membrane;GO:0010007…	GO:0016851//magnesium chelatase activity	GO:0019684//photosynthesis, light reaction;GO:0019684//photosynthesis, light reaction;GO:0019684//photosynthesis, light reaction	--
AT5G13800	759	671	737	4585	4691	4087	20.293	20.487	21.116	139.061	137.958	134.608	20.632	137.209	2.733419532	0	0	PPH	pheophytinase	-	-	-	-	GO:0009507//chloroplast	GO:0005515//protein binding;GO:0016787//hydrolase activity;GO:0080124//pheophytinase activity	GO:0015996//chlorophyll catabolic process;GO:0015996//chlorophyll catabolic process;GO:0015996//chlorophyll catabolic process;GO:0015996//chlorophyll catabolic process;GO:0015996//chlorophyll catabolic process;GO:0015996//chlorophyll catabolic process	--
AT5G13930	10776	8977	10131	155542	171290	151620	350.579	333.637	351.806	5767.496	6127.49	6083.949	345.3406667	5992.978333	4.11718102	0	0	CHS	Chalcone and stilbene synthase family protein	Metabolism;Metabolism;Organismal Systems;Metabolism	Global and overview maps;Global and overview maps;Environmental adaptation;Biosynthesis of other secondary metabolites	ko01100//Metabolic pathways;ko01110//Biosynthesis of secondary metabolites;ko04712//Circadian rhythm - plant;ko00941//Flavonoid biosynthesis	K00660;K00660;K00660;K00660	GO:0005634//nucleus;GO:0005634//nucleus;GO:0005634//nucleus;GO:0005737//cytoplasm;GO:0005783//endoplasmic reticulum;GO:0005783//endoplasmic reticulum;GO:0009705//plant-type vacuole membrane;GO:0009705//plant-type vacuole membrane;GO:0009705//plant-type vacuole membrane	GO:0005515//protein binding;GO:0016210//naringenin-chalcone synthase activity	GO:0006979//response to oxidative stress;GO:0009411//response to UV;GO:0009611//response to wounding;GO:0009629//response to gravity;GO:0009715//chalcone biosynthetic process;GO:0009715//chalcone biosynthetic process;GO:0009718//anthocyanin-containing compound biosynthetic process;GO:0009733//response to auxin;GO:0009744//response to sucrose;GO:0009753//response to jasmonic acid;GO:0009813//flavo…	--
AT5G14060	4494	3918	4225	1215	1024	1019	97.713	97.334	98.064	30.105	24.49	27.32	97.70366667	27.305	-1.839247548	0	0	AK2	Aspartate kinase family protein	Metabolism;Metabolism;Metabolism;Metabolism;Metabolism;Metabolism;Metabolism;Metabolism	Global and overview maps;Global and overview maps;Global and overview maps;Amino acid metabolism;Global and overview maps;Amino acid metabolism;Amino acid metabolism;Biosynthesis of other secondary metabolites	ko01100//Metabolic pathways;ko01110//Biosynthesis of secondary metabolites;ko01230//Biosynthesis of amino acids;ko00270//Cysteine and methionine metabolism;ko01210//2-Oxocarboxylic acid metabolism;ko00260//Glycine, serine and threonine metabolism;ko00300//Lysine biosynthesis;ko00261//Monobactam biosynthesis	K00928;K00928;K00928;K00928;K00928;K00928;K00928;K00928	GO:0009507//chloroplast;GO:0009507//chloroplast;GO:0009570//chloroplast stroma;GO:0009570//chloroplast stroma;GO:0009570//chloroplast stroma;GO:0009570//chloroplast stroma	-	GO:0009067//aspartate family amino acid biosynthetic process;GO:0009067//aspartate family amino acid biosynthetic process	--
AT5G14120	1861	1592	1725	266	317	256	38.218	37.349	37.813	6.226	7.158	6.484	37.79333333	6.622666667	-2.512647617	0	0	--	Major facilitator superfamily protein	-	-	-	-	GO:0005773//vacuole;GO:0005773//vacuole;GO:0005774//vacuolar membrane;GO:0005774//vacuolar membrane;GO:0005774//vacuolar membrane	-	GO:0010167//response to nitrate;GO:0015706//nitrate transport;GO:0019344//cysteine biosynthetic process;GO:0019344//cysteine biosynthetic process	--
AT5G14700	220	187	218	2680	2857	2476	7.23	7.021	7.647	100.384	103.241	100.362	7.299333333	101.329	3.795138612	0	0	SNL6	NAD(P)-binding Rossmann-fold superfamily protein	-	-	-	-	GO:0005575//cellular_component	GO:0016621//cinnamoyl-CoA reductase activity	GO:0009809//lignin biosynthetic process;GO:0009809//lignin biosynthetic process	--
AT5G14740	54320	48080	50481	1570	1669	1525	1740.341	1759.76	1726.348	57.329	58.797	60.262	1742.149667	58.796	-4.889006751	0	0	BCA2	carbonic anhydrase 2	Metabolism	Energy metabolism	ko00910//Nitrogen metabolism	K01673	GO:0005737//cytoplasm;GO:0005829//cytosol;GO:0009507//chloroplast;GO:0009507//chloroplast;GO:0009507//chloroplast;GO:0009507//chloroplast;GO:0009507//chloroplast;GO:0009507//chloroplast;GO:0009507//chloroplast;GO:0009507//chloroplast;GO:0009507//chloroplast;GO:0009507//chloroplast;GO:0009535//chloroplast thylakoid membrane;GO:0009535//chloroplast thylakoid membrane;GO:0009535//chloroplast thylako…	GO:0004089//carbonate dehydratase activity;GO:0008270//zinc ion binding	GO:0000165//MAPK cascade;GO:0000165//MAPK cascade;GO:0000165//MAPK cascade;GO:0006612//protein targeting to membrane;GO:0006612//protein targeting to membrane;GO:0006612//protein targeting to membrane;GO:0009409//response to cold;GO:0009409//response to cold;GO:0009595//detection of biotic stimulus;GO:0009697//salicylic acid biosynthetic process;GO:0009697//salicylic acid biosynthetic process;GO:…	--
AT5G15350	3019	2485	2654	94	108	112	176.65	166.109	165.758	6.269	6.949	8.083	169.5056667	7.100333333	-4.577302939	0	0	At5g15350	early nodulin-like protein 17	-	-	-	-	GO:0005773//vacuole;GO:0005773//vacuole;GO:0005886//plasma membrane;GO:0005886//plasma membrane;GO:0031225//anchored component of membrane;GO:0031225//anchored component of membrane;GO:0046658//anchored component of plasma membrane;GO:0046658//anchored component of plasma membrane	GO:0005507//copper ion binding	GO:0006084//acetyl-CoA metabolic process;GO:0006084//acetyl-CoA metabolic process;GO:0016126//sterol biosynthetic process;GO:0016132//brassinosteroid biosynthetic process;GO:0052541//plant-type cell wall cellulose metabolic process;GO:0052541//plant-type cell wall cellulose metabolic process;GO:0052541//plant-type cell wall cellulose metabolic process;GO:0052546//cell wall pectin metabolic proces…	--
AT5G15450	5189	4784	4870	14345	15121	13704	79.003	83.208	79.143	248.927	253.141	257.341	80.45133333	253.1363333	1.65372636	0	0	CLPB3	casein lytic proteinase B3	-	-	-	-	GO:0005737//cytoplasm;GO:0009507//chloroplast;GO:0009507//chloroplast;GO:0009532//plastid stroma;GO:0009532//plastid stroma;GO:0009532//plastid stroma;GO:0009570//chloroplast stroma;GO:0009570//chloroplast stroma;GO:0009570//chloroplast stroma;GO:0009570//chloroplast stroma;GO:0009570//chloroplast stroma;GO:0009570//chloroplast stroma;GO:0009570//chloroplast stroma;GO:0009570//chloroplast stroma;…	GO:0005524//ATP binding;GO:0005524//ATP binding;GO:0016887//ATPase activity	GO:0009408//response to heat;GO:0009408//response to heat;GO:0009408//response to heat;GO:0009408//response to heat;GO:0009658//chloroplast organization;GO:0009658//chloroplast organization	--
AT5G16030	2446	2291	2445	334	323	298	94.774	101.406	101.115	14.741	13.762	14.23	99.09833333	14.24433333	-2.798472692	0	0	--	-	-	-	-	-	GO:0005634//nucleus;GO:0005634//nucleus;GO:0005634//nucleus	GO:0003674//molecular_function	GO:0008150//biological_process	--
AT5G16570	62	73	76	8099	8665	7543	2.37	3.188	3.101	352.847	364.196	355.622	2.886333333	357.555	6.952783446	0	0	GLN1-4	glutamine synthetase 1;4	Metabolism;Metabolism;Metabolism;Metabolism;Metabolism;Metabolism	Global and overview maps;Global and overview maps;Carbohydrate metabolism;Amino acid metabolism;Energy metabolism;Amino acid metabolism	ko01100//Metabolic pathways;ko01230//Biosynthesis of amino acids;ko00630//Glyoxylate and dicarboxylate metabolism;ko00250//Alanine, aspartate and glutamate metabolism;ko00910//Nitrogen metabolism;ko00220//Arginine biosynthesis	K01915;K01915;K01915;K01915;K01915;K01915	GO:0005737//cytoplasm;GO:0005829//cytosol	GO:0004356//glutamate-ammonia ligase activity;GO:0004356//glutamate-ammonia ligase activity	GO:0009744//response to sucrose;GO:0009749//response to glucose;GO:0009750//response to fructose;GO:0042128//nitrate assimilation;GO:0042128//nitrate assimilation	--
AT5G17010	599	503	538	6048	6392	5700	14.324	13.721	13.712	165.363	168.491	168.691	13.919	167.515	3.589162816	0	0	At5g17010	Major facilitator superfamily protein	-	-	-	-	GO:0005774//vacuolar membrane;GO:0005774//vacuolar membrane;GO:0005774//vacuolar membrane;GO:0005774//vacuolar membrane;GO:0005774//vacuolar membrane;GO:0005774//vacuolar membrane;GO:0005774//vacuolar membrane;GO:0005774//vacuolar membrane;GO:0005774//vacuolar membrane;GO:0005886//plasma membrane;GO:0005886//plasma membrane;GO:0005886//plasma membrane;GO:0009507//chloroplast;GO:0016020//membrane	GO:0005351//sugar:proton symporter activity;GO:0015144//carbohydrate transmembrane transporter activity;GO:0015144//carbohydrate transmembrane transporter activity	-	--
AT5G17050	831	769	876	26751	27225	24973	26.467	27.98	29.781	971.085	953.446	981.019	28.076	968.5166667	5.108367562	0	0	UGT78D2	UDP-glucosyl transferase 78D2	Metabolism;Metabolism;Metabolism	Global and overview maps;Global and overview maps;Biosynthesis of other secondary metabolites	ko01100//Metabolic pathways;ko01110//Biosynthesis of secondary metabolites;ko00944//Flavone and flavonol biosynthesis	K10757;K10757;K10757	-	GO:0008194//UDP-glycosyltransferase activity;GO:0016757//transferase activity, transferring glycosyl groups;GO:0016757//transferase activity, transferring glycosyl groups;GO:0035251//UDP-glucosyltransferase activity;GO:0047213//anthocyanidin 3-O-glucosyltransferase activity;GO:0080043//quercetin 3-O-glucosyltransferase activity	GO:0009718//anthocyanin-containing compound biosynthetic process;GO:0009744//response to sucrose;GO:0009813//flavonoid biosynthetic process;GO:0010224//response to UV-B;GO:0080167//response to karrikin	--
AT5G17220	11	22	9	39001	38039	33801	0.687	1.569	0.6	2775.057	2611.177	2602.647	0.952	2662.960333	11.44978174	0	0	GSTF12	glutathione S-transferase phi 12	Metabolism	Metabolism of other amino acids	ko00480//Glutathione metabolism	K00799	GO:0005634//nucleus;GO:0005737//cytoplasm;GO:0005737//cytoplasm;GO:0005737//cytoplasm;GO:0009705//plant-type vacuole membrane;GO:0009705//plant-type vacuole membrane;GO:0009705//plant-type vacuole membrane	GO:0004364//glutathione transferase activity;GO:0043169//cation binding	GO:0009407//toxin catabolic process;GO:0009407//toxin catabolic process;GO:0009407//toxin catabolic process;GO:0009407//toxin catabolic process;GO:0009718//anthocyanin-containing compound biosynthetic process;GO:0009744//response to sucrose;GO:0010224//response to UV-B;GO:0046283//anthocyanin-containing compound metabolic process;GO:1900384//regulation of flavonol biosynthetic process	--
AT5G18130	210	178	165	7185	7055	6529	7.579	7.347	6.325	294.072	277.487	288.8	7.083666667	286.7863333	5.339336139	0	0	--	-	-	-	-	-	GO:0005634//nucleus;GO:0005634//nucleus	GO:0003674//molecular_function	GO:0008150//biological_process;GO:0009617//response to bacterium;GO:0045087//innate immune response	--
AT5G19190	2011	1866	1867	33	42	37	146.249	155.027	144.926	2.735	3.359	3.319	148.734	3.137666667	-5.566898575	0	0	--	-	-	-	-	-	GO:0005634//nucleus	GO:0003674//molecular_function	GO:0008150//biological_process	--
AT5G19240	9584	8356	8647	1168	1301	1023	610.897	608.463	588.315	84.855	91.184	80.426	602.5583333	85.48833333	-2.817301462	0	0	At5g19240	Glycoprotein membrane precursor GPI-anchored	-	-	-	-	GO:0005886//plasma membrane	GO:0003674//molecular_function	GO:0006569//tryptophan catabolic process;GO:0006569//tryptophan catabolic process;GO:0008150//biological_process;GO:0009684//indoleacetic acid biosynthetic process;GO:0009684//indoleacetic acid biosynthetic process	--
AT5G19250	4782	4278	4581	394	413	313	288.151	294.487	294.641	27.059	27.364	23.262	292.4263333	25.895	-3.49732777	0	0	At5g19250	Glycoprotein membrane precursor GPI-anchored	-	-	-	-	GO:0005886//plasma membrane;GO:0031225//anchored component of membrane;GO:0031225//anchored component of membrane;GO:0046658//anchored component of plasma membrane;GO:0046658//anchored component of plasma membrane	GO:0003674//molecular_function	GO:0006833//water transport;GO:0008150//biological_process;GO:0009651//response to salt stress;GO:0009651//response to salt stress;GO:0009750//response to fructose;GO:0030003//cellular cation homeostasis;GO:0070838//divalent metal ion transport	--
AT5G19770	3915	3491	3833	840	978	846	110.024	112.074	114.982	26.892	30.213	29.335	112.36	28.81333333	-1.963320053	0	0	TUBA3	tubulin alpha-3	Cellular Processes	Transport and catabolism	ko04145//Phagosome	K07374	GO:0005618//cell wall;GO:0005737//cytoplasm;GO:0005829//cytosol;GO:0005886//plasma membrane;GO:0005886//plasma membrane;GO:0009506//plasmodesma;GO:0045298//tubulin complex;GO:0048046//apoplast	GO:0005200//structural constituent of cytoskeleton	GO:0071258//cellular response to gravity;GO:0071258//cellular response to gravity	--
AT5G20190	2316	2149	2204	13318	13692	11657	103.925	110.162	105.564	681.131	675.569	645.161	106.5503333	667.287	2.646772291	0	0	--	Tetratricopeptide repeat (TPR)-like superfamily protein	-	-	-	-	GO:0009507//chloroplast	-	GO:0008150//biological_process	--
AT5G21020	2568	2251	2451	14737	16365	14547	138.407	138.597	141.004	905.282	969.844	967.025	139.336	947.3836667	2.765380747	0	0	--	-	-	-	-	-	-	GO:0003674//molecular_function	GO:0008150//biological_process	--
AT5G22020	616	529	627	6826	7230	6400	20.536	20.147	22.312	259.37	265.035	263.162	20.99833333	262.5223333	3.644093432	0	0	SSL3	Calcium-dependent phosphotriesterase superfamily protein	-	-	-	-	GO:0005576//extracellular region;GO:0005783//endoplasmic reticulum	GO:0016844//strictosidine synthase activity	GO:0009821//alkaloid biosynthetic process;GO:0009821//alkaloid biosynthetic process	--
AT5G22300	177	158	152	8166	8321	7551	5.958	6.076	5.461	313.302	307.992	313.507	5.831666667	311.6003333	5.739644708	0	0	NIT4	nitrilase 4	Metabolism;Metabolism;Metabolism	Global and overview maps;Global and overview maps;Metabolism of other amino acids	ko01100//Metabolic pathways;ko01110//Biosynthesis of secondary metabolites;ko00460//Cyanoamino acid metabolism	K13035;K13035;K13035	GO:0005886//plasma membrane	GO:0000257//nitrilase activity;GO:0018822//nitrile hydratase activity;GO:0047427//cyanoalanine nitrilase activity;GO:0047558//3-cyanoalanine hydratase activity;GO:0080061//indole-3-acetonitrile nitrilase activity	GO:0019499//cyanide metabolic process;GO:0019499//cyanide metabolic process;GO:0051410//detoxification of nitrogen compound	--
AT5G22580	2742	2692	3016	145	169	114	194.739	218.411	228.633	11.737	13.198	9.986	213.9276667	11.64033333	-4.199918797	0	0	At5g22580	Stress responsive A/B Barrel Domain	-	-	-	-	GO:0009507//chloroplast	-	GO:0008150//biological_process	--
AT5G24120	2066	1800	1817	22808	23252	21545	52.634	52.387	49.41	662.274	651.361	676.996	51.477	663.5436667	3.688191527	0	0	SIGE	sigma factor E	-	-	-	-	GO:0005739//mitochondrion;GO:0009507//chloroplast	GO:0001053//plastid sigma factor activity;GO:0003677//DNA binding;GO:0003700//transcription factor activity, sequence-specific DNA binding;GO:0003899//DNA-directed RNA polymerase activity;GO:0016987//sigma factor activity;GO:0016987//sigma factor activity	GO:0006352//DNA-templated transcription, initiation;GO:0006352//DNA-templated transcription, initiation;GO:0006352//DNA-templated transcription, initiation;GO:0006352//DNA-templated transcription, initiation;GO:0006352//DNA-templated transcription, initiation;GO:0006352//DNA-templated transcription, initiation;GO:0006355//regulation of transcription, DNA-templated;GO:0006355//regulation of transc…	--
AT5G24530	5201	4414	4605	798	892	680	179.691	174.215	169.821	31.423	33.886	28.977	174.5756667	31.42866667	-2.473699509	0	0	DMR6	2-oxoglutarate (2OG) and Fe(II)-dependent oxygenase superfamily protein	-	-	-	-	GO:0005737//cytoplasm	GO:0016706//oxidoreductase activity, acting on paired donors, with incorporation or reduction of molecular oxygen, 2-oxoglutarate as one donor, and incorporation of one atom each of oxygen into both donors	GO:0000165//MAPK cascade;GO:0000165//MAPK cascade;GO:0000165//MAPK cascade;GO:0001666//response to hypoxia;GO:0001666//response to hypoxia;GO:0006612//protein targeting to membrane;GO:0006612//protein targeting to membrane;GO:0006612//protein targeting to membrane;GO:0009595//detection of biotic stimulus;GO:0009617//response to bacterium;GO:0009617//response to bacterium;GO:0009620//response to f…	--
AT5G24810	2403	2249	2325	10708	11040	9789	33.806	36.145	34.913	171.695	170.777	169.855	34.95466667	170.7756667	2.288545442	0	0	Adck1	ABC1 family protein	-	-	-	-	GO:0005783//endoplasmic reticulum;GO:0005783//endoplasmic reticulum;GO:0005794//Golgi apparatus;GO:0005794//Golgi apparatus;GO:0005886//plasma membrane;GO:0005886//plasma membrane;GO:0005886//plasma membrane	-	GO:0030968//endoplasmic reticulum unfolded protein response;GO:0030968//endoplasmic reticulum unfolded protein response;GO:0030968//endoplasmic reticulum unfolded protein response	--
AT5G25460	5622	4742	5801	629	728	647	186.786	179.982	205.721	23.819	26.595	26.513	190.8296667	25.64233333	-2.895686021	0	0	--	Protein of unknown function, DUF642	-	-	-	-	GO:0005576//extracellular region;GO:0009505//plant-type cell wall;GO:0009505//plant-type cell wall;GO:0009506//plasmodesma	GO:0003674//molecular_function	GO:0010015//root morphogenesis;GO:0080167//response to karrikin	--
AT5G25980	29720	24770	27406	99	133	120	775.072	737.961	762.89	2.943	3.814	3.86	758.641	3.539	-7.743931771	0	0	TGG2	glucoside glucohydrolase 2	Metabolism	Amino acid metabolism	ko00380//Tryptophan metabolism	K01237	GO:0005576//extracellular region;GO:0005576//extracellular region;GO:0005576//extracellular region;GO:0005773//vacuole;GO:0005773//vacuole;GO:0005773//vacuole;GO:0005773//vacuole;GO:0005773//vacuole;GO:0005773//vacuole;GO:0005777//peroxisome;GO:0005777//peroxisome;GO:0005777//peroxisome;GO:0005777//peroxisome;GO:0005777//peroxisome;GO:0005777//peroxisome;GO:0005777//peroxisome;GO:0005777//peroxis…	GO:0004553//hydrolase activity, hydrolyzing O-glycosyl compounds;GO:0019137//thioglucosidase activity;GO:0019137//thioglucosidase activity	GO:0002213//defense response to insect;GO:0002213//defense response to insect;GO:0009737//response to abscisic acid;GO:0010119//regulation of stomatal movement;GO:0019762//glucosinolate catabolic process;GO:0019762//glucosinolate catabolic process;GO:0019762//glucosinolate catabolic process;GO:0019762//glucosinolate catabolic process	--
AT5G26000	61977	51971	57911	3117	2949	2782	1637.435	1568.588	1633.118	93.86	85.67	90.655	1613.047	90.06166667	-4.162731489	0	0	TGG1	thioglucoside glucohydrolase 1	Metabolism	Amino acid metabolism	ko00380//Tryptophan metabolism	K01237	GO:0005576//extracellular region;GO:0005576//extracellular region;GO:0005773//vacuole;GO:0005773//vacuole;GO:0005773//vacuole;GO:0005773//vacuole;GO:0005777//peroxisome;GO:0005777//peroxisome;GO:0005777//peroxisome;GO:0005777//peroxisome;GO:0005777//peroxisome;GO:0005777//peroxisome;GO:0009505//plant-type cell wall;GO:0009505//plant-type cell wall;GO:0009507//chloroplast;GO:0009507//chloroplast;G…	GO:0004553//hydrolase activity, hydrolyzing O-glycosyl compounds;GO:0008422//beta-glucosidase activity;GO:0019137//thioglucosidase activity;GO:0019137//thioglucosidase activity;GO:0019137//thioglucosidase activity;GO:0019137//thioglucosidase activity	GO:0002213//defense response to insect;GO:0002213//defense response to insect;GO:0009625//response to insect;GO:0009737//response to abscisic acid;GO:0010119//regulation of stomatal movement;GO:0019762//glucosinolate catabolic process;GO:0019762//glucosinolate catabolic process;GO:0019762//glucosinolate catabolic process;GO:0019762//glucosinolate catabolic process	--
AT5G35630	38895	34407	37186	16756	17823	15651	1052.035	1068.513	1074.627	525.831	536.346	530.532	1065.058333	530.903	-1.00441225	0	0	GLN2	glutamine synthetase 2	Metabolism;Metabolism;Metabolism;Metabolism;Metabolism;Metabolism	Global and overview maps;Global and overview maps;Carbohydrate metabolism;Amino acid metabolism;Energy metabolism;Amino acid metabolism	ko01100//Metabolic pathways;ko01230//Biosynthesis of amino acids;ko00630//Glyoxylate and dicarboxylate metabolism;ko00250//Alanine, aspartate and glutamate metabolism;ko00910//Nitrogen metabolism;ko00220//Arginine biosynthesis	K01915;K01915;K01915;K01915;K01915;K01915	GO:0005739//mitochondrion;GO:0009507//chloroplast;GO:0009507//chloroplast;GO:0009507//chloroplast;GO:0009507//chloroplast;GO:0009507//chloroplast;GO:0009507//chloroplast;GO:0009507//chloroplast;GO:0009507//chloroplast;GO:0009507//chloroplast;GO:0009535//chloroplast thylakoid membrane;GO:0009535//chloroplast thylakoid membrane;GO:0009535//chloroplast thylakoid membrane;GO:0009535//chloroplast thyl…	GO:0004356//glutamate-ammonia ligase activity;GO:0004356//glutamate-ammonia ligase activity;GO:0004356//glutamate-ammonia ligase activity	GO:0006096//glycolytic process;GO:0006096//glycolytic process;GO:0006096//glycolytic process;GO:0006098//pentose-phosphate shunt;GO:0006098//pentose-phosphate shunt;GO:0006833//water transport;GO:0006972//hyperosmotic response;GO:0006972//hyperosmotic response;GO:0007030//Golgi organization;GO:0007030//Golgi organization;GO:0007568//aging;GO:0009266//response to temperature stimulus;GO:0009409//r…	--
AT5G35790	2686	2243	2277	565	551	484	65.571	62.554	59.333	15.721	14.79	14.573	62.486	15.028	-2.055879969	0	0	G6PD1	glucose-6-phosphate dehydrogenase 1	Metabolism;Metabolism;Metabolism;Metabolism;Metabolism	Global and overview maps;Global and overview maps;Global and overview maps;Metabolism of other amino acids;Carbohydrate metabolism	ko01100//Metabolic pathways;ko01110//Biosynthesis of secondary metabolites;ko01200//Carbon metabolism;ko00480//Glutathione metabolism;ko00030//Pentose phosphate pathway	K00036;K00036;K00036;K00036;K00036	GO:0009507//chloroplast;GO:0009507//chloroplast;GO:0009507//chloroplast;GO:0009570//chloroplast stroma;GO:0009570//chloroplast stroma;GO:0009570//chloroplast stroma;GO:0009570//chloroplast stroma	GO:0004345//glucose-6-phosphate dehydrogenase activity;GO:0004345//glucose-6-phosphate dehydrogenase activity;GO:0005515//protein binding	GO:0006006//glucose metabolic process;GO:0006006//glucose metabolic process;GO:0009051//pentose-phosphate shunt, oxidative branch;GO:0009051//pentose-phosphate shunt, oxidative branch;GO:0009637//response to blue light;GO:0010155//regulation of proton transport;GO:0015979//photosynthesis;GO:0015979//photosynthesis;GO:0019288//isopentenyl diphosphate biosynthetic process, methylerythritol 4-phosph…	--
AT5G35970	9540	8483	8884	34229	35555	31808	138.883	141.08	138.049	567.945	569.146	571.134	139.3373333	569.4083333	2.030881749	0	0	IGHMBP2	P-loop containing nucleoside triphosphate hydrolases superfamily protein	-	-	-	-	GO:0009507//chloroplast;GO:0009507//chloroplast;GO:0009507//chloroplast;GO:0009570//chloroplast stroma;GO:0009570//chloroplast stroma;GO:0009570//chloroplast stroma;GO:0009570//chloroplast stroma;GO:0009941//chloroplast envelope;GO:0009941//chloroplast envelope;GO:0009941//chloroplast envelope;GO:0009941//chloroplast envelope	GO:0003677//DNA binding	GO:0015996//chlorophyll catabolic process;GO:0015996//chlorophyll catabolic process	--
AT5G37600	1320	1182	1137	4926	5003	4452	42.858	43.842	39.404	182.289	178.611	178.284	42.03466667	179.728	2.096163647	0	0	GLN1-1	glutamine synthase clone R1	Metabolism;Metabolism;Metabolism;Metabolism;Metabolism;Metabolism	Global and overview maps;Global and overview maps;Carbohydrate metabolism;Amino acid metabolism;Energy metabolism;Amino acid metabolism	ko01100//Metabolic pathways;ko01230//Biosynthesis of amino acids;ko00630//Glyoxylate and dicarboxylate metabolism;ko00250//Alanine, aspartate and glutamate metabolism;ko00910//Nitrogen metabolism;ko00220//Arginine biosynthesis	K01915;K01915;K01915;K01915;K01915;K01915	GO:0005618//cell wall;GO:0005737//cytoplasm;GO:0005829//cytosol;GO:0005886//plasma membrane;GO:0009506//plasmodesma;GO:0022626//cytosolic ribosome;GO:0022626//cytosolic ribosome;GO:0022626//cytosolic ribosome;GO:0022626//cytosolic ribosome	GO:0004356//glutamate-ammonia ligase activity;GO:0004356//glutamate-ammonia ligase activity;GO:0004356//glutamate-ammonia ligase activity;GO:0005507//copper ion binding;GO:0005515//protein binding	GO:0009744//response to sucrose;GO:0009749//response to glucose;GO:0009750//response to fructose;GO:0010150//leaf senescence;GO:0042128//nitrate assimilation;GO:0042128//nitrate assimilation	--
AT5G38410	213463	190122	200469	18575	19275	17344	10522.855	10706.744	10548.268	1043.655	1044.798	1054.543	10592.62233	1047.665333	-3.33780995	0	0	RBCS-3B	Ribulose bisphosphate carboxylase (small chain) family protein	Metabolism;Metabolism;Metabolism;Metabolism	Global and overview maps;Global and overview maps;Carbohydrate metabolism;Energy metabolism	ko01100//Metabolic pathways;ko01200//Carbon metabolism;ko00630//Glyoxylate and dicarboxylate metabolism;ko00710//Carbon fixation in photosynthetic organisms	K01602;K01602;K01602;K01602	GO:0005618//cell wall;GO:0005618//cell wall;GO:0009507//chloroplast;GO:0009507//chloroplast;GO:0009507//chloroplast;GO:0009507//chloroplast;GO:0009507//chloroplast;GO:0009507//chloroplast;GO:0009507//chloroplast;GO:0009570//chloroplast stroma;GO:0009570//chloroplast stroma;GO:0009570//chloroplast stroma;GO:0009570//chloroplast stroma;GO:0009570//chloroplast stroma;GO:0009570//chloroplast stroma;G…	GO:0016984//ribulose-bisphosphate carboxylase activity	GO:0009637//response to blue light;GO:0010114//response to red light;GO:0010218//response to far red light;GO:0015977//carbon fixation;GO:0015979//photosynthesis;GO:0015979//photosynthesis;GO:0080158//chloroplast ribulose bisphosphate carboxylase complex biogenesis	--
AT5G38420	113758	102464	108304	6799	7457	6529	6408.939	6594.606	6512.86	436.6	461.964	453.673	6505.468333	450.7456667	-3.851267394	0	0	RBCS-2B	Ribulose bisphosphate carboxylase (small chain) family protein	Metabolism;Metabolism;Metabolism;Metabolism	Global and overview maps;Global and overview maps;Carbohydrate metabolism;Energy metabolism	ko01100//Metabolic pathways;ko01200//Carbon metabolism;ko00630//Glyoxylate and dicarboxylate metabolism;ko00710//Carbon fixation in photosynthetic organisms	K01602;K01602;K01602;K01602	GO:0009507//chloroplast;GO:0009507//chloroplast;GO:0009570//chloroplast stroma;GO:0009570//chloroplast stroma;GO:0009570//chloroplast stroma;GO:0009570//chloroplast stroma;GO:0009570//chloroplast stroma;GO:0009570//chloroplast stroma;GO:0009570//chloroplast stroma;GO:0009570//chloroplast stroma;GO:0009573//chloroplast ribulose bisphosphate carboxylase complex;GO:0009573//chloroplast ribulose bisp…	GO:0016984//ribulose-bisphosphate carboxylase activity	GO:0009637//response to blue light;GO:0010114//response to red light;GO:0010218//response to far red light;GO:0015977//carbon fixation	--
AT5G38430	99838	89336	93582	4662	5398	4491	5993.619	6126.797	5996.662	319.02	356.359	332.534	6039.026	335.971	-4.16790727	0	0	RBCS-1B	Ribulose bisphosphate carboxylase (small chain) family protein	Metabolism;Metabolism;Metabolism;Metabolism	Global and overview maps;Global and overview maps;Carbohydrate metabolism;Energy metabolism	ko01100//Metabolic pathways;ko01200//Carbon metabolism;ko00630//Glyoxylate and dicarboxylate metabolism;ko00710//Carbon fixation in photosynthetic organisms	K01602;K01602;K01602;K01602	GO:0009507//chloroplast;GO:0009507//chloroplast;GO:0009507//chloroplast;GO:0009570//chloroplast stroma;GO:0009570//chloroplast stroma;GO:0009570//chloroplast stroma;GO:0009570//chloroplast stroma;GO:0009570//chloroplast stroma;GO:0009570//chloroplast stroma;GO:0009570//chloroplast stroma;GO:0009570//chloroplast stroma;GO:0009570//chloroplast stroma;GO:0009570//chloroplast stroma;GO:0009570//chlor…	GO:0016984//ribulose-bisphosphate carboxylase activity	GO:0009637//response to blue light;GO:0010114//response to red light;GO:0010218//response to far red light;GO:0015977//carbon fixation	--
AT5G39610	142	165	184	2696	2787	2462	5.803	7.703	8.026	125.57	125.232	124.092	7.177333333	124.9646667	4.121928501	0	0	NAC92	NAC domain containing protein 6	-	-	-	-	GO:0005634//nucleus;GO:0005634//nucleus	GO:0003700//transcription factor activity, sequence-specific DNA binding;GO:0003700//transcription factor activity, sequence-specific DNA binding;GO:0042803//protein homodimerization activity	GO:0000303//response to superoxide;GO:0006979//response to oxidative stress;GO:0007165//signal transduction;GO:0007275//multicellular organism development;GO:0009414//response to water deprivation;GO:0009414//response to water deprivation;GO:0009651//response to salt stress;GO:0009651//response to salt stress;GO:0009651//response to salt stress;GO:0009651//response to salt stress;GO:0009723//resp…	NAC
AT5G40890	2345	1938	2104	95	102	93	39.25	36.801	37.234	1.819	1.931	1.904	37.76166667	1.884666667	-4.324541154	0	0	CLC-A	chloride channel A	-	-	-	-	GO:0005622//intracellular;GO:0005634//nucleus	GO:0005247//voltage-gated chloride channel activity;GO:0005253//anion channel activity;GO:0015112//nitrate transmembrane transporter activity	GO:0006821//chloride transport;GO:0006821//chloride transport;GO:0006821//chloride transport;GO:0006826//iron ion transport;GO:0009832//plant-type cell wall biogenesis;GO:0010106//cellular response to iron ion starvation;GO:0010106//cellular response to iron ion starvation;GO:0010167//response to nitrate;GO:0010167//response to nitrate;GO:0015706//nitrate transport;GO:0015706//nitrate transport;G…	--
AT5G40950	6895	5813	6218	2594	2726	2528	372.032	358.312	358.113	159.525	161.731	168.238	362.819	163.1646667	-1.152921333	0	0	RPL27	ribosomal protein large subunit 27	Genetic Information Processing	Translation	ko03010//Ribosome	K02899	GO:0005840//ribosome;GO:0009507//chloroplast;GO:0009507//chloroplast;GO:0009507//chloroplast;GO:0009570//chloroplast stroma;GO:0009570//chloroplast stroma;GO:0009570//chloroplast stroma;GO:0009570//chloroplast stroma;GO:0009570//chloroplast stroma;GO:0009570//chloroplast stroma;GO:0009570//chloroplast stroma;GO:0009570//chloroplast stroma;GO:0009579//thylakoid;GO:0009941//chloroplast envelope;GO:…	GO:0003735//structural constituent of ribosome	GO:0006412//translation;GO:0006412//translation;GO:0006412//translation;GO:0009735//response to cytokinin	--
AT5G41140	1639	1376	1452	174	195	186	22.754	21.822	21.517	2.753	2.976	3.185	22.031	2.971333333	-2.890352616	0	0	--	Myosin heavy chain-related protein	-	-	-	-	GO:0005575//cellular_component	GO:0003674//molecular_function	GO:0008150//biological_process	--
AT5G41700	4091	3540	3762	16787	16787	14702	228.742	225.886	224.212	1065.411	1026.598	1008.029	226.28	1033.346	2.191142418	0	0	UBC8	ubiquitin conjugating enzyme 8	Genetic Information Processing;Genetic Information Processing	Folding, sorting and degradation;Folding, sorting and degradation	ko04141//Protein processing in endoplasmic reticulum;ko04120//Ubiquitin mediated proteolysis	K06689;K06689	GO:0005634//nucleus;GO:0005634//nucleus;GO:0005737//cytoplasm;GO:0005737//cytoplasm;GO:0005737//cytoplasm;GO:0005737//cytoplasm;GO:0005737//cytoplasm	GO:0004842//ubiquitin-protein transferase activity;GO:0004842//ubiquitin-protein transferase activity;GO:0004842//ubiquitin-protein transferase activity;GO:0004842//ubiquitin-protein transferase activity;GO:0005515//protein binding	GO:0006511//ubiquitin-dependent protein catabolic process;GO:0006511//ubiquitin-dependent protein catabolic process;GO:0006511//ubiquitin-dependent protein catabolic process;GO:0006511//ubiquitin-dependent protein catabolic process;GO:0006511//ubiquitin-dependent protein catabolic process;GO:0006511//ubiquitin-dependent protein catabolic process;GO:0006511//ubiquitin-dependent protein catabolic p…	--
AT5G42020	4834	4052	4301	1096	1097	1002	98.232	94.078	93.283	25.394	24.504	25.108	95.19766667	25.002	-1.928882707	0	0	BIP2	Heat shock protein 70 (Hsp 70) family protein	Genetic Information Processing;Genetic Information Processing	Folding, sorting and degradation;Folding, sorting and degradation	ko04141//Protein processing in endoplasmic reticulum;ko03060//Protein export	K09490;K09490	GO:0005618//cell wall;GO:0005618//cell wall;GO:0005634//nucleus;GO:0005634//nucleus;GO:0005730//nucleolus;GO:0005730//nucleolus;GO:0005730//nucleolus;GO:0005730//nucleolus;GO:0005773//vacuole;GO:0005773//vacuole;GO:0005773//vacuole;GO:0005773//vacuole;GO:0005774//vacuolar membrane;GO:0005774//vacuolar membrane;GO:0005774//vacuolar membrane;GO:0005774//vacuolar membrane;GO:0005774//vacuolar membra…	-	GO:0006457//protein folding;GO:0006457//protein folding;GO:0006457//protein folding;GO:0006457//protein folding;GO:0006457//protein folding;GO:0006457//protein folding;GO:0009408//response to heat;GO:0009408//response to heat;GO:0009735//response to cytokinin;GO:0010197//polar nucleus fusion;GO:0010197//polar nucleus fusion;GO:0010197//polar nucleus fusion;GO:0034976//response to endoplasmic reti…	--
AT5G42050	3703	3117	3452	10344	10484	9415	115.142	110.722	114.571	366.59	358.452	361.079	113.4783333	362.0403333	1.673733564	0	0	--	DCD (Development and Cell Death) domain protein	-	-	-	-	GO:0005634//nucleus	GO:0003674//molecular_function	GO:0000165//MAPK cascade;GO:0000165//MAPK cascade;GO:0000165//MAPK cascade;GO:0006499//N-terminal protein myristoylation;GO:0006499//N-terminal protein myristoylation;GO:0006499//N-terminal protein myristoylation;GO:0006612//protein targeting to membrane;GO:0006612//protein targeting to membrane;GO:0006612//protein targeting to membrane;GO:0007154//cell communication;GO:0009409//response to cold;…	--
AT5G42810	629	525	543	3540	3510	3277	17.606	16.787	16.223	112.93	108.026	113.131	16.872	111.3623333	2.72255844	0	0	IPK1	inositol-pentakisphosphate 2-kinase 1	Metabolism;Environmental Information Processing;Metabolism	Global and overview maps;Signal transduction;Carbohydrate metabolism	ko01100//Metabolic pathways;ko04070//Phosphatidylinositol signaling system;ko00562//Inositol phosphate metabolism	K10572;K10572;K10572	GO:0005634//nucleus	GO:0032942//inositol tetrakisphosphate 2-kinase activity;GO:0032942//inositol tetrakisphosphate 2-kinase activity;GO:0035299//inositol pentakisphosphate 2-kinase activity;GO:0035299//inositol pentakisphosphate 2-kinase activity	GO:0010264//myo-inositol hexakisphosphate biosynthetic process;GO:0010264//myo-inositol hexakisphosphate biosynthetic process;GO:0010264//myo-inositol hexakisphosphate biosynthetic process;GO:0010264//myo-inositol hexakisphosphate biosynthetic process;GO:0010264//myo-inositol hexakisphosphate biosynthetic process;GO:0010264//myo-inositol hexakisphosphate biosynthetic process;GO:0030643//cellular …	--
AT5G43150	516	427	472	5235	5418	4253	43.682	41.295	42.65	505.102	504.327	444.066	42.54233333	484.4983333	3.509520634	0	0	--	-	-	-	-	-	GO:0005739//mitochondrion	GO:0003674//molecular_function	GO:0008150//biological_process;GO:0015996//chlorophyll catabolic process;GO:0015996//chlorophyll catabolic process	--
AT5G43760	7069	5934	6412	2079	2253	2061	186.256	178.613	180.33	62.434	65.273	66.978	181.733	64.895	-1.485641184	0	0	KCS20	3-ketoacyl-CoA synthase 20	Metabolism;Metabolism;Organismal Systems;Metabolism	Global and overview maps;Global and overview maps;Environmental adaptation;Lipid metabolism	ko01100//Metabolic pathways;ko01110//Biosynthesis of secondary metabolites;ko04626//Plant-pathogen interaction;ko00062//Fatty acid elongation	K15397;K15397;K15397;K15397	GO:0005634//nucleus	GO:0009922//fatty acid elongase activity	GO:0000038//very long-chain fatty acid metabolic process;GO:0000038//very long-chain fatty acid metabolic process;GO:0009409//response to cold;GO:0009409//response to cold;GO:0009409//response to cold;GO:0009409//response to cold;GO:0009416//response to light stimulus;GO:0042335//cuticle development	--
AT5G44020	5835	4858	5577	30	15	19	249.814	237.601	254.859	1.464	0.706	1.003	247.4246667	1.057666667	-7.869960504	0	0	APS1	HAD superfamily, subfamily IIIB acid phosphatase	-	-	-	-	GO:0005576//extracellular region;GO:0005773//vacuole;GO:0005773//vacuole;GO:0009506//plasmodesma;GO:0009507//chloroplast;GO:0016020//membrane	GO:0003993//acid phosphatase activity	GO:0009684//indoleacetic acid biosynthetic process;GO:0009684//indoleacetic acid biosynthetic process;GO:0019344//cysteine biosynthetic process;GO:0019344//cysteine biosynthetic process;GO:0019761//glucosinolate biosynthetic process;GO:0019761//glucosinolate biosynthetic process;GO:0030003//cellular cation homeostasis;GO:0070838//divalent metal ion transport	--
AT5G44070	3427	2831	3138	848	731	774	93.233	87.985	91.124	26.294	21.867	25.971	90.78066667	24.71066667	-1.87725115	0	0	PCS1	phytochelatin synthase 1 (PCS1)	-	-	-	-	GO:0005829//cytosol;GO:0005829//cytosol;GO:0009507//chloroplast	GO:0005507//copper ion binding;GO:0015446//arsenite-transmembrane transporting ATPase activity;GO:0015446//arsenite-transmembrane transporting ATPase activity;GO:0016756//glutathione gamma-glutamylcysteinyltransferase activity;GO:0016756//glutathione gamma-glutamylcysteinyltransferase activity;GO:0016756//glutathione gamma-glutamylcysteinyltransferase activity;GO:0046870//cadmium ion binding;GO:0…	GO:0000165//MAPK cascade;GO:0000165//MAPK cascade;GO:0000165//MAPK cascade;GO:0006612//protein targeting to membrane;GO:0006612//protein targeting to membrane;GO:0006612//protein targeting to membrane;GO:0009409//response to cold;GO:0009409//response to cold;GO:0009595//detection of biotic stimulus;GO:0009697//salicylic acid biosynthetic process;GO:0009697//salicylic acid biosynthetic process;GO:…	--
AT5G44130	3246	2771	3020	306	296	294	172.27	168.001	171.076	18.509	17.273	19.245	170.449	18.34233333	-3.216091054	0	0	FLA13	FASCICLIN-like arabinogalactan protein 13 precursor	-	-	-	-	GO:0005794//Golgi apparatus;GO:0005886//plasma membrane;GO:0005886//plasma membrane;GO:0005886//plasma membrane;GO:0005886//plasma membrane;GO:0009505//plant-type cell wall;GO:0009505//plant-type cell wall;GO:0009506//plasmodesma;GO:0031225//anchored component of membrane;GO:0031225//anchored component of membrane;GO:0046658//anchored component of plasma membrane;GO:0046658//anchored component of…	GO:0003674//molecular_function	-	--
AT5G44340	4552	4024	4528	1060	1179	1055	130.731	132.023	138.805	34.697	37.232	37.371	133.853	36.43333333	-1.877318574	0	0	TUBB4	tubulin beta chain 4	Cellular Processes	Transport and catabolism	ko04145//Phagosome	K07375	GO:0005618//cell wall;GO:0005737//cytoplasm;GO:0005794//Golgi apparatus;GO:0005829//cytosol;GO:0005886//plasma membrane;GO:0009506//plasmodesma;GO:0009570//chloroplast stroma;GO:0009570//chloroplast stroma;GO:0009570//chloroplast stroma;GO:0009570//chloroplast stroma;GO:0045298//tubulin complex;GO:0048046//apoplast	GO:0005200//structural constituent of cytoskeleton	GO:0006094//gluconeogenesis;GO:0007010//cytoskeleton organization;GO:0007010//cytoskeleton organization;GO:0010498//proteasomal protein catabolic process;GO:0010498//proteasomal protein catabolic process;GO:0010498//proteasomal protein catabolic process	--
AT5G45510	5075	4458	4488	1537	1523	1497	58.681	58.892	55.388	20.263	19.359	21.353	57.65366667	20.325	-1.504157011	0	0	At5g45510	Leucine-rich repeat (LRR) family protein	-	-	-	-	GO:0005829//cytosol;GO:0005886//plasma membrane;GO:0005886//plasma membrane;GO:0005886//plasma membrane	-	-	--
AT5G45820	1701	1549	1697	157	156	153	52.756	54.883	56.179	5.55	5.32	5.853	54.606	5.574333333	-3.2921883	0	0	CIPK20	CBL-interacting protein kinase 20	-	-	-	-	GO:0005829//cytosol	GO:0004674//protein serine/threonine kinase activity;GO:0004674//protein serine/threonine kinase activity;GO:0016301//kinase activity	GO:0009737//response to abscisic acid	--
AT5G45950	2506	2301	2600	202	187	161	90.919	95.369	100.686	8.353	7.46	7.204	95.658	7.672333333	-3.640148322	0	0	At5g45950	GDSL-like Lipase/Acylhydrolase superfamily protein	-	-	-	-	GO:0005576//extracellular region	-	GO:0000038//very long-chain fatty acid metabolic process;GO:0000038//very long-chain fatty acid metabolic process;GO:0042335//cuticle development	--
AT5G46110	39635	35676	36664	13837	14198	13207	938.766	965.333	926.949	373.531	369.772	385.798	943.6826667	376.367	-1.326161667	0	0	TPT	Glucose-6-phosphate/phosphate translocator-related	-	-	-	-	GO:0005739//mitochondrion;GO:0005739//mitochondrion;GO:0005739//mitochondrion;GO:0009507//chloroplast;GO:0009507//chloroplast;GO:0009507//chloroplast;GO:0009507//chloroplast;GO:0009507//chloroplast;GO:0009507//chloroplast;GO:0009534//chloroplast thylakoid;GO:0009534//chloroplast thylakoid;GO:0009534//chloroplast thylakoid;GO:0009534//chloroplast thylakoid;GO:0009941//chloroplast envelope;GO:00099…	GO:0015120//phosphoglycerate transmembrane transporter activity;GO:0015297//antiporter activity;GO:0071917//triose-phosphate transmembrane transporter activity;GO:0071917//triose-phosphate transmembrane transporter activity	GO:0009643//photosynthetic acclimation;GO:0015713//phosphoglycerate transport;GO:0015717//triose phosphate transport;GO:0019344//cysteine biosynthetic process;GO:0019344//cysteine biosynthetic process;GO:0019684//photosynthesis, light reaction;GO:0019684//photosynthesis, light reaction;GO:0019684//photosynthesis, light reaction;GO:0035304//regulation of protein dephosphorylation;GO:0035304//regul…	--
AT5G46290	2351	2190	2388	501	504	465	60.628	64.517	65.723	14.725	14.291	14.79	63.62266667	14.602	-2.123374857	0	0	KAS1	3-ketoacyl-acyl carrier protein synthase I	Metabolism;Metabolism;Metabolism;Metabolism	Global and overview maps;Global and overview maps;Lipid metabolism;Metabolism of cofactors and vitamins	ko01100//Metabolic pathways;ko01212//Fatty acid metabolism;ko00061//Fatty acid biosynthesis;ko00780//Biotin metabolism	K09458;K09458;K09458;K09458	GO:0009507//chloroplast;GO:0009507//chloroplast;GO:0009507//chloroplast;GO:0009507//chloroplast;GO:0009507//chloroplast;GO:0009536//plastid;GO:0009570//chloroplast stroma;GO:0009570//chloroplast stroma;GO:0009570//chloroplast stroma;GO:0009570//chloroplast stroma;GO:0009570//chloroplast stroma;GO:0009570//chloroplast stroma;GO:0009570//chloroplast stroma;GO:0009570//chloroplast stroma;GO:0009570/…	GO:0004312//fatty acid synthase activity	GO:0000038//very long-chain fatty acid metabolic process;GO:0000038//very long-chain fatty acid metabolic process;GO:0009409//response to cold;GO:0009409//response to cold;GO:0009735//response to cytokinin;GO:0010020//chloroplast fission;GO:0010020//chloroplast fission;GO:0042335//cuticle development	--
AT5G48880	1251	1027	1067	22189	22709	21551	36.586	33.968	33.146	771.432	761.683	809.63	34.56666667	780.915	4.497712131	0	0	KAT5	peroxisomal 3-keto-acyl-CoA thiolase 2	Metabolism;Metabolism;Cellular Processes;Metabolism;Metabolism;Metabolism;Metabolism;Metabolism	Global and overview maps;Global and overview maps;Transport and catabolism;Global and overview maps;Amino acid metabolism;Lipid metabolism;Lipid metabolism;Lipid metabolism	ko01100//Metabolic pathways;ko01110//Biosynthesis of secondary metabolites;ko04146//Peroxisome;ko01212//Fatty acid metabolism;ko00280//Valine, leucine and isoleucine degradation;ko00071//Fatty acid degradation;ko00592//alpha-Linolenic acid metabolism;ko01040//Biosynthesis of unsaturated fatty acids	K07513;K07513;K07513;K07513;K07513;K07513;K07513;K07513	GO:0005737//cytoplasm;GO:0005777//peroxisome;GO:0005777//peroxisome;GO:0005777//peroxisome;GO:0005777//peroxisome;GO:0005777//peroxisome;GO:0005777//peroxisome;GO:0005777//peroxisome;GO:0005777//peroxisome	GO:0003988//acetyl-CoA C-acyltransferase activity	GO:0009718//anthocyanin-containing compound biosynthetic process;GO:0009744//response to sucrose;GO:0009813//flavonoid biosynthetic process;GO:0010224//response to UV-B;GO:0019395//fatty acid oxidation;GO:0019395//fatty acid oxidation	--
AT5G49730	6554	5794	5913	760	726	611	125.699	126.953	121.055	16.605	15.306	14.46	124.569	15.457	-3.010612843	0	0	FRO6	ferric reduction oxidase 6	-	-	-	-	GO:0005634//nucleus;GO:0005886//plasma membrane;GO:0016020//membrane	GO:0000293//ferric-chelate reductase activity;GO:0016491//oxidoreductase activity	GO:0009416//response to light stimulus	--
AT5G49740	3652	2988	3152	946	986	883	69.398	64.858	63.925	20.495	20.605	20.688	66.06033333	20.596	-1.681420074	0	0	FRO7	ferric reduction oxidase 7	-	-	-	-	GO:0009507//chloroplast;GO:0016020//membrane	GO:0000293//ferric-chelate reductase activity;GO:0000293//ferric-chelate reductase activity;GO:0016491//oxidoreductase activity	GO:0009767//photosynthetic electron transport chain;GO:0009767//photosynthetic electron transport chain;GO:0009767//photosynthetic electron transport chain	--
AT5G49760	3735	3296	3571	1270	1315	1147	53.037	53.467	54.125	20.554	20.532	20.089	53.543	20.39166667	-1.392718279	0	0	At5g49770	Leucine-rich repeat protein kinase family protein	-	-	-	-	GO:0005576//extracellular region;GO:0005773//vacuole;GO:0005773//vacuole;GO:0005886//plasma membrane;GO:0005886//plasma membrane	GO:0016301//kinase activity	GO:0006468//protein phosphorylation;GO:0006468//protein phosphorylation;GO:0006468//protein phosphorylation;GO:0006569//tryptophan catabolic process;GO:0006569//tryptophan catabolic process;GO:0009684//indoleacetic acid biosynthetic process;GO:0009684//indoleacetic acid biosynthetic process;GO:0030003//cellular cation homeostasis;GO:0044242//cellular lipid catabolic process;GO:0044242//cellular l…	--
AT5G50920	21916	19610	20296	49065	52339	46434	333.36	340.756	329.523	850.618	875.385	871.141	334.5463333	865.7146667	1.371685569	0	0	CLPC1	CLPC homologue 1	-	-	-	-	GO:0005618//cell wall;GO:0005739//mitochondrion;GO:0009507//chloroplast;GO:0009507//chloroplast;GO:0009507//chloroplast;GO:0009507//chloroplast;GO:0009532//plastid stroma;GO:0009532//plastid stroma;GO:0009532//plastid stroma;GO:0009535//chloroplast thylakoid membrane;GO:0009535//chloroplast thylakoid membrane;GO:0009535//chloroplast thylakoid membrane;GO:0009535//chloroplast thylakoid membrane;GO…	GO:0004176//ATP-dependent peptidase activity;GO:0005524//ATP binding;GO:0005524//ATP binding;GO:0016887//ATPase activity	GO:0009658//chloroplast organization;GO:0009658//chloroplast organization;GO:0009735//response to cytokinin;GO:0009902//chloroplast relocation;GO:0009902//chloroplast relocation;GO:0010027//thylakoid membrane organization;GO:0010027//thylakoid membrane organization;GO:0010304//PSII associated light-harvesting complex II catabolic process;GO:0010304//PSII associated light-harvesting complex II cat…	--
AT5G50950	4327	3712	4197	229	195	194	113.732	111.143	117.804	7.111	5.577	6.258	114.2263333	6.315333333	-4.176892589	0	0	FUM2	FUMARASE 2	Metabolism;Metabolism;Metabolism;Metabolism;Metabolism	Global and overview maps;Global and overview maps;Global and overview maps;Carbohydrate metabolism;Carbohydrate metabolism	ko01100//Metabolic pathways;ko01110//Biosynthesis of secondary metabolites;ko01200//Carbon metabolism;ko00620//Pyruvate metabolism;ko00020//Citrate cycle (TCA cycle)	K01679;K01679;K01679;K01679;K01679	GO:0005739//mitochondrion;GO:0005739//mitochondrion;GO:0005739//mitochondrion;GO:0005829//cytosol	GO:0004333//fumarate hydratase activity;GO:0004333//fumarate hydratase activity;GO:0005515//protein binding	GO:0006106//fumarate metabolic process;GO:0006106//fumarate metabolic process;GO:0009651//response to salt stress;GO:0009651//response to salt stress;GO:0009651//response to salt stress;GO:0009651//response to salt stress;GO:0009651//response to salt stress;GO:0009651//response to salt stress;GO:0042128//nitrate assimilation;GO:0042128//nitrate assimilation	--
AT5G51040	749	633	716	3754	3790	3312	43.212	41.711	44.083	246.839	240.405	235.645	43.002	240.963	2.486335971	0	0	SDHAF2	-	-	-	-	-	GO:0005739//mitochondrion;GO:0005739//mitochondrion;GO:0005739//mitochondrion;GO:0005739//mitochondrion	GO:0008177//succinate dehydrogenase (ubiquinone) activity	GO:0009062//fatty acid catabolic process;GO:0009062//fatty acid catabolic process;GO:0080022//primary root development	--
AT5G51070	2372	2005	2171	12464	13430	12161	35.934	34.699	35.105	215.206	223.709	227.224	35.246	222.0463333	2.655329305	0	0	CLPD	Clp ATPase	-	-	-	-	GO:0009507//chloroplast;GO:0009507//chloroplast;GO:0009507//chloroplast;GO:0009570//chloroplast stroma;GO:0009570//chloroplast stroma;GO:0009570//chloroplast stroma;GO:0009570//chloroplast stroma;GO:0009570//chloroplast stroma;GO:0009570//chloroplast stroma;GO:0009570//chloroplast stroma;GO:0009570//chloroplast stroma;GO:0009941//chloroplast envelope;GO:0009941//chloroplast envelope;GO:0009941//c…	GO:0005524//ATP binding;GO:0005524//ATP binding;GO:0016887//ATPase activity;GO:0016887//ATPase activity;GO:0042803//protein homodimerization activity	GO:0009646//response to absence of light;GO:0034214//protein hexamerization	--
AT5G53350	1802	1654	1738	6124	6381	5558	41.505	43.521	42.729	160.766	161.606	157.894	42.585	160.0886667	1.910453922	0	0	CLPX1	CLP protease regulatory subunit X	-	-	-	-	GO:0005739//mitochondrion;GO:0005739//mitochondrion;GO:0005759//mitochondrial matrix;GO:0005759//mitochondrial matrix;GO:0005759//mitochondrial matrix	GO:0016887//ATPase activity	GO:0015996//chlorophyll catabolic process;GO:0015996//chlorophyll catabolic process	--
AT5G53420	695	625	685	5628	5800	5058	27.963	28.999	29.543	257.256	255.618	251.355	28.835	254.743	3.143149576	0	0	--	CCT motif family protein	-	-	-	-	GO:0005634//nucleus;GO:0005634//nucleus;GO:0005634//nucleus	GO:0003674//molecular_function	GO:0008150//biological_process	--
AT5G53460	2158	1873	2048	260	282	227	14.83	14.703	15.028	2.036	2.131	1.924	14.85366667	2.030333333	-2.871030599	0	0	GLT1	NADH-dependent glutamate synthase 1	Metabolism;Metabolism;Metabolism;Metabolism;Metabolism	Global and overview maps;Global and overview maps;Global and overview maps;Amino acid metabolism;Energy metabolism	ko01100//Metabolic pathways;ko01110//Biosynthesis of secondary metabolites;ko01230//Biosynthesis of amino acids;ko00250//Alanine, aspartate and glutamate metabolism;ko00910//Nitrogen metabolism	K00264;K00264;K00264;K00264;K00264	GO:0005739//mitochondrion;GO:0005739//mitochondrion;GO:0005739//mitochondrion;GO:0009507//chloroplast;GO:0009507//chloroplast;GO:0009536//plastid;GO:0009570//chloroplast stroma;GO:0009570//chloroplast stroma;GO:0009570//chloroplast stroma;GO:0009570//chloroplast stroma;GO:0009570//chloroplast stroma;GO:0009570//chloroplast stroma;GO:0009570//chloroplast stroma;GO:0009570//chloroplast stroma	GO:0016040//glutamate synthase (NADH) activity;GO:0016040//glutamate synthase (NADH) activity	GO:0006094//gluconeogenesis;GO:0006096//glycolytic process;GO:0006096//glycolytic process;GO:0006096//glycolytic process;GO:0006537//glutamate biosynthetic process;GO:0006537//glutamate biosynthetic process;GO:0006537//glutamate biosynthetic process;GO:0006537//glutamate biosynthetic process;GO:0009651//response to salt stress;GO:0009651//response to salt stress;GO:0009735//response to cytokinin;…	--
AT5G53970	1022	914	1005	5261	5536	5024	31.556	32.24	33.122	185.144	187.953	191.329	32.306	188.142	2.541947908	0	0	At5g53970	Tyrosine transaminase family protein	Metabolism;Metabolism;Metabolism;Metabolism;Metabolism;Metabolism;Metabolism;Metabolism;Metabolism;Metabolism	Global and overview maps;Global and overview maps;Global and overview maps;Amino acid metabolism;Amino acid metabolism;Amino acid metabolism;Amino acid metabolism;Biosynthesis of other secondary metabolites;Metabolism of cofactors and vitamins;Biosynthesis of other secondary metabolites	ko01100//Metabolic pathways;ko01110//Biosynthesis of secondary metabolites;ko01230//Biosynthesis of amino acids;ko00270//Cysteine and methionine metabolism;ko00400//Phenylalanine, tyrosine and tryptophan biosynthesis;ko00360//Phenylalanine metabolism;ko00350//Tyrosine metabolism;ko00960//Tropane, piperidine and pyridine alkaloid biosynthesis;ko00130//Ubiquinone and other terpenoid-quinone biosynt…	K00815;K00815;K00815;K00815;K00815;K00815;K00815;K00815;K00815;K00815	GO:0005737//cytoplasm	GO:0004838//L-tyrosine:2-oxoglutarate aminotransferase activity;GO:0004838//L-tyrosine:2-oxoglutarate aminotransferase activity;GO:0004838//L-tyrosine:2-oxoglutarate aminotransferase activity;GO:0004838//L-tyrosine:2-oxoglutarate aminotransferase activity;GO:0008483//transaminase activity	GO:0009058//biosynthetic process;GO:0010189//vitamin E biosynthetic process;GO:0010189//vitamin E biosynthetic process;GO:0010189//vitamin E biosynthetic process;GO:0010189//vitamin E biosynthetic process	--
AT5G54270	128283	112294	119148	22403	22787	20873	5487.344	5487.367	5440.049	1092.219	1071.772	1101.231	5471.586667	1088.407333	-2.329740668	0	0	LHCB3	light-harvesting chlorophyll B-binding protein 3	Metabolism;Metabolism	Global and overview maps;Energy metabolism	ko01100//Metabolic pathways;ko00196//Photosynthesis - antenna proteins	K08914;K08914	GO:0009507//chloroplast;GO:0009507//chloroplast;GO:0009507//chloroplast;GO:0009534//chloroplast thylakoid;GO:0009534//chloroplast thylakoid;GO:0009534//chloroplast thylakoid;GO:0009534//chloroplast thylakoid;GO:0009535//chloroplast thylakoid membrane;GO:0009535//chloroplast thylakoid membrane;GO:0009535//chloroplast thylakoid membrane;GO:0009535//chloroplast thylakoid membrane;GO:0009535//chlorop…	GO:0005198//structural molecule activity	GO:0015979//photosynthesis;GO:0015979//photosynthesis;GO:0015979//photosynthesis;GO:0015979//photosynthesis	--
AT5G54610	5045	4452	4564	415	399	371	184.415	185.911	178.075	17.29	16.037	16.727	182.8003333	16.68466667	-3.453673932	0	0	BAD1	ankyrin	-	-	-	-	GO:0005886//plasma membrane	-	GO:0000165//MAPK cascade;GO:0000165//MAPK cascade;GO:0000165//MAPK cascade;GO:0006612//protein targeting to membrane;GO:0006612//protein targeting to membrane;GO:0006612//protein targeting to membrane;GO:0009697//salicylic acid biosynthetic process;GO:0009697//salicylic acid biosynthetic process;GO:0009751//response to salicylic acid;GO:0009862//systemic acquired resistance, salicylic acid mediat…	--
AT5G55450	2011	1720	1847	86	100	80	131.822	128.8	129.23	6.425	7.208	6.468	129.9506667	6.700333333	-4.277587355	0	0	--	Bifunctional inhibitor/lipid-transfer protein/seed storage 2S albumin superfamily protein	-	-	-	-	GO:0005576//extracellular region	GO:0008289//lipid binding	GO:0000165//MAPK cascade;GO:0000165//MAPK cascade;GO:0000165//MAPK cascade;GO:0006612//protein targeting to membrane;GO:0006612//protein targeting to membrane;GO:0006612//protein targeting to membrane;GO:0006869//lipid transport;GO:0009595//detection of biotic stimulus;GO:0009697//salicylic acid biosynthetic process;GO:0009697//salicylic acid biosynthetic process;GO:0009862//systemic acquired res…	--
AT5G55730	1738	1578	1765	106	88	90	53.692	55.661	58.17	3.736	2.988	3.427	55.841	3.383666667	-4.04466542	0	0	FLA1	FASCICLIN-like arabinogalactan 1	-	-	-	-	GO:0005618//cell wall;GO:0005886//plasma membrane;GO:0005886//plasma membrane;GO:0005886//plasma membrane;GO:0005886//plasma membrane;GO:0005886//plasma membrane;GO:0005886//plasma membrane;GO:0031225//anchored component of membrane;GO:0031225//anchored component of membrane;GO:0046658//anchored component of plasma membrane;GO:0046658//anchored component of plasma membrane	-	GO:0048364//root development;GO:0048367//shoot system development	--
AT5G59050	603	455	512	5904	6381	5367	20.337	17.557	18.383	222.924	233.828	219.797	18.759	225.5163333	3.587577098	0	0	--	-	-	-	-	-	GO:0005634//nucleus	GO:0003674//molecular_function	GO:0008150//biological_process	--
AT5G60360	9127	7974	8530	22119	23474	20701	301.379	300.798	300.647	832.455	852.302	843.1	300.9413333	842.619	1.485398177	0	0	ALEU	aleurain-like protease	-	-	-	-	GO:0005576//extracellular region;GO:0005576//extracellular region;GO:0005576//extracellular region;GO:0005773//vacuole;GO:0005773//vacuole;GO:0005773//vacuole;GO:0005773//vacuole	GO:0008234//cysteine-type peptidase activity;GO:0008234//cysteine-type peptidase activity	GO:0006096//glycolytic process;GO:0006096//glycolytic process;GO:0006096//glycolytic process;GO:0006508//proteolysis;GO:0006816//calcium ion transport;GO:0006833//water transport;GO:0006972//hyperosmotic response;GO:0006972//hyperosmotic response;GO:0007030//Golgi organization;GO:0007030//Golgi organization;GO:0007568//aging;GO:0009266//response to temperature stimulus;GO:0009651//response to sal…	--
AT5G61790	5259	4580	4479	1415	1579	1347	125.418	124.777	114.014	38.461	41.406	39.621	121.403	39.82933333	-1.607900836	0	0	CNX1	calnexin 1	Genetic Information Processing;Cellular Processes	Folding, sorting and degradation;Transport and catabolism	ko04141//Protein processing in endoplasmic reticulum;ko04145//Phagosome	K08054;K08054	GO:0005739//mitochondrion;GO:0005739//mitochondrion;GO:0005773//vacuole;GO:0005773//vacuole;GO:0005773//vacuole;GO:0005773//vacuole;GO:0005774//vacuolar membrane;GO:0005774//vacuolar membrane;GO:0005774//vacuolar membrane;GO:0005783//endoplasmic reticulum;GO:0005783//endoplasmic reticulum;GO:0005886//plasma membrane;GO:0009505//plant-type cell wall;GO:0009506//plasmodesma;GO:0009507//chloroplast;…	-	GO:0006457//protein folding;GO:0006457//protein folding;GO:0006457//protein folding;GO:0009408//response to heat;GO:0009408//response to heat;GO:0009627//systemic acquired resistance;GO:0009627//systemic acquired resistance;GO:0009644//response to high light intensity;GO:0034976//response to endoplasmic reticulum stress;GO:0034976//response to endoplasmic reticulum stress;GO:0042542//response to …	--
AT5G62210	98	74	77	2078	2066	1770	5.414	4.67	4.541	130.848	125.506	120.611	4.875	125.655	4.68792205	0	0	ATS3	Embryo-specific protein 3, (ATS3)	-	-	-	-	GO:0031225//anchored component of membrane;GO:0031225//anchored component of membrane	GO:0003674//molecular_function	GO:0009611//response to wounding;GO:0009695//jasmonic acid biosynthetic process;GO:0009695//jasmonic acid biosynthetic process;GO:0009718//anthocyanin-containing compound biosynthetic process;GO:0009744//response to sucrose;GO:0010224//response to UV-B;GO:0080167//response to karrikin	--
AT5G63180	2149	1846	2083	180	170	161	71.546	70.209	74.022	6.83	6.223	6.611	71.92566667	6.554666667	-3.455912368	0	0	At5g63180	Pectin lyase-like superfamily protein	Metabolism	Carbohydrate metabolism	ko00040//Pentose and glucuronate interconversions	K01728	GO:0005576//extracellular region	GO:0016829//lyase activity;GO:0030570//pectate lyase activity	-	--
AT5G63310	2641	2357	2416	605	595	551	136.721	139.393	133.502	35.697	33.869	35.182	136.5386667	34.916	-1.967349371	0	0	NDPK2	nucleoside diphosphate kinase 2	Metabolism;Metabolism;Metabolism;Metabolism;Environmental Information Processing	Global and overview maps;Global and overview maps;Nucleotide metabolism;Nucleotide metabolism;Signal transduction	ko01100//Metabolic pathways;ko01110//Biosynthesis of secondary metabolites;ko00230//Purine metabolism;ko00240//Pyrimidine metabolism;ko04016//MAPK signaling pathway - plant	K00940;K00940;K00940;K00940;K00940	GO:0005634//nucleus;GO:0005737//cytoplasm;GO:0009507//chloroplast;GO:0009507//chloroplast;GO:0009570//chloroplast stroma;GO:0009570//chloroplast stroma;GO:0009570//chloroplast stroma;GO:0009570//chloroplast stroma;GO:0009570//chloroplast stroma;GO:0009570//chloroplast stroma;GO:0009570//chloroplast stroma;GO:0009570//chloroplast stroma;GO:0009570//chloroplast stroma;GO:0009570//chloroplast stroma…	GO:0004550//nucleoside diphosphate kinase activity;GO:0004550//nucleoside diphosphate kinase activity;GO:0004550//nucleoside diphosphate kinase activity;GO:0004550//nucleoside diphosphate kinase activity;GO:0004550//nucleoside diphosphate kinase activity;GO:0004550//nucleoside diphosphate kinase activity;GO:0005515//protein binding;GO:0005515//protein binding;GO:0005515//protein binding;GO:000551…	GO:0009411//response to UV;GO:0009585//red, far-red light phototransduction;GO:0009585//red, far-red light phototransduction;GO:0009585//red, far-red light phototransduction;GO:0009734//auxin-activated signaling pathway;GO:0009734//auxin-activated signaling pathway;GO:0019288//isopentenyl diphosphate biosynthetic process, methylerythritol 4-phosphate pathway;GO:0019288//isopentenyl diphosphate bi…	--
AT5G64040	52269	44210	49039	20239	20086	17662	3334.24	3221.082	3338.962	1471.088	1408.065	1389.044	3298.094667	1422.732333	-1.212968545	0	0	PSAN	photosystem I reaction center subunit PSI-N, chloroplast, putative / PSI-N, putative (PSAN)	Metabolism;Metabolism	Global and overview maps;Energy metabolism	ko01100//Metabolic pathways;ko00195//Photosynthesis	K02701;K02701	GO:0009507//chloroplast;GO:0009507//chloroplast;GO:0009507//chloroplast;GO:0009507//chloroplast;GO:0009507//chloroplast;GO:0009522//photosystem I;GO:0009522//photosystem I;GO:0009534//chloroplast thylakoid;GO:0009534//chloroplast thylakoid;GO:0009534//chloroplast thylakoid;GO:0009534//chloroplast thylakoid;GO:0009535//chloroplast thylakoid membrane;GO:0009535//chloroplast thylakoid membrane;GO:00…	GO:0005516//calmodulin binding;GO:0005516//calmodulin binding	GO:0006098//pentose-phosphate shunt;GO:0006098//pentose-phosphate shunt;GO:0009773//photosynthetic electron transport in photosystem I;GO:0009773//photosynthetic electron transport in photosystem I;GO:0009773//photosynthetic electron transport in photosystem I;GO:0009773//photosynthetic electron transport in photosystem I;GO:0009773//photosynthetic electron transport in photosystem I;GO:0009773//…	--
AT5G64840	10944	9853	10045	33258	34884	31125	218.552	224.782	214.117	756.983	765.997	766.635	219.1503333	763.205	1.80014975	0	0	ABCF5	general control non-repressible 5	-	-	-	-	GO:0005886//plasma membrane	GO:0005215//transporter activity;GO:0005215//transporter activity	GO:0009624//response to nematode	--
AT5G65010	2338	2243	2333	177	184	154	54.814	60.074	58.383	4.73	4.743	4.453	57.757	4.642	-3.63717738	0	0	ASN2	asparagine synthetase 2	Metabolism;Metabolism;Metabolism	Global and overview maps;Global and overview maps;Amino acid metabolism	ko01100//Metabolic pathways;ko01110//Biosynthesis of secondary metabolites;ko00250//Alanine, aspartate and glutamate metabolism	K01953;K01953;K01953	GO:0005737//cytoplasm;GO:0005737//cytoplasm;GO:0005829//cytosol;GO:0005829//cytosol;GO:0009506//plasmodesma;GO:0009506//plasmodesma	GO:0004066//asparagine synthase (glutamine-hydrolyzing) activity;GO:0004071//aspartate-ammonia ligase activity	GO:0006529//asparagine biosynthetic process;GO:0006529//asparagine biosynthetic process;GO:0006529//asparagine biosynthetic process;GO:0006529//asparagine biosynthetic process;GO:0019344//cysteine biosynthetic process;GO:0019344//cysteine biosynthetic process;GO:0042538//hyperosmotic salinity response;GO:0042538//hyperosmotic salinity response;GO:0097164//ammonium ion metabolic process	--
[truncated: 7,062 more rows]
