# Supplementary material for: Molecular Functional and Transcriptome Analysis of Arabidopsis thaliana Overexpression BrBBX21 from Zicaitai (Brassica rapa var. purpuraria)
Source: Plants (Basel). 2024 Nov 25;13(23):3306. doi: 10.3390/plants13233306 (PMC11644720; doi:10.3390/plants13233306)
Supplement: Supplementary file 1 [file plants-13-03306-s001.zip › Table S3.xlsx]

## Sheet: Sheet1
id	Col-0-1_count	Col-0-2_count	Col-0-3_count	OE-1_count	OE-2_count	OE-3_count	Col-0-1_fpkm	Col-0-2_fpkm	Col-0-3_fpkm	OE-1_fpkm	OE-2_fpkm	OE-3_fpkm	Col-0_mean	OE_mean	log2(fc)	PValue	FDR	Symbol	Description	KEGG_A_class	KEGG_B_class	Pathway	K_ID	GO Component	GO Function	GO Process	TF_family
AT2G21320	927	797	783	2005	2124	1866	47.383	46.539	42.719	116.806	119.376	117.639	45.547	117.94	1.37263	1.37041e-65	1.35445e-64	BBX18	B-box zinc finger family protein	-	-	-	-	GO:0005634//nucleus	GO:0003700//transcription factor activity, sequence-specific DNA binding;GO:0008270//zinc ion binding	GO:0006355//regulation of transcription, DNA-templated;GO:0006355//regulation of transcription, DNA-templated;GO:0006355//regulation of transcription, DNA-templated;GO:0010264//myo-inositol hexakisphosphate biosynthetic process;GO:0010264//myo-inositol hexakisphosphate biosynthetic process	DBB
AT1G78600	114	97	141	510	545	427	4.314	4.199	5.703	21.955	22.635	19.858	4.73867	21.4827	2.18062	2.73825e-41	1.90563e-40	BBX22	light-regulated zinc finger protein 1	-	-	-	-	GO:0005634//nucleus;GO:0005634//nucleus;GO:0016607//nuclear speck;GO:0016607//nuclear speck	GO:0003700//transcription factor activity, sequence-specific DNA binding;GO:0005515//protein binding;GO:0008270//zinc ion binding	GO:0000165//MAPK cascade;GO:0000165//MAPK cascade;GO:0000165//MAPK cascade;GO:0006355//regulation of transcription, DNA-templated;GO:0006355//regulation of transcription, DNA-templated;GO:0006355//regulation of transcription, DNA-templated;GO:0006355//regulation of transcription, DNA-templated;GO:0006355//regulation of transcription, DNA-templated;GO:0006355//regulation of transcription, DNA-temp…	DBB
AT1G75540	268	241	274	573	662	572	10.14	10.417	11.066	24.711	27.542	26.694	10.541	26.3157	1.31991	6.16578e-21	2.69742e-20	BBX21	salt tolerance homolog2	-	-	-	-	GO:0005634//nucleus	GO:0003700//transcription factor activity, sequence-specific DNA binding;GO:0005515//protein binding;GO:0008270//zinc ion binding	GO:0006355//regulation of transcription, DNA-templated;GO:0006355//regulation of transcription, DNA-templated;GO:0006355//regulation of transcription, DNA-templated;GO:0009641//shade avoidance;GO:0009641//shade avoidance;GO:0009641//shade avoidance	DBB
AT4G39070	3	5	2	43	46	51	0.142	0.271	0.101	2.324	2.398	2.983	0.171333	2.56833	3.90595	7.8166e-10	2.24077e-09	BBX20	B-box zinc finger family protein	-	-	-	-	GO:0005634//nucleus	GO:0003700//transcription factor activity, sequence-specific DNA binding;GO:0008270//zinc ion binding	GO:0006355//regulation of transcription, DNA-templated;GO:0006355//regulation of transcription, DNA-templated;GO:0006355//regulation of transcription, DNA-templated;GO:0009741//response to brassinosteroid;GO:0010200//response to chitin;GO:0080167//response to karrikin	DBB
AT1G68520	2665	2419	2480	407	386	327	80.997	83.989	80.454	14.099	12.9	12.258	81.8133	13.0857	-2.64435	0	0	COL6	B-box type zinc finger protein with CCT domain	-	-	-	-	GO:0005634//nucleus	GO:0003700//transcription factor activity, sequence-specific DNA binding;GO:0008270//zinc ion binding	GO:0000165//MAPK cascade;GO:0000165//MAPK cascade;GO:0000165//MAPK cascade;GO:0006355//regulation of transcription, DNA-templated;GO:0006355//regulation of transcription, DNA-templated;GO:0006355//regulation of transcription, DNA-templated;GO:0006355//regulation of transcription, DNA-templated;GO:0006355//regulation of transcription, DNA-templated;GO:0006355//regulation of transcription, DNA-temp…	CO-like
AT1G73870	2464	2137	2326	1000	982	838	86.547	85.749	87.206	40.034	37.927	36.304	86.5007	38.0883	-1.18336	1.59832e-185	3.80945e-184	COL7	B-box type zinc finger protein with CCT domain	-	-	-	-	GO:0005634//nucleus;GO:0005730//nucleolus;GO:0005730//nucleolus	GO:0003700//transcription factor activity, sequence-specific DNA binding;GO:0008270//zinc ion binding	GO:0006355//regulation of transcription, DNA-templated;GO:0006355//regulation of transcription, DNA-templated;GO:0006355//regulation of transcription, DNA-templated;GO:0009641//shade avoidance;GO:0010223//secondary shoot formation;GO:0045893//positive regulation of transcription, DNA-templated;GO:0045893//positive regulation of transcription, DNA-templated;GO:0045893//positive regulation of trans…	CO-like
AT2G47890	60	42	58	664	706	648	2.054	1.642	2.105	25.817	26.551	27.337	1.93367	26.5683	3.7803	1.14138e-116	1.80427e-115	COL13	B-box type zinc finger protein with CCT domain	-	-	-	-	GO:0005634//nucleus;GO:0005634//nucleus	GO:0003700//transcription factor activity, sequence-specific DNA binding;GO:0008270//zinc ion binding	GO:0006355//regulation of transcription, DNA-templated;GO:0006355//regulation of transcription, DNA-templated;GO:0006355//regulation of transcription, DNA-templated;GO:0009611//response to wounding;GO:0009805//coumarin biosynthetic process;GO:0009805//coumarin biosynthetic process;GO:0009963//positive regulation of flavonoid biosynthetic process	DBB
AT1G68190	317	251	298	66	59	40	11.475	10.38	11.514	2.723	2.348	1.786	11.123	2.28567	-2.28286	9.35367e-52	7.65417e-51	At1g68190	B-box zinc finger family protein	-	-	-	-	GO:0005634//nucleus	GO:0003700//transcription factor activity, sequence-specific DNA binding;GO:0008270//zinc ion binding	GO:0006355//regulation of transcription, DNA-templated;GO:0006355//regulation of transcription, DNA-templated;GO:0006355//regulation of transcription, DNA-templated	--
AT3G21890	115	111	142	336	362	369	8.983	9.905	11.839	29.913	31.092	35.55	10.2423	32.185	1.65184	8.1422e-19	3.34538e-18	MIP1B	B-box type zinc finger family protein	-	-	-	-	GO:0005634//nucleus	GO:0003700//transcription factor activity, sequence-specific DNA binding;GO:0008270//zinc ion binding	GO:0006355//regulation of transcription, DNA-templated;GO:0006355//regulation of transcription, DNA-templated;GO:0006355//regulation of transcription, DNA-templated;GO:0009744//response to sucrose;GO:0010224//response to UV-B;GO:0010224//response to UV-B	--
AT1G49130	65	49	72	2	6	4	2.942	2.319	3.326	0.109	0.317	0.237	2.86233	0.221	-3.69507	1.89552e-16	7.18649e-16	COL8	B-box type zinc finger protein with CCT domain	-	-	-	-	GO:0005634//nucleus;GO:0005634//nucleus	GO:0003700//transcription factor activity, sequence-specific DNA binding;GO:0008270//zinc ion binding	GO:0006355//regulation of transcription, DNA-templated;GO:0006355//regulation of transcription, DNA-templated;GO:0006355//regulation of transcription, DNA-templated	CO-like
AT2G33500	137	127	104	315	341	295	4.186	4.433	3.392	10.968	11.455	11.119	4.00367	11.1807	1.48161	8.97451e-15	3.18401e-14	COL14	B-box type zinc finger protein with CCT domain	-	-	-	-	GO:0005634//nucleus;GO:0005634//nucleus	GO:0003700//transcription factor activity, sequence-specific DNA binding;GO:0008270//zinc ion binding	GO:0006355//regulation of transcription, DNA-templated;GO:0006355//regulation of transcription, DNA-templated;GO:0006355//regulation of transcription, DNA-templated	CO-like
AT1G23390	1335	1141	1318	80	92	80	42.105	41.11	44.37	2.876	3.191	3.112	42.5283	3.05967	-3.79698	1.28383e-297	4.77743e-296	At1g23390	Kelch repeat-containing F-box family protein	-	-	-	-	GO:0005634//nucleus	GO:0003674//molecular_function	GO:0008150//biological_process	--
AT4G08980	899	736	851	2387	2365	2161	34.064	30.845	33.729	103.809	98.775	101.895	32.8793	101.493	1.62613	7.56191e-106	1.11979e-104	FBW2	F-BOX WITH WD-40 2	-	-	-	-	GO:0005634//nucleus;GO:0005634//nucleus;GO:0005634//nucleus;GO:0005634//nucleus;GO:0005634//nucleus	GO:0004842//ubiquitin-protein transferase activity;GO:0005515//protein binding;GO:0005515//protein binding	GO:0006511//ubiquitin-dependent protein catabolic process;GO:0006511//ubiquitin-dependent protein catabolic process;GO:0006511//ubiquitin-dependent protein catabolic process;GO:0006511//ubiquitin-dependent protein catabolic process;GO:0006511//ubiquitin-dependent protein catabolic process;GO:0006511//ubiquitin-dependent protein catabolic process;GO:0009737//response to abscisic acid;GO:0010608//p…	--
AT3G54460	1280	1141	1196	472	551	434	14.267	14.528	14.229	5.996	6.753	5.966	14.3413	6.23833	-1.20095	8.26113e-102	1.17877e-100	At3g54460	SNF2 domain-containing protein / helicase domain-containing protein / F-box family protein	-	-	-	-	GO:0005634//nucleus;GO:0009506//plasmodesma	-	-	--
AT5G67140	149	136	124	720	739	616	7.977	8.318	7.086	43.936	43.506	40.678	7.79367	42.7067	2.45409	6.75569e-75	7.34771e-74	At5g67140	F-box/RNI-like superfamily protein	-	-	-	-	GO:0005737//cytoplasm	-	-	--
AT3G59210	182	133	183	752	778	613	4.374	3.654	4.676	20.575	20.437	18.109	4.23467	19.707	2.21839	2.32032e-60	2.15583e-59	At3g59210	F-box/RNI-like superfamily protein	-	-	-	-	GO:0005575//cellular_component	GO:0003674//molecular_function	GO:0008150//biological_process	--
AT1G61340	23	24	19	304	326	335	1.153	1.374	1.016	17.363	17.963	20.705	1.181	18.677	3.98318	2.30683e-57	2.0658e-56	At1g61340	F-box family protein	-	-	-	-	GO:0005634//nucleus;GO:0005634//nucleus	GO:0003674//molecular_function	GO:0006970//response to osmotic stress;GO:0006970//response to osmotic stress;GO:0009611//response to wounding;GO:0009617//response to bacterium;GO:0009651//response to salt stress;GO:0009651//response to salt stress;GO:0009693//ethylene biosynthetic process;GO:0009693//ethylene biosynthetic process;GO:0009737//response to abscisic acid;GO:0009751//response to salicylic acid;GO:0009753//response …	--
AT1G21760	453	385	465	1130	1174	1123	16.647	16.162	18.239	47.328	47.446	50.899	17.016	48.5577	1.51281	3.57371e-48	2.76478e-47	SKIP32	F-box protein 7	-	-	-	-	GO:0005634//nucleus;GO:0005737//cytoplasm;GO:0005739//mitochondrion;GO:0090406//pollen tube	GO:0003674//molecular_function	GO:0006417//regulation of translation;GO:0006417//regulation of translation;GO:0006417//regulation of translation;GO:0009408//response to heat;GO:0009408//response to heat;GO:0009409//response to cold;GO:0009409//response to cold	--
AT2G41170	422	365	401	148	161	137	12.691	12.539	12.872	5.073	5.324	5.082	12.7007	5.15967	-1.29955	2.0464e-42	1.44801e-41	At2g41170	F-box family protein	-	-	-	-	-	GO:0003674//molecular_function	GO:0008150//biological_process	--
AT1G22220	3	2	9	192	225	154	0.121	0.092	0.388	8.838	9.992	7.672	0.200333	8.834	5.46259	3.91852e-32	2.28308e-31	At1g22220	F-box family protein	-	-	-	-	GO:0005634//nucleus;GO:0009506//plasmodesma	GO:0003674//molecular_function	GO:0008150//biological_process	--
AT3G23880	164	115	124	16	18	13	6.759	5.414	5.455	0.752	0.816	0.661	5.876	0.743	-2.9834	3.32837e-31	1.89667e-30	At3g23880	F-box and associated interaction domains-containing protein	-	-	-	-	GO:0005634//nucleus	GO:0003674//molecular_function	GO:0008150//biological_process	--
AT1G70590	255	223	247	646	632	555	9.049	9.04	9.355	26.127	24.659	24.29	9.148	25.0253	1.45186	4.25193e-27	2.21018e-26	At1g70590	F-box family protein	-	-	-	-	-	-	GO:0008150//biological_process;GO:0010200//response to chitin;GO:0048193//Golgi vesicle transport	--
AT3G58900	91	75	73	319	304	280	2.61	2.382	2.199	10.038	9.269	9.593	2.397	9.63333	2.00681	4.12431e-26	2.09828e-25	At3g58900	F-box/RNI-like superfamily protein	-	-	-	-	GO:0005634//nucleus;GO:0005634//nucleus;GO:0005634//nucleus;GO:0005634//nucleus	-	GO:0008150//biological_process	--
AT2G43440	26	21	24	174	144	167	0.938	0.866	0.925	7.158	5.715	7.434	0.909667	6.769	2.89553	3.65387e-23	1.70847e-22	At2g43440	F-box and associated interaction domains-containing protein	-	-	-	-	GO:0005737//cytoplasm	GO:0003674//molecular_function	GO:0008150//biological_process	--
AT5G56380	206	172	223	517	562	468	4.962	4.732	5.733	14.192	14.884	13.903	5.14233	14.3263	1.47817	8.42199e-23	3.89734e-22	At5g56380	F-box/RNI-like/FBD-like domains-containing protein	-	-	-	-	GO:0005634//nucleus	GO:0003674//molecular_function	GO:0008150//biological_process	--
AT4G14096	81	79	108	362	387	257	2.153	2.399	3.064	10.966	11.31	8.425	2.53867	10.2337	2.01118	1.20629e-22	5.56068e-22	At4g14096	F-box/RNI-like superfamily protein	-	-	-	-	GO:0005575//cellular_component	GO:0003674//molecular_function	GO:0008150//biological_process	--
AT1G51550	119	129	126	375	360	364	2.798	3.473	3.164	10.083	9.334	10.574	3.145	9.997	1.66844	5.31287e-21	2.32874e-20	At1g51550	Kelch repeat-containing F-box family protein	-	-	-	-	GO:0005634//nucleus	GO:0004842//ubiquitin-protein transferase activity	GO:0006511//ubiquitin-dependent protein catabolic process;GO:0006511//ubiquitin-dependent protein catabolic process;GO:0006511//ubiquitin-dependent protein catabolic process;GO:0045892//negative regulation of transcription, DNA-templated;GO:0045892//negative regulation of transcription, DNA-templated;GO:0045892//negative regulation of transcription, DNA-templated	--
AT2G26030	139	105	132	399	365	322	4.311	3.754	4.339	14.011	12.094	11.832	4.13467	12.6457	1.6128	2.00521e-20	8.65124e-20	At2g26030	F-box/RNI-like/FBD-like domains-containing protein	-	-	-	-	GO:0005634//nucleus;GO:0005634//nucleus;GO:0005634//nucleus	GO:0003674//molecular_function	GO:0008150//biological_process	--
AT3G12350	371	255	353	703	785	699	11.917	9.313	12.234	24.786	26.978	26.709	11.1547	26.1577	1.22959	7.73184e-20	3.27482e-19	At3g12350	F-box family protein	-	-	-	-	GO:0005739//mitochondrion;GO:0009507//chloroplast	GO:0003674//molecular_function	GO:0008150//biological_process	--
AT4G15475	328	244	245	625	646	591	7.75	6.586	6.179	16.831	16.783	17.223	6.83833	16.9457	1.3092	8.66573e-20	3.66461e-19	FBL4	F-box/RNI-like superfamily protein	-	-	-	-	GO:0005634//nucleus	GO:0004842//ubiquitin-protein transferase activity	GO:0006486//protein glycosylation;GO:0006486//protein glycosylation;GO:0006486//protein glycosylation;GO:0006511//ubiquitin-dependent protein catabolic process;GO:0006511//ubiquitin-dependent protein catabolic process;GO:0006511//ubiquitin-dependent protein catabolic process;GO:0006511//ubiquitin-dependent protein catabolic process;GO:0006511//ubiquitin-dependent protein catabolic process;GO:0006…	--
AT5G21040	484	358	415	829	1024	798	11.568	9.949	10.78	22.929	27.285	23.974	10.7657	24.7293	1.19979	2.95668e-19	1.22887e-18	At5g21040	F-box protein 2	-	-	-	-	GO:0005737//cytoplasm;GO:0005737//cytoplasm;GO:0019005//SCF ubiquitin ligase complex	GO:0003674//molecular_function	GO:0016036//cellular response to phosphate starvation;GO:0016036//cellular response to phosphate starvation	--
MSTRG.5469	64	46	51	227	212	189	1.661	1.364	1.413	6.715	6.05	6.05	1.47933	6.27167	2.0839	3.03569e-19	1.26147e-18	At3g17540	F-box associated interaction domain [Arabidopsis thaliana x Arabidopsis arenosa]	-	-	-	-	GO:0044424//intracellular part	-	-	--
AT4G27050	270	194	231	539	547	498	6.887	5.723	6.427	15.814	15.457	15.713	6.34567	15.6613	1.30336	3.66456e-18	1.4739e-17	At4g27050	F-box/RNI-like superfamily protein	-	-	-	-	GO:0005634//nucleus;GO:0005634//nucleus;GO:0005634//nucleus;GO:0005634//nucleus	GO:0003674//molecular_function	-	--
AT1G23780	512	441	443	855	933	830	13.498	13.281	12.466	25.69	27.045	26.988	13.0817	26.5743	1.02249	2.98115e-16	1.12274e-15	SKIP22	F-box family protein	-	-	-	-	GO:0005739//mitochondrion	-	GO:0006635//fatty acid beta-oxidation;GO:0006635//fatty acid beta-oxidation;GO:0016558//protein import into peroxisome matrix;GO:0016558//protein import into peroxisome matrix;GO:0016558//protein import into peroxisome matrix	--
AT2G04230	320	238	237	548	647	554	8.043	6.833	6.358	15.698	17.88	17.174	7.078	16.9173	1.25709	4.30677e-16	1.60988e-15	At2g04230	FBD, F-box and Leucine Rich Repeat domains containing protein	-	-	-	-	GO:0005634//nucleus	GO:0003674//molecular_function	GO:0008150//biological_process	--
AT5G03970	139	118	99	306	345	290	4.587	4.448	3.508	11.575	12.55	11.803	4.181	11.976	1.51823	5.11024e-15	1.8296e-14	At5g03970	F-box associated ubiquitination effector family protein	-	-	-	-	GO:0005634//nucleus	GO:0003674//molecular_function	GO:0008150//biological_process	--
AT4G02740	173	171	184	419	384	397	5.155	5.821	5.852	14.229	12.581	14.59	5.60933	13.8	1.29877	9.87555e-14	3.3855e-13	SKIP17	F-box/RNI-like superfamily protein	-	-	-	-	GO:0005634//nucleus	GO:0005515//protein binding;GO:0005515//protein binding	-	--
AT3G58940	114	111	105	45	45	32	2.375	2.642	2.335	1.069	1.031	0.822	2.45067	0.974	-1.33118	5.20928e-13	1.73557e-12	At3g58940	F-box/RNI-like superfamily protein	-	-	-	-	GO:0005634//nucleus	GO:0003674//molecular_function	GO:0008150//biological_process	--
AT3G16740	59	45	48	176	169	151	1.916	1.669	1.663	6.513	6.033	6.047	1.74933	6.19767	1.82492	8.77108e-13	2.8914e-12	At3g16740	F-box and associated interaction domains-containing protein	-	-	-	-	GO:0005737//cytoplasm	GO:0003674//molecular_function	GO:0010413//glucuronoxylan metabolic process;GO:0010413//glucuronoxylan metabolic process;GO:0045492//xylan biosynthetic process;GO:0045492//xylan biosynthetic process	--
AT2G17030	96	76	115	258	251	251	3.082	2.787	3.941	9.44	8.86	9.938	3.27	9.41267	1.52531	2.36118e-12	7.63529e-12	SKIP23	F-box family protein with a domain of unknown function (DUF295)	-	-	-	-	GO:0005634//nucleus	GO:0003674//molecular_function	-	--
AT3G60040	20	21	21	94	121	88	0.385	0.462	0.44	2.065	2.572	2.092	0.429	2.243	2.38638	3.15588e-12	1.01624e-11	At3g60040	F-box family protein	-	-	-	-	GO:0005634//nucleus;GO:0005774//vacuolar membrane;GO:0005774//vacuolar membrane;GO:0005774//vacuolar membrane	-	-	--
AT3G07870	280	261	286	541	545	516	8.426	8.972	9.186	18.555	18.033	19.151	8.86133	18.5797	1.06813	4.56707e-12	1.45997e-11	At3g07870	F-box and associated interaction domains-containing protein	-	-	-	-	GO:0005634//nucleus;GO:0009506//plasmodesma	GO:0003674//molecular_function	GO:0008150//biological_process	--
AT3G20620	238	253	254	505	548	443	6.593	8.007	7.511	15.945	16.693	15.136	7.37033	15.9247	1.11146	1.16188e-11	3.64926e-11	--	F-box family protein-related	-	-	-	-	GO:0005575//cellular_component	GO:0003674//molecular_function	GO:0008150//biological_process	--
AT2G27310	100	90	112	268	261	221	4.386	4.509	5.243	13.397	12.587	11.955	4.71267	12.6463	1.4241	1.91363e-11	5.95161e-11	At2g27310	F-box family protein	-	-	-	-	-	GO:0003674//molecular_function	GO:0002679//respiratory burst involved in defense response;GO:0002679//respiratory burst involved in defense response;GO:0008150//biological_process;GO:0009414//response to water deprivation;GO:0009414//response to water deprivation;GO:0009693//ethylene biosynthetic process;GO:0009693//ethylene biosynthetic process;GO:0009723//response to ethylene;GO:0009737//response to abscisic acid;GO:0009738/…	--
AT1G21410	199	201	187	386	423	410	6.856	7.911	6.877	15.157	16.024	17.422	7.21467	16.201	1.16708	5.34279e-11	1.62478e-10	SKP2A	F-box/RNI-like superfamily protein	Genetic Information Processing	Folding, sorting and degradation	ko04120//Ubiquitin mediated proteolysis	K03875	GO:0005634//nucleus;GO:0005634//nucleus;GO:0005737//cytoplasm;GO:0019005//SCF ubiquitin ligase complex;GO:0019005//SCF ubiquitin ligase complex	GO:0004842//ubiquitin-protein transferase activity;GO:0005515//protein binding;GO:0005515//protein binding;GO:0005515//protein binding;GO:0005515//protein binding;GO:0005515//protein binding	GO:0010311//lateral root formation;GO:0016567//protein ubiquitination;GO:0016567//protein ubiquitination;GO:0016567//protein ubiquitination;GO:0031146//SCF-dependent proteasomal ubiquitin-dependent protein catabolic process;GO:0031146//SCF-dependent proteasomal ubiquitin-dependent protein catabolic process;GO:0031146//SCF-dependent proteasomal ubiquitin-dependent protein catabolic process;GO:0031…	--
AT4G24210	204	199	211	406	417	417	10.64	11.857	11.747	24.136	23.916	26.826	11.4147	24.9593	1.12869	1.27196e-10	3.79791e-10	GID2	F-box family protein	Environmental Information Processing	Signal transduction	ko04075//Plant hormone signal transduction	K14495	GO:0005634//nucleus;GO:0005634//nucleus;GO:0019005//SCF ubiquitin ligase complex	GO:0005515//protein binding;GO:0005515//protein binding;GO:0005515//protein binding;GO:0005515//protein binding;GO:0005515//protein binding;GO:0005515//protein binding;GO:0005515//protein binding;GO:0005515//protein binding;GO:0005515//protein binding	GO:0009723//response to ethylene;GO:0009737//response to abscisic acid;GO:0009740//gibberellic acid mediated signaling pathway;GO:0009740//gibberellic acid mediated signaling pathway;GO:0009845//seed germination;GO:0009845//seed germination;GO:0009863//salicylic acid mediated signaling pathway;GO:0009863//salicylic acid mediated signaling pathway;GO:0009867//jasmonic acid mediated signaling pathw…	--
AT1G11270	30	17	18	79	121	94	1.057	0.692	0.664	3.099	4.595	3.932	0.804333	3.87533	2.26845	1.96334e-10	5.81631e-10	At1g11270	F-box and associated interaction domains-containing protein	-	-	-	-	GO:0005634//nucleus;GO:0005634//nucleus;GO:0005634//nucleus	GO:0003674//molecular_function	GO:0010286//heat acclimation;GO:0010286//heat acclimation	--
AT2G26860	148	150	141	349	328	281	4.625	5.363	4.71	12.425	11.287	10.834	4.89933	11.5153	1.2329	2.2149e-10	6.54986e-10	At2g26860	FBD, F-box and Leucine Rich Repeat domains containing protein	-	-	-	-	GO:0005634//nucleus;GO:0005634//nucleus	GO:0003674//molecular_function	GO:0008150//biological_process	--
AT1G25141	22	12	10	88	74	67	1.514	0.943	0.734	6.901	5.598	5.686	1.06367	6.06167	2.51067	9.05483e-10	2.5885e-09	At5g47300	F-box associated ubiquitination effector family protein	Metabolism	Global and overview maps	ko01100//Metabolic pathways	K02535	GO:0005634//nucleus	-	-	--
AT3G59150	76	56	58	156	194	167	1.976	1.663	1.609	4.622	5.545	5.354	1.74933	5.17367	1.56438	1.02094e-09	2.90969e-09	At3g59150	F-box/RNI-like superfamily protein	-	-	-	-	GO:0005634//nucleus	GO:0003674//molecular_function	GO:0008150//biological_process	--
AT4G22280	9	7	6	64	66	38	0.295	0.262	0.21	2.389	2.375	1.537	0.255667	2.10033	3.03828	2.34192e-09	6.56336e-09	At4g22280	F-box/RNI-like superfamily protein	-	-	-	-	GO:0005575//cellular_component	GO:0003674//molecular_function	GO:0008150//biological_process	--
AT5G35995	258	187	198	424	409	394	7.45	6.243	5.762	14.01	12.811	13.973	6.485	13.598	1.06822	1.15044e-08	3.09225e-08	At5g35995	F-box/RNI-like superfamily protein	-	-	-	-	GO:0005634//nucleus;GO:0005634//nucleus	GO:0003674//molecular_function	GO:0008150//biological_process	--
AT5G52880	130	124	159	299	330	250	6.35	6.92	8.29	16.647	17.725	15.063	7.18667	16.4783	1.19718	1.41285e-08	3.77495e-08	At5g52880	F-box family protein	-	-	-	-	GO:0005634//nucleus	GO:0003674//molecular_function	GO:0008150//biological_process	--
AT5G56420	119	86	132	257	263	219	3.45	2.849	4.085	8.493	8.385	7.832	3.46133	8.23667	1.25073	3.56493e-08	9.31257e-08	At5g56420	F-box/RNI-like/FBD-like domains-containing protein	-	-	-	-	GO:0005634//nucleus;GO:0005634//nucleus	GO:0003674//molecular_function	GO:0008150//biological_process	--
AT1G08710	134	122	131	261	268	253	5.928	6.064	6.121	13.022	13.248	13.758	6.03767	13.3427	1.14398	1.13916e-07	2.88419e-07	SKIP24	F-box family protein	-	-	-	-	GO:0005634//nucleus;GO:0005634//nucleus	-	-	--
AT3G56890	3	0	2	36	33	30	0.22	0	0.157	3.016	2.667	2.719	0.125667	2.80067	4.4781	1.60924e-07	4.035e-07	At3g57580	F-box associated ubiquitination effector family protein	-	-	-	-	GO:0005575//cellular_component	GO:0003674//molecular_function	GO:0008150//biological_process	--
AT5G02910	117	113	89	232	224	230	3.578	3.923	2.969	8.195	7.673	8.814	3.49	8.22733	1.2372	2.13243e-07	5.30608e-07	At5g02910	F-box/RNI-like superfamily protein	-	-	-	-	GO:0005634//nucleus	GO:0003674//molecular_function	GO:0008150//biological_process	--
AT5G27920	91	84	92	166	229	215	1.872	1.974	2.02	3.892	5.18	5.455	1.95533	4.84233	1.30829	2.22678e-07	5.53445e-07	FBL3	F-box family protein	-	-	-	-	GO:0005634//nucleus	GO:0004842//ubiquitin-protein transferase activity	GO:0008150//biological_process;GO:0009407//toxin catabolic process;GO:0009407//toxin catabolic process	--
AT5G49610	81	84	93	194	185	188	2.699	3.197	3.307	7.366	6.777	7.725	3.06767	7.28933	1.24865	5.37231e-07	1.30219e-06	At5g49610	F-box family protein	-	-	-	-	GO:0005634//nucleus	GO:0003674//molecular_function	-	--
AT1G49360	114	88	105	201	237	201	3.504	3.09	3.445	7.042	8.011	7.621	3.34633	7.558	1.17542	7.00957e-07	1.68483e-06	At1g49360	F-box family protein	-	-	-	-	GO:0005634//nucleus	GO:0003674//molecular_function	GO:0008150//biological_process	--
AT3G58820	26	30	21	100	66	89	0.907	1.195	0.782	3.975	2.531	3.828	0.961333	3.44467	1.84126	1.18135e-06	2.79001e-06	At3g58820	F-box/RNI-like superfamily protein	-	-	-	-	GO:0005634//nucleus	GO:0003674//molecular_function	GO:0008150//biological_process	--
AT5G44980	15	5	19	49	66	60	0.457	0.174	0.618	1.702	2.211	2.255	0.416333	2.056	2.30403	1.18908e-06	2.80705e-06	At5g44980	F-box/RNI-like/FBD-like domains-containing protein	-	-	-	-	GO:0005634//nucleus	-	-	--
AT3G47030	2	3	0	25	36	24	0.068	0.116	0	0.969	1.346	1.006	0.0613333	1.107	4.17384	1.5711e-06	3.67066e-06	At3g47030	F-box and associated interaction domains-containing protein	-	-	-	-	GO:0005634//nucleus	GO:0003674//molecular_function	GO:0008150//biological_process	--
AT5G38590	98	106	88	176	234	211	2.927	3.589	2.786	5.966	7.63	7.733	3.10067	7.10967	1.1972	2.74671e-06	6.2985e-06	At5g38590	F-box/RNI-like/FBD-like domains-containing protein	-	-	-	-	GO:0005634//nucleus;GO:0005634//nucleus	GO:0003674//molecular_function	GO:0008150//biological_process	--
AT5G65850	21	18	28	69	84	66	0.785	0.769	1.118	2.941	3.454	3.044	0.890667	3.14633	1.82071	2.77616e-06	6.36399e-06	At5g65850	F-box and associated interaction domains-containing protein	-	-	-	-	GO:0005634//nucleus	GO:0003674//molecular_function	GO:0008150//biological_process	--
AT3G23260	15	19	9	71	58	46	0.668	0.967	0.428	3.605	2.841	2.527	0.687667	2.991	2.12085	3.22122e-06	7.34904e-06	At3g23260	F-box and associated interaction domains-containing protein	-	-	-	-	GO:0005737//cytoplasm	GO:0003674//molecular_function	GO:0008150//biological_process	--
AT4G05010	18	23	19	64	64	68	1.764	2.575	1.987	7.148	6.896	8.219	2.10867	7.421	1.81528	8.23686e-06	1.8249e-05	At4g05010	F-box family protein	-	-	-	-	GO:0005634//nucleus	GO:0003674//molecular_function	GO:0008150//biological_process	--
AT4G09920	10	15	17	47	59	55	0.502	0.873	0.91	2.721	3.308	3.466	0.761667	3.165	2.05497	8.94544e-06	1.97721e-05	At4g09920	FBD, F-box and Leucine Rich Repeat domains containing protein	-	-	-	-	GO:0005575//cellular_component	GO:0003674//molecular_function	GO:0008150//biological_process	--
AT4G12382	2	5	0	32	26	19	0.137	0.39	0	2.492	1.953	1.601	0.175667	2.01533	3.52011	1.61799e-05	3.50469e-05	At4g12382	F-box family protein	-	-	-	-	GO:0005575//cellular_component	GO:0003674//molecular_function	GO:0008150//biological_process	--
AT5G18780	90	93	91	171	211	166	2.825	3.22	2.909	6.089	7.191	6.311	2.98467	6.53033	1.12959	2.44173e-05	5.21197e-05	At5g18780	F-box/RNI-like superfamily protein	-	-	-	-	GO:0005634//nucleus;GO:0005634//nucleus	GO:0003674//molecular_function	GO:0006888//ER to Golgi vesicle-mediated transport;GO:0008150//biological_process	--
AT5G48170	7	2	3	26	21	27	0.466	0.152	0.213	1.972	1.536	2.216	0.277	1.908	2.7841	0.000148906	0.00029649	SNE	F-box family protein	-	-	-	-	GO:0005634//nucleus;GO:0019005//SCF ubiquitin ligase complex	GO:0005515//protein binding	GO:0009740//gibberellic acid mediated signaling pathway;GO:0009740//gibberellic acid mediated signaling pathway;GO:0009937//regulation of gibberellic acid mediated signaling pathway;GO:0009937//regulation of gibberellic acid mediated signaling pathway;GO:0048831//regulation of shoot system development	--
AT5G38565	8	8	12	45	44	22	0.296	0.338	0.474	1.898	1.79	1.004	0.369333	1.564	2.08225	0.000263291	0.000513381	At5g38565	F-box/FBD-like domains containing protein	-	-	-	-	GO:0005634//nucleus	GO:0003674//molecular_function	GO:0008150//biological_process	--
AT3G19470	39	28	43	69	109	84	1.32	1.097	1.582	2.723	4.085	3.575	1.333	3.461	1.37651	0.000272629	0.00053082	At3g19470	F-box and associated interaction domains-containing protein	-	-	-	-	GO:0005634//nucleus;GO:0005634//nucleus	GO:0003674//molecular_function	GO:0008150//biological_process	--
AT4G21510	17	13	30	62	51	56	0.711	0.621	1.339	2.955	2.345	2.888	0.890333	2.72933	1.61613	0.000474076	0.000902018	SKIP27	F-box family protein	-	-	-	-	GO:0005634//nucleus	GO:0003674//molecular_function	-	--
AT1G53790	30	17	23	48	71	62	0.774	0.491	0.643	1.413	2.012	1.958	0.636	1.79433	1.49635	0.000640152	0.00120188	At1g53790	F-box and associated interaction domains-containing protein	-	-	-	-	GO:0005634//nucleus;GO:0005634//nucleus	-	-	--
AT5G39250	75	58	93	179	165	106	3.529	3.117	4.67	9.599	8.536	6.151	3.772	8.09533	1.10176	0.000711791	0.00132989	At5g39250	F-box family protein	-	-	-	-	GO:0005634//nucleus	GO:0003674//molecular_function	-	--
AT4G38870	0	0	0	5	8	8	0	0	0	0.216	0.333	0.374	0.001	0.307667	8.26522	0.00103882	0.00191025	At4g38870	F-box and associated interaction domains-containing protein	-	-	-	-	GO:0005634//nucleus	GO:0003674//molecular_function	GO:0008150//biological_process	--
AT5G60610	2	4	3	16	19	18	0.067	0.154	0.108	0.614	0.703	0.747	0.109667	0.688	2.64928	0.00139836	0.00253419	At5g60610	F-box/RNI-like superfamily protein	-	-	-	-	GO:0005634//nucleus	GO:0003674//molecular_function	GO:0008150//biological_process	--
AT1G80960	67	52	80	129	131	117	1.969	1.79	2.434	4.373	4.258	4.136	2.06433	4.25567	1.04371	0.00140153	0.00253974	At1g80960	F-box and Leucine Rich Repeat domains containing protein	-	-	-	-	GO:0005634//nucleus;GO:0005634//nucleus;GO:0005634//nucleus	GO:0003674//molecular_function	GO:0008150//biological_process	--
AT1G52650	2	3	4	25	13	16	0.057	0.098	0.122	0.812	0.407	0.562	0.0923333	0.593667	2.68473	0.00142216	0.00257517	At1g52650	F-box/RNI-like superfamily protein	-	-	-	-	GO:0005634//nucleus	GO:0003674//molecular_function	GO:0008150//biological_process	--
AT5G27750	49	31	42	79	84	90	1.439	1.04	1.316	2.644	2.712	3.259	1.265	2.87167	1.18275	0.00189455	0.00338839	At5g27750	F-box/FBD-like domains containing protein	-	-	-	-	GO:0005634//nucleus	GO:0003674//molecular_function	GO:0000278//mitotic cell cycle;GO:0006396//RNA processing;GO:0006396//RNA processing;GO:0009410//response to xenobiotic stimulus;GO:0009640//photomorphogenesis;GO:0009640//photomorphogenesis;GO:0010388//cullin deneddylation;GO:0010388//cullin deneddylation;GO:0010388//cullin deneddylation;GO:0016567//protein ubiquitination;GO:0016567//protein ubiquitination;GO:0016567//protein ubiquitination;GO:0…	--
AT3G17710	61	60	54	108	114	109	2.404	2.701	2.271	4.85	4.939	5.298	2.45867	5.029	1.0324	0.00224222	0.00397358	At3g17710	F-box and associated interaction domains-containing protein	-	-	-	-	GO:0005737//cytoplasm	GO:0003674//molecular_function	GO:0008150//biological_process	--
AT1G51370	68	51	59	107	117	107	1.928	1.645	1.784	3.451	3.7	3.734	1.78567	3.62833	1.02284	0.00286259	0.00502014	At1g51370	F-box/RNI-like/FBD-like domains-containing protein	-	-	-	-	GO:0005634//nucleus;GO:0005634//nucleus;GO:0005634//nucleus	GO:0003674//molecular_function	GO:0008150//biological_process	--
AT2G18780	9	7	8	24	22	35	0.321	0.285	0.304	0.975	0.862	1.539	0.303333	1.12533	1.89138	0.00328018	0.00570971	At2g18780	F-box and associated interaction domains-containing protein	-	-	-	-	GO:0005634//nucleus	GO:0003674//molecular_function	GO:0008150//biological_process	--
AT5G10340	4	4	2	26	24	5	0.145	0.166	0.077	1.074	0.957	0.224	0.129333	0.751667	2.539	0.00420474	0.00723375	At5g10340	F-box family protein	-	-	-	-	GO:0005634//nucleus	GO:0003674//molecular_function	GO:0008150//biological_process	--
AT1G10110	11	2	3	16	28	21	0.395	0.082	0.115	0.655	1.105	0.93	0.197333	0.896667	2.18394	0.00486265	0.00829866	At1g10110	F-box family protein	-	-	-	-	GO:0005634//nucleus	GO:0003674//molecular_function	GO:0008150//biological_process	--
AT3G56470	35	27	24	56	59	65	1.2	1.057	0.878	2.188	2.224	2.748	1.045	2.38667	1.19149	0.00753305	0.0125634	At3g56470	F-box family protein	-	-	-	-	GO:0005634//nucleus	GO:0003674//molecular_function	-	--
AT5G44490	31	27	30	79	51	52	1.099	1.094	1.135	3.193	1.988	2.274	1.10933	2.485	1.16355	0.010825	0.017707	At5g44490	FBD, F-box, Skp2-like and Leucine Rich Repeat domains containing protein	-	-	-	-	GO:0005634//nucleus	GO:0003674//molecular_function	GO:0008150//biological_process	--
AT3G17280	2	8	3	39	9	10	0.084	0.382	0.134	1.857	0.413	0.515	0.2	0.928333	2.21464	0.01271	0.020598	At3g17280	F-box and associated interaction domains-containing protein	-	-	-	-	GO:0005737//cytoplasm	GO:0003674//molecular_function	GO:0007062//sister chromatid cohesion;GO:0007062//sister chromatid cohesion;GO:0007131//reciprocal meiotic recombination;GO:0007131//reciprocal meiotic recombination;GO:0007131//reciprocal meiotic recombination;GO:0007131//reciprocal meiotic recombination;GO:0008150//biological_process;GO:0033044//regulation of chromosome organization;GO:0033044//regulation of chromosome organization;GO:0042138//…	--
AT3G26922	43	23	29	66	71	52	1.301	0.795	0.937	2.275	2.362	1.941	1.011	2.19267	1.1169	0.0136757	0.0220667	At3g26922	F-box/RNI-like superfamily protein	-	-	-	-	GO:0005634//nucleus	GO:0003674//molecular_function	GO:0008150//biological_process	--
AT3G03030	37	31	37	85	60	56	0.974	0.933	1.04	2.551	1.737	1.819	0.982333	2.03567	1.05122	0.0183221	0.0290307	At3g03030	F-box/RNI-like superfamily protein	-	-	-	-	GO:0005634//nucleus	GO:0003674//molecular_function	GO:0008150//biological_process	--
AT5G22720	28	40	17	58	59	56	0.704	1.149	0.456	1.638	1.631	1.737	0.769667	1.66867	1.11639	0.022748	0.0355501	At5g22720	F-box/RNI-like superfamily protein	-	-	-	-	GO:0005634//nucleus;GO:0005634//nucleus	-	-	--

## Sheet: Sheet2
ID	Col-0-1_fpkm	Col-0-2_fpkm	Col-0-3_fpkm	OE-1_fpkm	OE-2_fpkm	OE-3_fpkm	Col-0_mean	OE_mean	log2(fc)	PValue	FDR	Symbol	Description	GO Component	GO Function	GO Process	TF_family
AT2G21320	47.383	46.539	42.719	116.806	119.376	117.639	45.547	117.94	1.37263	1.37041e-65	1.35445e-64	BBX18	B-box zinc finger family protein	GO:0005634//nucleus	GO:0003700//transcription factor activity, sequence-specific DNA binding;GO:0008270//zinc ion binding	GO:0006355//regulation of transcription, DNA-templated;GO:0006355//regulation of transcription, DNA-templated;GO:0006355//regulation of transcription, DNA-templated;GO:0010264//myo-inositol hexakisphosphate biosynthetic process;GO:0010264//myo-inositol hexakisphosphate biosynthetic process	DBB
AT1G78600	4.314	4.199	5.703	21.955	22.635	19.858	4.73867	21.4827	2.18062	2.73825e-41	1.90563e-40	BBX22	light-regulated zinc finger protein 1	GO:0005634//nucleus;GO:0005634//nucleus;GO:0016607//nuclear speck;GO:0016607//nuclear speck	GO:0003700//transcription factor activity, sequence-specific DNA binding;GO:0005515//protein binding;GO:0008270//zinc ion binding	GO:0000165//MAPK cascade;GO:0000165//MAPK cascade;GO:0000165//MAPK cascade;GO:0006355//regulation of transcription, DNA-templated;GO:0006355//regulation of transcription, DNA-templated;GO:0006355//regulation of transcription, DNA-templated;GO:0006355//regulation of transcription, DNA-templated;GO:0006355//regulation of transcription, DNA-templated;GO:0006355//regulation of transcription, DNA-temp…	DBB
AT1G75540	10.14	10.417	11.066	24.711	27.542	26.694	10.541	26.3157	1.31991	6.16578e-21	2.69742e-20	BBX21	salt tolerance homolog2	GO:0005634//nucleus	GO:0003700//transcription factor activity, sequence-specific DNA binding;GO:0005515//protein binding;GO:0008270//zinc ion binding	GO:0006355//regulation of transcription, DNA-templated;GO:0006355//regulation of transcription, DNA-templated;GO:0006355//regulation of transcription, DNA-templated;GO:0009641//shade avoidance;GO:0009641//shade avoidance;GO:0009641//shade avoidance	DBB
AT4G39070	0.142	0.271	0.101	2.324	2.398	2.983	0.171333	2.56833	3.90595	7.8166e-10	2.24077e-09	BBX20	B-box zinc finger family protein	GO:0005634//nucleus	GO:0003700//transcription factor activity, sequence-specific DNA binding;GO:0008270//zinc ion binding	GO:0006355//regulation of transcription, DNA-templated;GO:0006355//regulation of transcription, DNA-templated;GO:0006355//regulation of transcription, DNA-templated;GO:0009741//response to brassinosteroid;GO:0010200//response to chitin;GO:0080167//response to karrikin	DBB
AT1G68520	80.997	83.989	80.454	14.099	12.9	12.258	81.8133	13.0857	-2.64435	0	0	COL6	B-box type zinc finger protein with CCT domain	GO:0005634//nucleus	GO:0003700//transcription factor activity, sequence-specific DNA binding;GO:0008270//zinc ion binding	GO:0000165//MAPK cascade;GO:0000165//MAPK cascade;GO:0000165//MAPK cascade;GO:0006355//regulation of transcription, DNA-templated;GO:0006355//regulation of transcription, DNA-templated;GO:0006355//regulation of transcription, DNA-templated;GO:0006355//regulation of transcription, DNA-templated;GO:0006355//regulation of transcription, DNA-templated;GO:0006355//regulation of transcription, DNA-temp…	CO-like
AT1G73870	86.547	85.749	87.206	40.034	37.927	36.304	86.5007	38.0883	-1.18336	1.59832e-185	3.80945e-184	COL7	B-box type zinc finger protein with CCT domain	GO:0005634//nucleus;GO:0005730//nucleolus;GO:0005730//nucleolus	GO:0003700//transcription factor activity, sequence-specific DNA binding;GO:0008270//zinc ion binding	GO:0006355//regulation of transcription, DNA-templated;GO:0006355//regulation of transcription, DNA-templated;GO:0006355//regulation of transcription, DNA-templated;GO:0009641//shade avoidance;GO:0010223//secondary shoot formation;GO:0045893//positive regulation of transcription, DNA-templated;GO:0045893//positive regulation of transcription, DNA-templated;GO:0045893//positive regulation of trans…	CO-like
AT2G47890	2.054	1.642	2.105	25.817	26.551	27.337	1.93367	26.5683	3.7803	1.14138e-116	1.80427e-115	COL13	B-box type zinc finger protein with CCT domain	GO:0005634//nucleus;GO:0005634//nucleus	GO:0003700//transcription factor activity, sequence-specific DNA binding;GO:0008270//zinc ion binding	GO:0006355//regulation of transcription, DNA-templated;GO:0006355//regulation of transcription, DNA-templated;GO:0006355//regulation of transcription, DNA-templated;GO:0009611//response to wounding;GO:0009805//coumarin biosynthetic process;GO:0009805//coumarin biosynthetic process;GO:0009963//positive regulation of flavonoid biosynthetic process	DBB
AT1G68190	11.475	10.38	11.514	2.723	2.348	1.786	11.123	2.28567	-2.28286	9.35367e-52	7.65417e-51	At1g68190	B-box zinc finger family protein	GO:0005634//nucleus	GO:0003700//transcription factor activity, sequence-specific DNA binding;GO:0008270//zinc ion binding	GO:0006355//regulation of transcription, DNA-templated;GO:0006355//regulation of transcription, DNA-templated;GO:0006355//regulation of transcription, DNA-templated	--
AT3G21890	8.983	9.905	11.839	29.913	31.092	35.55	10.2423	32.185	1.65184	8.1422e-19	3.34538e-18	MIP1B	B-box type zinc finger family protein	GO:0005634//nucleus	GO:0003700//transcription factor activity, sequence-specific DNA binding;GO:0008270//zinc ion binding	GO:0006355//regulation of transcription, DNA-templated;GO:0006355//regulation of transcription, DNA-templated;GO:0006355//regulation of transcription, DNA-templated;GO:0009744//response to sucrose;GO:0010224//response to UV-B;GO:0010224//response to UV-B	--
AT1G49130	2.942	2.319	3.326	0.109	0.317	0.237	2.86233	0.221	-3.69507	1.89552e-16	7.18649e-16	COL8	B-box type zinc finger protein with CCT domain	GO:0005634//nucleus;GO:0005634//nucleus	GO:0003700//transcription factor activity, sequence-specific DNA binding;GO:0008270//zinc ion binding	GO:0006355//regulation of transcription, DNA-templated;GO:0006355//regulation of transcription, DNA-templated;GO:0006355//regulation of transcription, DNA-templated	CO-like
AT2G33500	4.186	4.433	3.392	10.968	11.455	11.119	4.00367	11.1807	1.48161	8.97451e-15	3.18401e-14	COL14	B-box type zinc finger protein with CCT domain	GO:0005634//nucleus;GO:0005634//nucleus	GO:0003700//transcription factor activity, sequence-specific DNA binding;GO:0008270//zinc ion binding	GO:0006355//regulation of transcription, DNA-templated;GO:0006355//regulation of transcription, DNA-templated;GO:0006355//regulation of transcription, DNA-templated	CO-like
AT1G23390	42.105	41.11	44.37	2.876	3.191	3.112	42.5283	3.05967	-3.79698	1.28383e-297	4.77743e-296	At1g23390	Kelch repeat-containing F-box family protein	GO:0005634//nucleus	GO:0003674//molecular_function	GO:0008150//biological_process	--
AT4G08980	34.064	30.845	33.729	103.809	98.775	101.895	32.8793	101.493	1.62613	7.56191e-106	1.11979e-104	FBW2	F-BOX WITH WD-40 2	GO:0005634//nucleus;GO:0005634//nucleus;GO:0005634//nucleus;GO:0005634//nucleus;GO:0005634//nucleus	GO:0004842//ubiquitin-protein transferase activity;GO:0005515//protein binding;GO:0005515//protein binding	GO:0006511//ubiquitin-dependent protein catabolic process;GO:0006511//ubiquitin-dependent protein catabolic process;GO:0006511//ubiquitin-dependent protein catabolic process;GO:0006511//ubiquitin-dependent protein catabolic process;GO:0006511//ubiquitin-dependent protein catabolic process;GO:0006511//ubiquitin-dependent protein catabolic process;GO:0009737//response to abscisic acid;GO:0010608//p…	--
AT3G54460	14.267	14.528	14.229	5.996	6.753	5.966	14.3413	6.23833	-1.20095	8.26113e-102	1.17877e-100	At3g54460	SNF2 domain-containing protein / helicase domain-containing protein / F-box family protein	GO:0005634//nucleus;GO:0009506//plasmodesma	-	-	--
AT5G67140	7.977	8.318	7.086	43.936	43.506	40.678	7.79367	42.7067	2.45409	6.75569e-75	7.34771e-74	At5g67140	F-box/RNI-like superfamily protein	GO:0005737//cytoplasm	-	-	--
AT3G59210	4.374	3.654	4.676	20.575	20.437	18.109	4.23467	19.707	2.21839	2.32032e-60	2.15583e-59	At3g59210	F-box/RNI-like superfamily protein	GO:0005575//cellular_component	GO:0003674//molecular_function	GO:0008150//biological_process	--
AT1G61340	1.153	1.374	1.016	17.363	17.963	20.705	1.181	18.677	3.98318	2.30683e-57	2.0658e-56	At1g61340	F-box family protein	GO:0005634//nucleus;GO:0005634//nucleus	GO:0003674//molecular_function	GO:0006970//response to osmotic stress;GO:0006970//response to osmotic stress;GO:0009611//response to wounding;GO:0009617//response to bacterium;GO:0009651//response to salt stress;GO:0009651//response to salt stress;GO:0009693//ethylene biosynthetic process;GO:0009693//ethylene biosynthetic process;GO:0009737//response to abscisic acid;GO:0009751//response to salicylic acid;GO:0009753//response …	--
AT1G21760	16.647	16.162	18.239	47.328	47.446	50.899	17.016	48.5577	1.51281	3.57371e-48	2.76478e-47	SKIP32	F-box protein 7	GO:0005634//nucleus;GO:0005737//cytoplasm;GO:0005739//mitochondrion;GO:0090406//pollen tube	GO:0003674//molecular_function	GO:0006417//regulation of translation;GO:0006417//regulation of translation;GO:0006417//regulation of translation;GO:0009408//response to heat;GO:0009408//response to heat;GO:0009409//response to cold;GO:0009409//response to cold	--
AT2G41170	12.691	12.539	12.872	5.073	5.324	5.082	12.7007	5.15967	-1.29955	2.0464e-42	1.44801e-41	At2g41170	F-box family protein	-	GO:0003674//molecular_function	GO:0008150//biological_process	--
AT1G22220	0.121	0.092	0.388	8.838	9.992	7.672	0.200333	8.834	5.46259	3.91852e-32	2.28308e-31	At1g22220	F-box family protein	GO:0005634//nucleus;GO:0009506//plasmodesma	GO:0003674//molecular_function	GO:0008150//biological_process	--
AT3G23880	6.759	5.414	5.455	0.752	0.816	0.661	5.876	0.743	-2.9834	3.32837e-31	1.89667e-30	At3g23880	F-box and associated interaction domains-containing protein	GO:0005634//nucleus	GO:0003674//molecular_function	GO:0008150//biological_process	--
AT1G70590	9.049	9.04	9.355	26.127	24.659	24.29	9.148	25.0253	1.45186	4.25193e-27	2.21018e-26	At1g70590	F-box family protein	-	-	GO:0008150//biological_process;GO:0010200//response to chitin;GO:0048193//Golgi vesicle transport	--
AT3G58900	2.61	2.382	2.199	10.038	9.269	9.593	2.397	9.63333	2.00681	4.12431e-26	2.09828e-25	At3g58900	F-box/RNI-like superfamily protein	GO:0005634//nucleus;GO:0005634//nucleus;GO:0005634//nucleus;GO:0005634//nucleus	-	GO:0008150//biological_process	--
AT2G43440	0.938	0.866	0.925	7.158	5.715	7.434	0.909667	6.769	2.89553	3.65387e-23	1.70847e-22	At2g43440	F-box and associated interaction domains-containing protein	GO:0005737//cytoplasm	GO:0003674//molecular_function	GO:0008150//biological_process	--
AT5G56380	4.962	4.732	5.733	14.192	14.884	13.903	5.14233	14.3263	1.47817	8.42199e-23	3.89734e-22	At5g56380	F-box/RNI-like/FBD-like domains-containing protein	GO:0005634//nucleus	GO:0003674//molecular_function	GO:0008150//biological_process	--
AT4G14096	2.153	2.399	3.064	10.966	11.31	8.425	2.53867	10.2337	2.01118	1.20629e-22	5.56068e-22	At4g14096	F-box/RNI-like superfamily protein	GO:0005575//cellular_component	GO:0003674//molecular_function	GO:0008150//biological_process	--
AT1G51550	2.798	3.473	3.164	10.083	9.334	10.574	3.145	9.997	1.66844	5.31287e-21	2.32874e-20	At1g51550	Kelch repeat-containing F-box family protein	GO:0005634//nucleus	GO:0004842//ubiquitin-protein transferase activity	GO:0006511//ubiquitin-dependent protein catabolic process;GO:0006511//ubiquitin-dependent protein catabolic process;GO:0006511//ubiquitin-dependent protein catabolic process;GO:0045892//negative regulation of transcription, DNA-templated;GO:0045892//negative regulation of transcription, DNA-templated;GO:0045892//negative regulation of transcription, DNA-templated	--
AT2G26030	4.311	3.754	4.339	14.011	12.094	11.832	4.13467	12.6457	1.6128	2.00521e-20	8.65124e-20	At2g26030	F-box/RNI-like/FBD-like domains-containing protein	GO:0005634//nucleus;GO:0005634//nucleus;GO:0005634//nucleus	GO:0003674//molecular_function	GO:0008150//biological_process	--
AT3G12350	11.917	9.313	12.234	24.786	26.978	26.709	11.1547	26.1577	1.22959	7.73184e-20	3.27482e-19	At3g12350	F-box family protein	GO:0005739//mitochondrion;GO:0009507//chloroplast	GO:0003674//molecular_function	GO:0008150//biological_process	--
AT4G15475	7.75	6.586	6.179	16.831	16.783	17.223	6.83833	16.9457	1.3092	8.66573e-20	3.66461e-19	FBL4	F-box/RNI-like superfamily protein	GO:0005634//nucleus	GO:0004842//ubiquitin-protein transferase activity	GO:0006486//protein glycosylation;GO:0006486//protein glycosylation;GO:0006486//protein glycosylation;GO:0006511//ubiquitin-dependent protein catabolic process;GO:0006511//ubiquitin-dependent protein catabolic process;GO:0006511//ubiquitin-dependent protein catabolic process;GO:0006511//ubiquitin-dependent protein catabolic process;GO:0006511//ubiquitin-dependent protein catabolic process;GO:0006…	--
AT5G21040	11.568	9.949	10.78	22.929	27.285	23.974	10.7657	24.7293	1.19979	2.95668e-19	1.22887e-18	At5g21040	F-box protein 2	GO:0005737//cytoplasm;GO:0005737//cytoplasm;GO:0019005//SCF ubiquitin ligase complex	GO:0003674//molecular_function	GO:0016036//cellular response to phosphate starvation;GO:0016036//cellular response to phosphate starvation	--
MSTRG.5469	1.661	1.364	1.413	6.715	6.05	6.05	1.47933	6.27167	2.0839	3.03569e-19	1.26147e-18	At3g17540	F-box associated interaction domain [Arabidopsis thaliana x Arabidopsis arenosa]	GO:0044424//intracellular part	-	-	--
AT4G27050	6.887	5.723	6.427	15.814	15.457	15.713	6.34567	15.6613	1.30336	3.66456e-18	1.4739e-17	At4g27050	F-box/RNI-like superfamily protein	GO:0005634//nucleus;GO:0005634//nucleus;GO:0005634//nucleus;GO:0005634//nucleus	GO:0003674//molecular_function	-	--
AT1G23780	13.498	13.281	12.466	25.69	27.045	26.988	13.0817	26.5743	1.02249	2.98115e-16	1.12274e-15	SKIP22	F-box family protein	GO:0005739//mitochondrion	-	GO:0006635//fatty acid beta-oxidation;GO:0006635//fatty acid beta-oxidation;GO:0016558//protein import into peroxisome matrix;GO:0016558//protein import into peroxisome matrix;GO:0016558//protein import into peroxisome matrix	--
AT2G04230	8.043	6.833	6.358	15.698	17.88	17.174	7.078	16.9173	1.25709	4.30677e-16	1.60988e-15	At2g04230	FBD, F-box and Leucine Rich Repeat domains containing protein	GO:0005634//nucleus	GO:0003674//molecular_function	GO:0008150//biological_process	--
AT5G03970	4.587	4.448	3.508	11.575	12.55	11.803	4.181	11.976	1.51823	5.11024e-15	1.8296e-14	At5g03970	F-box associated ubiquitination effector family protein	GO:0005634//nucleus	GO:0003674//molecular_function	GO:0008150//biological_process	--
AT4G02740	5.155	5.821	5.852	14.229	12.581	14.59	5.60933	13.8	1.29877	9.87555e-14	3.3855e-13	SKIP17	F-box/RNI-like superfamily protein	GO:0005634//nucleus	GO:0005515//protein binding;GO:0005515//protein binding	-	--
AT3G58940	2.375	2.642	2.335	1.069	1.031	0.822	2.45067	0.974	-1.33118	5.20928e-13	1.73557e-12	At3g58940	F-box/RNI-like superfamily protein	GO:0005634//nucleus	GO:0003674//molecular_function	GO:0008150//biological_process	--
AT3G16740	1.916	1.669	1.663	6.513	6.033	6.047	1.74933	6.19767	1.82492	8.77108e-13	2.8914e-12	At3g16740	F-box and associated interaction domains-containing protein	GO:0005737//cytoplasm	GO:0003674//molecular_function	GO:0010413//glucuronoxylan metabolic process;GO:0010413//glucuronoxylan metabolic process;GO:0045492//xylan biosynthetic process;GO:0045492//xylan biosynthetic process	--
AT2G17030	3.082	2.787	3.941	9.44	8.86	9.938	3.27	9.41267	1.52531	2.36118e-12	7.63529e-12	SKIP23	F-box family protein with a domain of unknown function (DUF295)	GO:0005634//nucleus	GO:0003674//molecular_function	-	--
AT3G60040	0.385	0.462	0.44	2.065	2.572	2.092	0.429	2.243	2.38638	3.15588e-12	1.01624e-11	At3g60040	F-box family protein	GO:0005634//nucleus;GO:0005774//vacuolar membrane;GO:0005774//vacuolar membrane;GO:0005774//vacuolar membrane	-	-	--
AT3G07870	8.426	8.972	9.186	18.555	18.033	19.151	8.86133	18.5797	1.06813	4.56707e-12	1.45997e-11	At3g07870	F-box and associated interaction domains-containing protein	GO:0005634//nucleus;GO:0009506//plasmodesma	GO:0003674//molecular_function	GO:0008150//biological_process	--
AT3G20620	6.593	8.007	7.511	15.945	16.693	15.136	7.37033	15.9247	1.11146	1.16188e-11	3.64926e-11	--	F-box family protein-related	GO:0005575//cellular_component	GO:0003674//molecular_function	GO:0008150//biological_process	--
AT2G27310	4.386	4.509	5.243	13.397	12.587	11.955	4.71267	12.6463	1.4241	1.91363e-11	5.95161e-11	At2g27310	F-box family protein	-	GO:0003674//molecular_function	GO:0002679//respiratory burst involved in defense response;GO:0002679//respiratory burst involved in defense response;GO:0008150//biological_process;GO:0009414//response to water deprivation;GO:0009414//response to water deprivation;GO:0009693//ethylene biosynthetic process;GO:0009693//ethylene biosynthetic process;GO:0009723//response to ethylene;GO:0009737//response to abscisic acid;GO:0009738/…	--
AT1G21410	6.856	7.911	6.877	15.157	16.024	17.422	7.21467	16.201	1.16708	5.34279e-11	1.62478e-10	SKP2A	F-box/RNI-like superfamily protein	GO:0005634//nucleus;GO:0005634//nucleus;GO:0005737//cytoplasm;GO:0019005//SCF ubiquitin ligase complex;GO:0019005//SCF ubiquitin ligase complex	GO:0004842//ubiquitin-protein transferase activity;GO:0005515//protein binding;GO:0005515//protein binding;GO:0005515//protein binding;GO:0005515//protein binding;GO:0005515//protein binding	GO:0010311//lateral root formation;GO:0016567//protein ubiquitination;GO:0016567//protein ubiquitination;GO:0016567//protein ubiquitination;GO:0031146//SCF-dependent proteasomal ubiquitin-dependent protein catabolic process;GO:0031146//SCF-dependent proteasomal ubiquitin-dependent protein catabolic process;GO:0031146//SCF-dependent proteasomal ubiquitin-dependent protein catabolic process;GO:0031…	--
AT4G24210	10.64	11.857	11.747	24.136	23.916	26.826	11.4147	24.9593	1.12869	1.27196e-10	3.79791e-10	GID2	F-box family protein	GO:0005634//nucleus;GO:0005634//nucleus;GO:0019005//SCF ubiquitin ligase complex	GO:0005515//protein binding;GO:0005515//protein binding;GO:0005515//protein binding;GO:0005515//protein binding;GO:0005515//protein binding;GO:0005515//protein binding;GO:0005515//protein binding;GO:0005515//protein binding;GO:0005515//protein binding	GO:0009723//response to ethylene;GO:0009737//response to abscisic acid;GO:0009740//gibberellic acid mediated signaling pathway;GO:0009740//gibberellic acid mediated signaling pathway;GO:0009845//seed germination;GO:0009845//seed germination;GO:0009863//salicylic acid mediated signaling pathway;GO:0009863//salicylic acid mediated signaling pathway;GO:0009867//jasmonic acid mediated signaling pathw…	--
AT1G11270	1.057	0.692	0.664	3.099	4.595	3.932	0.804333	3.87533	2.26845	1.96334e-10	5.81631e-10	At1g11270	F-box and associated interaction domains-containing protein	GO:0005634//nucleus;GO:0005634//nucleus;GO:0005634//nucleus	GO:0003674//molecular_function	GO:0010286//heat acclimation;GO:0010286//heat acclimation	--
AT2G26860	4.625	5.363	4.71	12.425	11.287	10.834	4.89933	11.5153	1.2329	2.2149e-10	6.54986e-10	At2g26860	FBD, F-box and Leucine Rich Repeat domains containing protein	GO:0005634//nucleus;GO:0005634//nucleus	GO:0003674//molecular_function	GO:0008150//biological_process	--
AT1G25141	1.514	0.943	0.734	6.901	5.598	5.686	1.06367	6.06167	2.51067	9.05483e-10	2.5885e-09	At5g47300	F-box associated ubiquitination effector family protein	GO:0005634//nucleus	-	-	--
AT3G59150	1.976	1.663	1.609	4.622	5.545	5.354	1.74933	5.17367	1.56438	1.02094e-09	2.90969e-09	At3g59150	F-box/RNI-like superfamily protein	GO:0005634//nucleus	GO:0003674//molecular_function	GO:0008150//biological_process	--
AT4G22280	0.295	0.262	0.21	2.389	2.375	1.537	0.255667	2.10033	3.03828	2.34192e-09	6.56336e-09	At4g22280	F-box/RNI-like superfamily protein	GO:0005575//cellular_component	GO:0003674//molecular_function	GO:0008150//biological_process	--
AT5G35995	7.45	6.243	5.762	14.01	12.811	13.973	6.485	13.598	1.06822	1.15044e-08	3.09225e-08	At5g35995	F-box/RNI-like superfamily protein	GO:0005634//nucleus;GO:0005634//nucleus	GO:0003674//molecular_function	GO:0008150//biological_process	--
AT5G52880	6.35	6.92	8.29	16.647	17.725	15.063	7.18667	16.4783	1.19718	1.41285e-08	3.77495e-08	At5g52880	F-box family protein	GO:0005634//nucleus	GO:0003674//molecular_function	GO:0008150//biological_process	--
AT5G56420	3.45	2.849	4.085	8.493	8.385	7.832	3.46133	8.23667	1.25073	3.56493e-08	9.31257e-08	At5g56420	F-box/RNI-like/FBD-like domains-containing protein	GO:0005634//nucleus;GO:0005634//nucleus	GO:0003674//molecular_function	GO:0008150//biological_process	--
AT1G08710	5.928	6.064	6.121	13.022	13.248	13.758	6.03767	13.3427	1.14398	1.13916e-07	2.88419e-07	SKIP24	F-box family protein	GO:0005634//nucleus;GO:0005634//nucleus	-	-	--
AT3G56890	0.22	0	0.157	3.016	2.667	2.719	0.125667	2.80067	4.4781	1.60924e-07	4.035e-07	At3g57580	F-box associated ubiquitination effector family protein	GO:0005575//cellular_component	GO:0003674//molecular_function	GO:0008150//biological_process	--
AT5G02910	3.578	3.923	2.969	8.195	7.673	8.814	3.49	8.22733	1.2372	2.13243e-07	5.30608e-07	At5g02910	F-box/RNI-like superfamily protein	GO:0005634//nucleus	GO:0003674//molecular_function	GO:0008150//biological_process	--
AT5G27920	1.872	1.974	2.02	3.892	5.18	5.455	1.95533	4.84233	1.30829	2.22678e-07	5.53445e-07	FBL3	F-box family protein	GO:0005634//nucleus	GO:0004842//ubiquitin-protein transferase activity	GO:0008150//biological_process;GO:0009407//toxin catabolic process;GO:0009407//toxin catabolic process	--
AT5G49610	2.699	3.197	3.307	7.366	6.777	7.725	3.06767	7.28933	1.24865	5.37231e-07	1.30219e-06	At5g49610	F-box family protein	GO:0005634//nucleus	GO:0003674//molecular_function	-	--
AT1G49360	3.504	3.09	3.445	7.042	8.011	7.621	3.34633	7.558	1.17542	7.00957e-07	1.68483e-06	At1g49360	F-box family protein	GO:0005634//nucleus	GO:0003674//molecular_function	GO:0008150//biological_process	--
AT3G58820	0.907	1.195	0.782	3.975	2.531	3.828	0.961333	3.44467	1.84126	1.18135e-06	2.79001e-06	At3g58820	F-box/RNI-like superfamily protein	GO:0005634//nucleus	GO:0003674//molecular_function	GO:0008150//biological_process	--
AT5G44980	0.457	0.174	0.618	1.702	2.211	2.255	0.416333	2.056	2.30403	1.18908e-06	2.80705e-06	At5g44980	F-box/RNI-like/FBD-like domains-containing protein	GO:0005634//nucleus	-	-	--
AT3G47030	0.068	0.116	0	0.969	1.346	1.006	0.0613333	1.107	4.17384	1.5711e-06	3.67066e-06	At3g47030	F-box and associated interaction domains-containing protein	GO:0005634//nucleus	GO:0003674//molecular_function	GO:0008150//biological_process	--
AT5G38590	2.927	3.589	2.786	5.966	7.63	7.733	3.10067	7.10967	1.1972	2.74671e-06	6.2985e-06	At5g38590	F-box/RNI-like/FBD-like domains-containing protein	GO:0005634//nucleus;GO:0005634//nucleus	GO:0003674//molecular_function	GO:0008150//biological_process	--
AT5G65850	0.785	0.769	1.118	2.941	3.454	3.044	0.890667	3.14633	1.82071	2.77616e-06	6.36399e-06	At5g65850	F-box and associated interaction domains-containing protein	GO:0005634//nucleus	GO:0003674//molecular_function	GO:0008150//biological_process	--
AT3G23260	0.668	0.967	0.428	3.605	2.841	2.527	0.687667	2.991	2.12085	3.22122e-06	7.34904e-06	At3g23260	F-box and associated interaction domains-containing protein	GO:0005737//cytoplasm	GO:0003674//molecular_function	GO:0008150//biological_process	--
AT4G05010	1.764	2.575	1.987	7.148	6.896	8.219	2.10867	7.421	1.81528	8.23686e-06	1.8249e-05	At4g05010	F-box family protein	GO:0005634//nucleus	GO:0003674//molecular_function	GO:0008150//biological_process	--
AT4G09920	0.502	0.873	0.91	2.721	3.308	3.466	0.761667	3.165	2.05497	8.94544e-06	1.97721e-05	At4g09920	FBD, F-box and Leucine Rich Repeat domains containing protein	GO:0005575//cellular_component	GO:0003674//molecular_function	GO:0008150//biological_process	--
AT4G12382	0.137	0.39	0	2.492	1.953	1.601	0.175667	2.01533	3.52011	1.61799e-05	3.50469e-05	At4g12382	F-box family protein	GO:0005575//cellular_component	GO:0003674//molecular_function	GO:0008150//biological_process	--
AT5G18780	2.825	3.22	2.909	6.089	7.191	6.311	2.98467	6.53033	1.12959	2.44173e-05	5.21197e-05	At5g18780	F-box/RNI-like superfamily protein	GO:0005634//nucleus;GO:0005634//nucleus	GO:0003674//molecular_function	GO:0006888//ER to Golgi vesicle-mediated transport;GO:0008150//biological_process	--
AT5G48170	0.466	0.152	0.213	1.972	1.536	2.216	0.277	1.908	2.7841	0.000148906	0.00029649	SNE	F-box family protein	GO:0005634//nucleus;GO:0019005//SCF ubiquitin ligase complex	GO:0005515//protein binding	GO:0009740//gibberellic acid mediated signaling pathway;GO:0009740//gibberellic acid mediated signaling pathway;GO:0009937//regulation of gibberellic acid mediated signaling pathway;GO:0009937//regulation of gibberellic acid mediated signaling pathway;GO:0048831//regulation of shoot system development	--
AT5G38565	0.296	0.338	0.474	1.898	1.79	1.004	0.369333	1.564	2.08225	0.000263291	0.000513381	At5g38565	F-box/FBD-like domains containing protein	GO:0005634//nucleus	GO:0003674//molecular_function	GO:0008150//biological_process	--
AT3G19470	1.32	1.097	1.582	2.723	4.085	3.575	1.333	3.461	1.37651	0.000272629	0.00053082	At3g19470	F-box and associated interaction domains-containing protein	GO:0005634//nucleus;GO:0005634//nucleus	GO:0003674//molecular_function	GO:0008150//biological_process	--
AT4G21510	0.711	0.621	1.339	2.955	2.345	2.888	0.890333	2.72933	1.61613	0.000474076	0.000902018	SKIP27	F-box family protein	GO:0005634//nucleus	GO:0003674//molecular_function	-	--
AT1G53790	0.774	0.491	0.643	1.413	2.012	1.958	0.636	1.79433	1.49635	0.000640152	0.00120188	At1g53790	F-box and associated interaction domains-containing protein	GO:0005634//nucleus;GO:0005634//nucleus	-	-	--
AT5G39250	3.529	3.117	4.67	9.599	8.536	6.151	3.772	8.09533	1.10176	0.000711791	0.00132989	At5g39250	F-box family protein	GO:0005634//nucleus	GO:0003674//molecular_function	-	--
AT4G38870	0	0	0	0.216	0.333	0.374	0.001	0.307667	8.26522	0.00103882	0.00191025	At4g38870	F-box and associated interaction domains-containing protein	GO:0005634//nucleus	GO:0003674//molecular_function	GO:0008150//biological_process	--
AT5G60610	0.067	0.154	0.108	0.614	0.703	0.747	0.109667	0.688	2.64928	0.00139836	0.00253419	At5g60610	F-box/RNI-like superfamily protein	GO:0005634//nucleus	GO:0003674//molecular_function	GO:0008150//biological_process	--
AT1G80960	1.969	1.79	2.434	4.373	4.258	4.136	2.06433	4.25567	1.04371	0.00140153	0.00253974	At1g80960	F-box and Leucine Rich Repeat domains containing protein	GO:0005634//nucleus;GO:0005634//nucleus;GO:0005634//nucleus	GO:0003674//molecular_function	GO:0008150//biological_process	--
AT1G52650	0.057	0.098	0.122	0.812	0.407	0.562	0.0923333	0.593667	2.68473	0.00142216	0.00257517	At1g52650	F-box/RNI-like superfamily protein	GO:0005634//nucleus	GO:0003674//molecular_function	GO:0008150//biological_process	--
AT5G27750	1.439	1.04	1.316	2.644	2.712	3.259	1.265	2.87167	1.18275	0.00189455	0.00338839	At5g27750	F-box/FBD-like domains containing protein	GO:0005634//nucleus	GO:0003674//molecular_function	GO:0000278//mitotic cell cycle;GO:0006396//RNA processing;GO:0006396//RNA processing;GO:0009410//response to xenobiotic stimulus;GO:0009640//photomorphogenesis;GO:0009640//photomorphogenesis;GO:0010388//cullin deneddylation;GO:0010388//cullin deneddylation;GO:0010388//cullin deneddylation;GO:0016567//protein ubiquitination;GO:0016567//protein ubiquitination;GO:0016567//protein ubiquitination;GO:0…	--
AT3G17710	2.404	2.701	2.271	4.85	4.939	5.298	2.45867	5.029	1.0324	0.00224222	0.00397358	At3g17710	F-box and associated interaction domains-containing protein	GO:0005737//cytoplasm	GO:0003674//molecular_function	GO:0008150//biological_process	--
AT1G51370	1.928	1.645	1.784	3.451	3.7	3.734	1.78567	3.62833	1.02284	0.00286259	0.00502014	At1g51370	F-box/RNI-like/FBD-like domains-containing protein	GO:0005634//nucleus;GO:0005634//nucleus;GO:0005634//nucleus	GO:0003674//molecular_function	GO:0008150//biological_process	--
AT2G18780	0.321	0.285	0.304	0.975	0.862	1.539	0.303333	1.12533	1.89138	0.00328018	0.00570971	At2g18780	F-box and associated interaction domains-containing protein	GO:0005634//nucleus	GO:0003674//molecular_function	GO:0008150//biological_process	--
AT5G10340	0.145	0.166	0.077	1.074	0.957	0.224	0.129333	0.751667	2.539	0.00420474	0.00723375	At5g10340	F-box family protein	GO:0005634//nucleus	GO:0003674//molecular_function	GO:0008150//biological_process	--
AT1G10110	0.395	0.082	0.115	0.655	1.105	0.93	0.197333	0.896667	2.18394	0.00486265	0.00829866	At1g10110	F-box family protein	GO:0005634//nucleus	GO:0003674//molecular_function	GO:0008150//biological_process	--
AT3G56470	1.2	1.057	0.878	2.188	2.224	2.748	1.045	2.38667	1.19149	0.00753305	0.0125634	At3g56470	F-box family protein	GO:0005634//nucleus	GO:0003674//molecular_function	-	--
AT5G44490	1.099	1.094	1.135	3.193	1.988	2.274	1.10933	2.485	1.16355	0.010825	0.017707	At5g44490	FBD, F-box, Skp2-like and Leucine Rich Repeat domains containing protein	GO:0005634//nucleus	GO:0003674//molecular_function	GO:0008150//biological_process	--
AT3G17280	0.084	0.382	0.134	1.857	0.413	0.515	0.2	0.928333	2.21464	0.01271	0.020598	At3g17280	F-box and associated interaction domains-containing protein	GO:0005737//cytoplasm	GO:0003674//molecular_function	GO:0007062//sister chromatid cohesion;GO:0007062//sister chromatid cohesion;GO:0007131//reciprocal meiotic recombination;GO:0007131//reciprocal meiotic recombination;GO:0007131//reciprocal meiotic recombination;GO:0007131//reciprocal meiotic recombination;GO:0008150//biological_process;GO:0033044//regulation of chromosome organization;GO:0033044//regulation of chromosome organization;GO:0042138//…	--
AT3G26922	1.301	0.795	0.937	2.275	2.362	1.941	1.011	2.19267	1.1169	0.0136757	0.0220667	At3g26922	F-box/RNI-like superfamily protein	GO:0005634//nucleus	GO:0003674//molecular_function	GO:0008150//biological_process	--
AT3G03030	0.974	0.933	1.04	2.551	1.737	1.819	0.982333	2.03567	1.05122	0.0183221	0.0290307	At3g03030	F-box/RNI-like superfamily protein	GO:0005634//nucleus	GO:0003674//molecular_function	GO:0008150//biological_process	--
AT5G22720	0.704	1.149	0.456	1.638	1.631	1.737	0.769667	1.66867	1.11639	0.022748	0.0355501	At5g22720	F-box/RNI-like superfamily protein	GO:0005634//nucleus;GO:0005634//nucleus	-	-	--
