# Supplementary material for: Molecular Functional and Transcriptome Analysis of Arabidopsis thaliana Overexpression BrBBX21 from Zicaitai (Brassica rapa var. purpuraria)
Source: Plants (Basel). 2024 Nov 25;13(23):3306. doi: 10.3390/plants13233306 (PMC11644720; doi:10.3390/plants13233306)
Supplement: Supplementary file 1 [file plants-13-03306-s001.zip › Table S4.xls]

id	num	qvalue	per	ratio	class	ID	Descrption	Pvalue	Qvalue	Up	Down	fg_num	bg_num
GO:0050896 response to stimulus	2408	3.19603629175441e-77	40.241	0.377	Biological Process	GO:0050896	response to stimulus	9.73807523386475e-81	3.19603629175441e-77	1276	1132	2408	6388
GO:1901700 response to oxygen-containing compound	1026	1.28239223502532e-57	17.146	0.435	Biological Process	GO:1901700	response to oxygen-containing compound	7.8146997868697e-61	1.28239223502532e-57	535	491	1026	2357
GO:0010033 response to organic substance	1181	1.95088346882283e-53	19.736	0.414	Biological Process	GO:0010033	response to organic substance	1.78325728411593e-56	1.95088346882283e-53	604	577	1181	2851
GO:0042221 response to chemical	1479	1.00216580506603e-52	24.716	0.393	Biological Process	GO:0042221	response to chemical	1.22140865943453e-55	1.00216580506603e-52	770	709	1479	3760
GO:0009719 response to endogenous stimulus	854	1.13904665476089e-50	14.271	0.442	Biological Process	GO:0009719	response to endogenous stimulus	1.73529350207326e-53	1.13904665476089e-50	426	428	854	1930
GO:0001101 response to acid chemical	687	2.59567325042142e-40	11.481	0.444	Biological Process	GO:0001101	response to acid chemical	4.74528930607206e-43	2.59567325042142e-40	360	327	687	1548
GO:0044710 single-organism metabolic process	1910	1.33841389127725e-38	31.918	0.359	Biological Process	GO:0044710	single-organism metabolic process	2.85463048109104e-41	1.33841389127725e-38	979	931	1910	5321
GO:0009725 response to hormone	739	2.18647158865038e-38	12.350	0.431	Biological Process	GO:0009725	response to hormone	5.32960777245674e-41	2.18647158865038e-38	367	372	739	1714
GO:0006950 response to stress	1448	9.26557097593557e-37	24.198	0.374	Biological Process	GO:0006950	response to stress	2.54083299157282e-39	9.26557097593557e-37	764	684	1448	3876
GO:0009628 response to abiotic stimulus	1084	1.95026675918208e-33	18.115	0.388	Biological Process	GO:0009628	response to abiotic stimulus	5.94231188050603e-36	1.95026675918208e-33	633	451	1084	2794
GO:0044699 single-organism process	3285	2.44070914897884e-31	54.896	0.325	Biological Process	GO:0044699	single-organism process	8.18031707457868e-34	2.44070914897884e-31	1741	1544	3285	10102
GO:0008152 metabolic process	3050	1.64936785935295e-27	50.969	0.325	Biological Process	GO:0008152	metabolic process	6.03059546381336e-30	1.64936785935295e-27	1650	1400	3050	9371
GO:0009605 response to external stimulus	815	1.16130810181621e-26	13.620	0.394	Biological Process	GO:0009605	response to external stimulus	4.59994068361083e-29	1.16130810181621e-26	365	450	815	2067
GO:0009607 response to biotic stimulus	601	2.99240518509569e-26	10.043	0.418	Biological Process	GO:0009607	response to biotic stimulus	1.27646778157647e-28	2.99240518509569e-26	242	359	601	1439
GO:0043207 response to external biotic stimulus	600	3.96381218319886e-26	10.027	0.417	Biological Process	GO:0043207	response to external biotic stimulus	1.93238863288183e-28	3.96381218319886e-26	242	358	600	1438
GO:0051707 response to other organism	600	3.96381218319886e-26	10.027	0.417	Biological Process	GO:0051707	response to other organism	1.93238863288183e-28	3.96381218319886e-26	242	358	600	1438
GO:0065007 biological regulation	1818	4.04022892002722e-26	30.381	0.346	Biological Process	GO:0065007	biological regulation	2.09274502256133e-28	4.04022892002722e-26	953	865	1818	5250
GO:0044763 single-organism cellular process	2533	4.6609132475596e-26	42.330	0.332	Biological Process	GO:0044763	single-organism cellular process	2.55625955076395e-28	4.6609132475596e-26	1311	1222	2533	7637
GO:0071229 cellular response to acid chemical	334	4.1860009203391e-25	5.582	0.476	Biological Process	GO:0071229	cellular response to acid chemical	2.42333995997693e-27	4.1860009203391e-25	166	168	334	702
GO:0009753 response to jasmonic acid	242	3.70952791634237e-23	4.044	0.511	Biological Process	GO:0009753	response to jasmonic acid	2.26052889478511e-25	3.70952791634237e-23	117	125	242	474
GO:0044711 single-organism biosynthetic process	1139	2.45049323890694e-22	19.034	0.363	Biological Process	GO:0044711	single-organism biosynthetic process	1.5679572826644e-24	2.45049323890694e-22	519	620	1139	3135
GO:0009620 response to fungus	254	4.61670650649854e-22	4.245	0.496	Biological Process	GO:0009620	response to fungus	3.09468443458159e-24	4.61670650649854e-22	104	150	254	512
GO:0044237 cellular metabolic process	2732	4.78749094415898e-22	45.655	0.325	Biological Process	GO:0044237	cellular metabolic process	3.35503631065376e-24	4.78749094415898e-22	1482	1250	2732	8413
GO:0009414 response to water deprivation	217	6.08504355666575e-22	3.626	0.519	Biological Process	GO:0009414	response to water deprivation	4.44975762827477e-24	6.08504355666575e-22	143	74	217	418
GO:0009415 response to water	220	6.78517532557218e-22	3.676	0.516	Biological Process	GO:0009415	response to water	5.2308038058517e-24	6.78517532557218e-22	145	75	220	426
GO:0010200 response to chitin	218	6.78517532557218e-22	3.643	0.518	Biological Process	GO:0010200	response to chitin	5.37521506596212e-24	6.78517532557218e-22	96	122	218	421
GO:0010243 response to organonitrogen compound	224	1.30068849590057e-21	3.743	0.511	Biological Process	GO:0010243	response to organonitrogen compound	1.07003623977195e-23	1.30068849590057e-21	100	124	224	438
GO:0050789 regulation of biological process	1635	1.44216639088935e-21	27.323	0.344	Biological Process	GO:0050789	regulation of biological process	1.23036742671852e-23	1.44216639088935e-21	877	758	1635	4748
GO:0009751 response to salicylic acid	238	1.78806814612687e-21	3.977	0.501	Biological Process	GO:0009751	response to salicylic acid	1.57995052521874e-23	1.78806814612687e-21	98	140	238	475
GO:0014070 response to organic cyclic compound	383	1.80525097522716e-21	6.400	0.442	Biological Process	GO:0014070	response to organic cyclic compound	1.65013800294987e-23	1.80525097522716e-21	168	215	383	867
GO:0009987 cellular process	3449	2.34799186545875e-21	57.637	0.316	Biological Process	GO:0009987	cellular process	2.21778634458322e-23	2.34799186545875e-21	1851	1598	3449	10925
GO:0006952 defense response	637	3.05144787504284e-21	10.645	0.396	Biological Process	GO:0006952	defense response	2.97520816579436e-23	3.05144787504284e-21	253	384	637	1607
GO:0071704 organic substance metabolic process	2842	6.58221036662136e-21	47.493	0.322	Biological Process	GO:0071704	organic substance metabolic process	6.61831024066133e-23	6.58221036662136e-21	1535	1307	2842	8824
GO:0071944 cell periphery	1272	6.68568012611137e-21	18.659	0.340	Cellular Component	GO:0071944	cell periphery	2.31995958269078e-23	6.68568012611137e-21	550	722	1272	3736
GO:0005623 cell	6126	6.68568012611137e-21	89.864	0.283	Cellular Component	GO:0005623	cell	4.21366394502817e-23	6.68568012611137e-21	3580	2546	6126	21620
GO:0044464 cell part	6126	6.68568012611137e-21	89.864	0.283	Cellular Component	GO:0044464	cell part	4.21366394502817e-23	6.68568012611137e-21	3580	2546	6126	21620
GO:0002376 immune system process	418	3.75882911812572e-19	6.985	0.423	Biological Process	GO:0002376	immune system process	3.89397288288466e-21	3.75882911812572e-19	158	260	418	989
GO:0009755 hormone-mediated signaling pathway	339	1.98526338400188e-18	5.665	0.439	Biological Process	GO:0009755	hormone-mediated signaling pathway	2.11713036075764e-20	1.98526338400188e-18	178	161	339	772
GO:0051716 cellular response to stimulus	963	2.48374833448592e-18	16.093	0.363	Biological Process	GO:0051716	cellular response to stimulus	2.7244040232021e-20	2.48374833448592e-18	509	454	963	2654
GO:0033993 response to lipid	361	3.08221458848082e-18	6.033	0.432	Biological Process	GO:0033993	response to lipid	3.47476964575839e-20	3.08221458848082e-18	207	154	361	836
GO:0097305 response to alcohol	319	6.37892168318682e-18	5.331	0.442	Biological Process	GO:0097305	response to alcohol	7.38571066304385e-20	6.37892168318682e-18	189	130	319	721
GO:0098542 defense response to other organism	431	7.4491444721894e-18	7.203	0.414	Biological Process	GO:0098542	defense response to other organism	8.85181701448466e-20	7.4491444721894e-18	149	282	431	1041
GO:0009812 flavonoid metabolic process	136	1.49651980770971e-17	2.273	0.562	Biological Process	GO:0009812	flavonoid metabolic process	1.82391201427143e-19	1.49651980770971e-17	106	30	136	242
GO:0009813 flavonoid biosynthetic process	125	1.55564947490784e-17	2.089	0.579	Biological Process	GO:0009813	flavonoid biosynthetic process	1.94337685774593e-19	1.55564947490784e-17	99	26	125	216
GO:0050794 regulation of cellular process	1408	1.95223284177474e-17	23.529	0.343	Biological Process	GO:0050794	regulation of cellular process	2.49828700044299e-19	1.95223284177474e-17	764	644	1408	4100
GO:0032870 cellular response to hormone stimulus	348	4.35698791360019e-17	5.816	0.429	Biological Process	GO:0032870	cellular response to hormone stimulus	5.70842414030494e-19	4.35698791360019e-17	183	165	348	811
GO:0033554 cellular response to stress	534	5.68007005925592e-17	8.924	0.394	Biological Process	GO:0033554	cellular response to stress	7.61496290698539e-19	5.68007005925592e-17	268	266	534	1356
GO:0071495 cellular response to endogenous stimulus	349	6.86985780264975e-17	5.832	0.428	Biological Process	GO:0071495	cellular response to endogenous stimulus	9.41936627419984e-19	6.86985780264975e-17	183	166	349	816
GO:0009627 systemic acquired resistance	214	1.35858179103619e-16	3.576	0.480	Biological Process	GO:0009627	systemic acquired resistance	1.90416704410923e-18	1.35858179103619e-16	52	162	214	446
GO:0031347 regulation of defense response	250	1.90011346705577e-16	4.178	0.460	Biological Process	GO:0031347	regulation of defense response	2.72106438000065e-18	1.90011346705577e-16	103	147	250	544
GO:0009814 defense response, incompatible interaction	248	2.11482946286363e-16	4.144	0.460	Biological Process	GO:0009814	defense response, incompatible interaction	3.09298641735082e-18	2.11482946286363e-16	62	186	248	539
GO:0008219 cell death	233	2.45578864689987e-16	3.894	0.467	Biological Process	GO:0008219	cell death	3.741298974558e-18	2.45578864689987e-16	104	129	233	499
GO:0016265 death	233	2.45578864689987e-16	3.894	0.467	Biological Process	GO:0016265	death	3.741298974558e-18	2.45578864689987e-16	104	129	233	499
GO:0080134 regulation of response to stress	259	4.5140820576568e-16	4.328	0.453	Biological Process	GO:0080134	regulation of response to stress	7.01456992506084e-18	4.5140820576568e-16	112	147	259	572
GO:1901576 organic substance biosynthetic process	1962	4.92954573222649e-16	32.787	0.329	Biological Process	GO:1901576	organic substance biosynthetic process	7.8103710565441e-18	4.92954573222649e-16	989	973	1962	5969
GO:0045087 innate immune response	364	5.50302573098253e-16	6.083	0.419	Biological Process	GO:0045087	innate immune response	8.88666556191573e-18	5.50302573098253e-16	134	230	364	869
GO:0012501 programmed cell death	214	5.71568147896912e-16	3.576	0.475	Biological Process	GO:0012501	programmed cell death	9.40422912444646e-18	5.71568147896912e-16	92	122	214	451
GO:1901701 cellular response to oxygen-containing compound	366	6.91527842757948e-16	6.116	0.418	Biological Process	GO:1901701	cellular response to oxygen-containing compound	1.15886750005141e-17	6.91527842757948e-16	181	185	366	876
GO:0002682 regulation of immune system process	203	1.1442041960084e-15	3.392	0.479	Biological Process	GO:0002682	regulation of immune system process	1.95232891457862e-17	1.1442041960084e-15	82	121	203	424
GO:0006955 immune response	365	1.23342940202983e-15	6.100	0.417	Biological Process	GO:0006955	immune response	2.142153440454e-17	1.23342940202983e-15	134	231	365	876
GO:0009737 response to abscisic acid	273	1.2458678403313e-15	4.562	0.444	Biological Process	GO:0009737	response to abscisic acid	2.2017164759054e-17	1.2458678403313e-15	173	100	273	615
GO:0071446 cellular response to salicylic acid stimulus	177	1.70055008669586e-15	2.958	0.496	Biological Process	GO:0071446	cellular response to salicylic acid stimulus	3.05705225822838e-17	1.70055008669586e-15	64	113	177	357
GO:0009863 salicylic acid mediated signaling pathway	176	2.06811922595058e-15	2.941	0.496	Biological Process	GO:0009863	salicylic acid mediated signaling pathway	3.78083953555865e-17	2.06811922595058e-15	63	113	176	355
GO:0050776 regulation of immune response	201	2.20907256570229e-15	3.359	0.477	Biological Process	GO:0050776	regulation of immune response	4.10583261754539e-17	2.20907256570229e-15	81	120	201	421
GO:0045088 regulation of innate immune response	200	2.68397892580286e-15	3.342	0.477	Biological Process	GO:0045088	regulation of innate immune response	5.07028316269887e-17	2.68397892580286e-15	81	119	200	419
GO:1901617 organic hydroxy compound biosynthetic process	259	3.13867095486755e-15	4.328	0.447	Biological Process	GO:1901617	organic hydroxy compound biosynthetic process	6.02487111994685e-17	3.13867095486755e-15	95	164	259	580
GO:0009058 biosynthetic process	2023	3.61245514232083e-15	33.807	0.326	Biological Process	GO:0009058	biosynthetic process	7.04439759623806e-17	3.61245514232083e-15	1030	993	2023	6200
GO:0048583 regulation of response to stimulus	313	5.22836391140016e-15	5.231	0.426	Biological Process	GO:0048583	regulation of response to stimulus	1.0354773133486e-16	5.22836391140016e-15	156	157	313	734
GO:1901615 organic hydroxy compound metabolic process	323	7.13337191657816e-15	5.398	0.423	Biological Process	GO:1901615	organic hydroxy compound metabolic process	1.43449892289506e-16	7.13337191657816e-15	136	187	323	764
GO:0007165 signal transduction	596	8.3818548059653e-15	9.960	0.378	Biological Process	GO:0007165	signal transduction	1.71110381474611e-16	8.3818548059653e-15	308	288	596	1577
GO:0010035 response to inorganic substance	526	1.31795316865136e-14	8.790	0.385	Biological Process	GO:0010035	response to inorganic substance	2.73067688812592e-16	1.31795316865136e-14	299	227	526	1367
GO:0070887 cellular response to chemical stimulus	518	1.33965586809633e-14	8.656	0.386	Biological Process	GO:0070887	cellular response to chemical stimulus	2.8164611486486e-16	1.33965586809633e-14	279	239	518	1343
GO:0009617 response to bacterium	260	1.41021460552505e-14	4.345	0.441	Biological Process	GO:0009617	response to bacterium	3.00777033475788e-16	1.41021460552505e-14	81	179	260	589
GO:0009611 response to wounding	166	1.46088048836362e-14	2.774	0.496	Biological Process	GO:0009611	response to wounding	3.16034474935457e-16	1.46088048836362e-14	91	75	166	335
GO:0009411 response to UV	131	1.46522815655102e-14	2.189	0.533	Biological Process	GO:0009411	response to UV	3.21439449334776e-16	1.46522815655102e-14	83	48	131	246
GO:0010941 regulation of cell death	193	1.84936401935239e-14	3.225	0.474	Biological Process	GO:0010941	regulation of cell death	4.16883111642992e-16	1.84936401935239e-14	84	109	193	407
GO:0043067 regulation of programmed cell death	190	1.84936401935239e-14	3.175	0.476	Biological Process	GO:0043067	regulation of programmed cell death	4.16980309055689e-16	1.84936401935239e-14	83	107	190	399
GO:0050832 defense response to fungus	171	5.35246288822195e-14	2.858	0.486	Biological Process	GO:0050832	defense response to fungus	1.22314051376187e-15	5.35246288822195e-14	52	119	171	352
GO:0005886 plasma membrane	1082	5.98128327272232e-14	15.872	0.332	Cellular Component	GO:0005886	plasma membrane	5.02628846447254e-16	5.98128327272232e-14	516	566	1082	3257
GO:0010363 regulation of plant-type hypersensitive response	178	6.25767518217283e-14	2.975	0.480	Biological Process	GO:0010363	regulation of plant-type hypersensitive response	1.44906555102113e-15	6.25767518217283e-14	76	102	178	371
GO:0034285 response to disaccharide	116	7.96237674574546e-14	1.939	0.545	Biological Process	GO:0034285	response to disaccharide	1.86807742054357e-15	7.96237674574546e-14	68	48	116	213
GO:0009266 response to temperature stimulus	385	8.19493865776045e-14	6.434	0.402	Biological Process	GO:0009266	response to temperature stimulus	1.95586212439766e-15	8.19493865776045e-14	229	156	385	957
GO:0006970 response to osmotic stress	344	8.19493865776045e-14	5.749	0.411	Biological Process	GO:0006970	response to osmotic stress	1.97257816564008e-15	8.19493865776045e-14	198	146	344	837
GO:0035556 intracellular signal transduction	200	8.25902491016726e-14	3.342	0.464	Biological Process	GO:0035556	intracellular signal transduction	2.01316877761542e-15	8.25902491016726e-14	91	109	200	431
GO:0042538 hyperosmotic salinity response	94	1.06036304582328e-13	1.571	0.584	Biological Process	GO:0042538	hyperosmotic salinity response	2.61698375111777e-15	1.06036304582328e-13	63	31	94	161
GO:0009626 plant-type hypersensitive response	188	1.20384413207918e-13	3.142	0.470	Biological Process	GO:0009626	plant-type hypersensitive response	3.00777632024659e-15	1.20384413207918e-13	80	108	188	400
GO:0034050 host programmed cell death induced by symbiont	188	1.61238654170432e-13	3.142	0.469	Biological Process	GO:0034050	host programmed cell death induced by symbiont	4.07763811582751e-15	1.61238654170432e-13	80	108	188	401
GO:0080135 regulation of cellular response to stress	182	1.63730702546741e-13	3.041	0.473	Biological Process	GO:0080135	regulation of cellular response to stress	4.19054814562044e-15	1.63730702546741e-13	80	102	182	385
GO:0019222 regulation of metabolic process	980	1.64612604320023e-13	16.377	0.349	Biological Process	GO:0019222	regulation of metabolic process	4.26327585837964e-15	1.64612604320023e-13	545	435	980	2809
GO:0007154 cell communication	717	1.84198691530439e-13	11.982	0.363	Biological Process	GO:0007154	cell communication	4.82665675552033e-15	1.84198691530439e-13	378	339	717	1976
GO:0016020 membrane	1604	1.89831877715587e-13	23.529	0.317	Cellular Component	GO:0016020	membrane	1.99403232894524e-15	1.89831877715587e-13	766	838	1604	5057
GO:0046149 pigment catabolic process	46	1.95555077276728e-13	0.769	0.780	Biological Process	GO:0046149	pigment catabolic process	5.18381831903575e-15	1.95555077276728e-13	43	3	46	59
GO:0071215 cellular response to abscisic acid stimulus	135	2.05948441682996e-13	2.256	0.513	Biological Process	GO:0071215	cellular response to abscisic acid stimulus	5.52207887510775e-15	2.05948441682996e-13	89	46	135	263
GO:0006787 porphyrin-containing compound catabolic process	47	2.14321075636072e-13	0.785	0.770	Biological Process	GO:0006787	porphyrin-containing compound catabolic process	5.91200715639748e-15	2.14321075636072e-13	45	2	47	61
GO:0033015 tetrapyrrole catabolic process	47	2.14321075636072e-13	0.785	0.770	Biological Process	GO:0033015	tetrapyrrole catabolic process	5.91200715639748e-15	2.14321075636072e-13	45	2	47	61
GO:0009738 abscisic acid-activated signaling pathway	129	2.14321075636072e-13	2.156	0.520	Biological Process	GO:0009738	abscisic acid-activated signaling pathway	5.94247954993373e-15	2.14321075636072e-13	86	43	129	248
GO:0006612 protein targeting to membrane	178	2.52816601612439e-13	2.975	0.473	Biological Process	GO:0006612	protein targeting to membrane	7.09759064614577e-15	2.52816601612439e-13	76	102	178	376
GO:0044283 small molecule biosynthetic process	559	2.52816601612439e-13	9.342	0.375	Biological Process	GO:0044283	small molecule biosynthetic process	7.16390735830495e-15	2.52816601612439e-13	219	340	559	1489
GO:0009651 response to salt stress	322	3.43179573824204e-13	5.381	0.412	Biological Process	GO:0009651	response to salt stress	9.82903106016916e-15	3.43179573824204e-13	185	137	322	781
GO:0006275 regulation of DNA replication	83	3.61058177130022e-13	1.387	0.601	Biological Process	GO:0006275	regulation of DNA replication	1.04511050662255e-14	3.61058177130022e-13	5	78	83	138
GO:0071310 cellular response to organic substance	471	3.87983922144975e-13	7.871	0.385	Biological Process	GO:0071310	cellular response to organic substance	1.13487070462881e-14	3.87983922144975e-13	253	218	471	1224
GO:0009744 response to sucrose	113	4.48228025704417e-13	1.888	0.538	Biological Process	GO:0009744	response to sucrose	1.32474462197832e-14	4.48228025704417e-13	67	46	113	210
GO:0009733 response to auxin	195	4.53640469950819e-13	3.259	0.460	Biological Process	GO:0009733	response to auxin	1.35456325579465e-14	4.53640469950819e-13	107	88	195	424
GO:0009867 jasmonic acid mediated signaling pathway	143	4.62397513830867e-13	2.390	0.500	Biological Process	GO:0009867	jasmonic acid mediated signaling pathway	1.41270655948714e-14	4.62397513830867e-13	52	91	143	286
GO:0071395 cellular response to jasmonic acid stimulus	143	4.62397513830867e-13	2.390	0.500	Biological Process	GO:0071395	cellular response to jasmonic acid stimulus	1.41270655948714e-14	4.62397513830867e-13	52	91	143	286
GO:0015996 chlorophyll catabolic process	45	4.62397513830867e-13	0.752	0.776	Biological Process	GO:0015996	chlorophyll catabolic process	1.42297833323941e-14	4.62397513830867e-13	43	2	45	58
GO:0008283 cell proliferation	134	4.74701462638373e-13	2.239	0.510	Biological Process	GO:0008283	cell proliferation	1.47530619101505e-14	4.74701462638373e-13	31	103	134	263
GO:1901698 response to nitrogen compound	324	4.87515082175984e-13	5.414	0.411	Biological Process	GO:1901698	response to nitrogen compound	1.5299833474749e-14	4.87515082175984e-13	148	176	324	789
GO:0009723 response to ethylene	168	5.1731467841307e-13	2.807	0.477	Biological Process	GO:0009723	response to ethylene	1.63926650076049e-14	5.1731467841307e-13	105	63	168	352
GO:0051187 cofactor catabolic process	47	5.48754388545544e-13	0.785	0.758	Biological Process	GO:0051187	cofactor catabolic process	1.76415752789201e-14	5.48754388545544e-13	45	2	47	62
GO:0072657 protein localization to membrane	178	5.48754388545544e-13	2.975	0.470	Biological Process	GO:0072657	protein localization to membrane	1.78905300348486e-14	5.48754388545544e-13	76	102	178	379
GO:0090150 establishment of protein localization to membrane	178	5.48754388545544e-13	2.975	0.470	Biological Process	GO:0090150	establishment of protein localization to membrane	1.78905300348486e-14	5.48754388545544e-13	76	102	178	379
GO:0043436 oxoacid metabolic process	712	6.30510100685154e-13	11.898	0.361	Biological Process	GO:0043436	oxoacid metabolic process	2.07480471889082e-14	6.30510100685154e-13	329	383	712	1972
GO:0006082 organic acid metabolic process	712	7.06672187627366e-13	11.898	0.361	Biological Process	GO:0006082	organic acid metabolic process	2.34696125689771e-14	7.06672187627366e-13	329	383	712	1973
GO:0044281 small molecule metabolic process	997	8.68030800601923e-13	16.661	0.346	Biological Process	GO:0044281	small molecule metabolic process	2.90930493803204e-14	8.68030800601923e-13	462	535	997	2882
GO:0006270 DNA replication initiation	48	1.54926466321218e-12	0.802	0.738	Biological Process	GO:0006270	DNA replication initiation	5.23974337649457e-14	1.54926466321218e-12	1	47	48	65
GO:0023052 signaling	613	1.72583852524364e-12	10.244	0.367	Biological Process	GO:0023052	signaling	5.88951599108128e-14	1.72583852524364e-12	314	299	613	1671
GO:0030312 external encapsulating structure	244	1.79028894708283e-12	3.579	0.416	Cellular Component	GO:0030312	external encapsulating structure	2.25666674002037e-14	1.79028894708283e-12	34	210	244	586
GO:0010224 response to UV-B	66	2.19664721978788e-12	1.103	0.641	Biological Process	GO:0010224	response to UV-B	7.56310590603383e-14	2.19664721978788e-12	58	8	66	103
GO:0006972 hyperosmotic response	127	2.72575343184123e-12	2.122	0.508	Biological Process	GO:0006972	hyperosmotic response	9.46788212156919e-14	2.72575343184123e-12	78	49	127	250
GO:0044700 single organism signaling	611	2.91962284935721e-12	10.211	0.366	Biological Process	GO:0044700	single organism signaling	1.02302445970774e-13	2.91962284935721e-12	312	299	611	1669
GO:0048519 negative regulation of biological process	450	4.33303646988918e-12	7.520	0.382	Biological Process	GO:0048519	negative regulation of biological process	1.531481506725e-13	4.33303646988918e-12	205	245	450	1177
GO:0005618 cell wall	241	5.70911094894143e-12	3.535	0.413	Cellular Component	GO:0005618	cell wall	8.3957513955021e-14	5.70911094894143e-12	32	209	241	583
GO:0072593 reactive oxygen species metabolic process	173	1.1210334239677e-11	2.891	0.460	Biological Process	GO:0072593	reactive oxygen species metabolic process	3.99637143827606e-13	1.1210334239677e-11	62	111	173	376
GO:0000165 MAPK cascade	114	1.26969187443211e-11	1.905	0.516	Biological Process	GO:0000165	MAPK cascade	4.60369692435775e-13	1.26969187443211e-11	33	81	114	221
GO:0023014 signal transduction by protein phosphorylation	114	1.26969187443211e-11	1.905	0.516	Biological Process	GO:0023014	signal transduction by protein phosphorylation	4.60369692435775e-13	1.26969187443211e-11	33	81	114	221
GO:0097306 cellular response to alcohol	144	1.9180963856877e-11	2.406	0.480	Biological Process	GO:0097306	cellular response to alcohol	7.01314949063144e-13	1.9180963856877e-11	92	52	144	300
GO:0031323 regulation of cellular metabolic process	867	2.27830086318787e-11	14.489	0.347	Biological Process	GO:0031323	regulation of cellular metabolic process	8.3995857539833e-13	2.27830086318787e-11	462	405	867	2497
GO:0006260 DNA replication	149	2.3664167970854e-11	2.490	0.475	Biological Process	GO:0006260	DNA replication	8.79655238404687e-13	2.3664167970854e-11	25	124	149	314
GO:0009862 systemic acquired resistance, salicylic acid mediated signaling pathway	125	2.43711799568604e-11	2.089	0.498	Biological Process	GO:0009862	systemic acquired resistance, salicylic acid mediated signaling pathway	9.13362320138279e-13	2.43711799568604e-11	37	88	125	251
GO:0006468 protein phosphorylation	291	3.24412484880942e-11	4.863	0.407	Biological Process	GO:0006468	protein phosphorylation	1.22569007084817e-12	3.24412484880942e-11	95	196	291	715
GO:0019752 carboxylic acid metabolic process	668	3.81304576604904e-11	11.163	0.357	Biological Process	GO:0019752	carboxylic acid metabolic process	1.45225691881819e-12	3.81304576604904e-11	313	355	668	1869
GO:0016053 organic acid biosynthetic process	394	4.38761419659213e-11	6.584	0.385	Biological Process	GO:0016053	organic acid biosynthetic process	1.69782755322121e-12	4.38761419659213e-11	138	256	394	1023
GO:0046394 carboxylic acid biosynthetic process	394	4.38761419659213e-11	6.584	0.385	Biological Process	GO:0046394	carboxylic acid biosynthetic process	1.69782755322121e-12	4.38761419659213e-11	138	256	394	1023
GO:0042537 benzene-containing compound metabolic process	128	5.06481607226588e-11	2.139	0.490	Biological Process	GO:0042537	benzene-containing compound metabolic process	1.97530913238889e-12	5.06481607226588e-11	31	97	128	261
GO:0071396 cellular response to lipid	172	6.68845522417636e-11	2.874	0.453	Biological Process	GO:0071396	cellular response to lipid	2.6289175012759e-12	6.68845522417636e-11	107	65	172	380
GO:0042440 pigment metabolic process	159	7.59049549132372e-11	2.657	0.461	Biological Process	GO:0042440	pigment metabolic process	3.00659480156028e-12	7.59049549132372e-11	103	56	159	345
GO:0009416 response to light stimulus	447	1.04473445585757e-10	7.470	0.376	Biological Process	GO:0009416	response to light stimulus	4.17002479333766e-12	1.04473445585757e-10	265	182	447	1190
GO:0009314 response to radiation	471	1.25999668729037e-10	7.871	0.372	Biological Process	GO:0009314	response to radiation	5.06762835838907e-12	1.25999668729037e-10	277	194	471	1265
GO:0009718 anthocyanin-containing compound biosynthetic process	43	1.45563953999533e-10	0.719	0.717	Biological Process	GO:0009718	anthocyanin-containing compound biosynthetic process	5.89884396158986e-12	1.45563953999533e-10	33	10	43	60
GO:0019748 secondary metabolic process	261	1.57220115538431e-10	4.362	0.410	Biological Process	GO:0019748	secondary metabolic process	6.41910282819919e-12	1.57220115538431e-10	137	124	261	636
GO:0080090 regulation of primary metabolic process	850	2.41266415043048e-10	14.205	0.345	Biological Process	GO:0080090	regulation of primary metabolic process	9.92412127690782e-12	2.41266415043048e-10	482	368	850	2467
GO:0046283 anthocyanin-containing compound metabolic process	54	2.75309838358125e-10	0.902	0.643	Biological Process	GO:0046283	anthocyanin-containing compound metabolic process	1.14083296821161e-11	2.75309838358125e-10	40	14	54	84
GO:0072330 monocarboxylic acid biosynthetic process	241	3.43532757378015e-10	4.027	0.414	Biological Process	GO:0072330	monocarboxylic acid biosynthetic process	1.43400328338782e-11	3.43532757378015e-10	72	169	241	582
GO:0006261 DNA-dependent DNA replication	122	4.58469214491037e-10	2.039	0.484	Biological Process	GO:0006261	DNA-dependent DNA replication	1.92774989639741e-11	4.58469214491037e-10	21	101	122	252
GO:0009505 plant-type cell wall	127	5.50777301569723e-10	1.863	0.464	Cellular Component	GO:0009505	plant-type cell wall	9.25676137091971e-12	5.50777301569723e-10	16	111	127	274
GO:0032787 monocarboxylic acid metabolic process	492	6.09579164767186e-10	8.222	0.367	Biological Process	GO:0032787	monocarboxylic acid metabolic process	2.58170334864835e-11	6.09579164767186e-10	229	263	492	1342
GO:0031348 negative regulation of defense response	131	6.47569292372768e-10	2.189	0.473	Biological Process	GO:0031348	negative regulation of defense response	2.76233092419828e-11	6.47569292372768e-10	38	93	131	277
GO:0018958 phenol-containing compound metabolic process	117	6.57936763641804e-10	1.955	0.487	Biological Process	GO:0018958	phenol-containing compound metabolic process	2.8266021838359e-11	6.57936763641804e-10	19	98	117	240
GO:0042742 defense response to bacterium	176	1.03267428825255e-09	2.941	0.438	Biological Process	GO:0042742	defense response to bacterium	4.46799966276239e-11	1.03267428825255e-09	52	124	176	402
GO:0042743 hydrogen peroxide metabolic process	152	1.17090345977095e-09	2.540	0.452	Biological Process	GO:0042743	hydrogen peroxide metabolic process	5.10174267968453e-11	1.17090345977095e-09	51	101	152	336
GO:0009889 regulation of biosynthetic process	792	1.25751726324724e-09	13.235	0.345	Biological Process	GO:0009889	regulation of biosynthetic process	5.51744320254731e-11	1.25751726324724e-09	458	334	792	2298
GO:0009409 response to cold	254	1.96550075045912e-09	4.245	0.404	Biological Process	GO:0009409	response to cold	8.68365657576395e-11	1.96550075045912e-09	145	109	254	629
GO:1901360 organic cyclic compound metabolic process	1620	2.2614850756022e-09	27.072	0.322	Biological Process	GO:1901360	organic cyclic compound metabolic process	1.00602322071274e-10	2.2614850756022e-09	853	767	1620	5034
GO:0044770 cell cycle phase transition	47	2.47735544162285e-09	0.785	0.653	Biological Process	GO:0044770	cell cycle phase transition	1.11714992492438e-10	2.47735544162285e-09	4	43	47	72
GO:0044772 mitotic cell cycle phase transition	47	2.47735544162285e-09	0.785	0.653	Biological Process	GO:0044772	mitotic cell cycle phase transition	1.11714992492438e-10	2.47735544162285e-09	4	43	47	72
GO:0006790 sulfur compound metabolic process	254	2.78164526348423e-09	4.245	0.403	Biological Process	GO:0006790	sulfur compound metabolic process	1.26284321833989e-10	2.78164526348423e-09	76	178	254	631
GO:0080167 response to karrikin	71	3.67011663818763e-09	1.186	0.555	Biological Process	GO:0080167	response to karrikin	1.67738420392488e-10	3.67011663818763e-09	48	23	71	128
GO:0003824 catalytic activity	2143	5.59627486832006e-09	36.365	0.317	Molecular Function	GO:0003824	catalytic activity	3.69391080417166e-12	5.59627486832006e-09	1094	1049	2143	6766
GO:0046189 phenol-containing compound biosynthetic process	107	7.04989250611619e-09	1.788	0.484	Biological Process	GO:0046189	phenol-containing compound biosynthetic process	3.24355200616559e-10	7.04989250611619e-09	14	93	107	221
GO:0044249 cellular biosynthetic process	1802	7.08842062703907e-09	30.114	0.318	Biological Process	GO:0044249	cellular biosynthetic process	3.2828760978365e-10	7.08842062703907e-09	923	879	1802	5665
GO:1901362 organic cyclic compound biosynthetic process	1083	7.53224945339144e-09	18.098	0.332	Biological Process	GO:1901362	organic cyclic compound biosynthetic process	3.51137771593202e-10	7.53224945339144e-09	536	547	1083	3266
GO:0009696 salicylic acid metabolic process	108	7.79214884593046e-09	1.805	0.482	Biological Process	GO:0009696	salicylic acid metabolic process	3.65627947066816e-10	7.79214884593046e-09	12	96	108	224
GO:0042546 cell wall biogenesis	153	9.35193959954533e-09	2.557	0.441	Biological Process	GO:0042546	cell wall biogenesis	4.41666861038856e-10	9.35193959954533e-09	45	108	153	347
GO:0010260 organ senescence	57	1.1245499064215e-08	0.953	0.588	Biological Process	GO:0010260	organ senescence	5.34520979286272e-10	1.1245499064215e-08	46	11	57	97
GO:1901987 regulation of cell cycle phase transition	44	1.3901937980054e-08	0.735	0.647	Biological Process	GO:1901987	regulation of cell cycle phase transition	6.69258440234166e-10	1.3901937980054e-08	2	42	44	68
GO:1901990 regulation of mitotic cell cycle phase transition	44	1.3901937980054e-08	0.735	0.647	Biological Process	GO:1901990	regulation of mitotic cell cycle phase transition	6.69258440234166e-10	1.3901937980054e-08	2	42	44	68
GO:0044238 primary metabolic process	2490	1.54180591815035e-08	41.611	0.310	Biological Process	GO:0044238	primary metabolic process	7.46944366197153e-10	1.54180591815035e-08	1336	1154	2490	8027
GO:0060255 regulation of macromolecule metabolic process	808	1.75954572791448e-08	13.503	0.340	Biological Process	GO:0060255	regulation of macromolecule metabolic process	8.57791945357454e-10	1.75954572791448e-08	452	356	808	2379
GO:0051052 regulation of DNA metabolic process	98	2.24920359998117e-08	1.638	0.488	Biological Process	GO:0051052	regulation of DNA metabolic process	1.10335703716322e-09	2.24920359998117e-08	13	85	98	201
GO:0009697 salicylic acid biosynthetic process	101	2.32009049990381e-08	1.688	0.483	Biological Process	GO:0009697	salicylic acid biosynthetic process	1.1452000639379e-09	2.32009049990381e-08	9	92	101	209
GO:0044712 single-organism catabolic process	403	2.75621976809904e-08	6.735	0.367	Biological Process	GO:0044712	single-organism catabolic process	1.36887209689257e-09	2.75621976809904e-08	272	131	403	1097
GO:0007568 aging	79	3.18909490595396e-08	1.320	0.516	Biological Process	GO:0007568	aging	1.59357576044013e-09	3.18909490595396e-08	57	22	79	153
GO:0000086 G2/M transition of mitotic cell cycle	42	3.4425976903077e-08	0.702	0.646	Biological Process	GO:0000086	G2/M transition of mitotic cell cycle	1.74122856974734e-09	3.4425976903077e-08	1	41	42	65
GO:0044839 cell cycle G2/M phase transition	42	3.4425976903077e-08	0.702	0.646	Biological Process	GO:0044839	cell cycle G2/M phase transition	1.74122856974734e-09	3.4425976903077e-08	1	41	42	65
GO:0048585 negative regulation of response to stimulus	158	3.70146505358972e-08	2.640	0.431	Biological Process	GO:0048585	negative regulation of response to stimulus	1.8834389517047e-09	3.70146505358972e-08	60	98	158	367
GO:0051704 multi-organism process	694	4.14315021779672e-08	11.598	0.343	Biological Process	GO:0051704	multi-organism process	2.12080815536212e-09	4.14315021779672e-08	290	404	694	2021
GO:0010410 hemicellulose metabolic process	97	5.15524433569116e-08	1.621	0.483	Biological Process	GO:0010410	hemicellulose metabolic process	2.65458955737905e-09	5.15524433569116e-08	35	62	97	201
GO:1901565 organonitrogen compound catabolic process	130	6.33767292596773e-08	2.172	0.447	Biological Process	GO:1901565	organonitrogen compound catabolic process	3.28276781661948e-09	6.33767292596773e-08	78	52	130	291
GO:0010310 regulation of hydrogen peroxide metabolic process	91	6.5535419678193e-08	1.521	0.489	Biological Process	GO:0010310	regulation of hydrogen peroxide metabolic process	3.43451925187361e-09	6.5535419678193e-08	12	79	91	186
GO:0045491 xylan metabolic process	91	6.5535419678193e-08	1.521	0.489	Biological Process	GO:0045491	xylan metabolic process	3.43451925187361e-09	6.5535419678193e-08	34	57	91	186
GO:0010389 regulation of G2/M transition of mitotic cell cycle	41	7.47962799968382e-08	0.685	0.641	Biological Process	GO:0010389	regulation of G2/M transition of mitotic cell cycle	3.97162903663003e-09	7.47962799968382e-08	1	40	41	64
GO:1902749 regulation of cell cycle G2/M phase transition	41	7.47962799968382e-08	0.685	0.641	Biological Process	GO:1902749	regulation of cell cycle G2/M phase transition	3.97162903663003e-09	7.47962799968382e-08	1	40	41	64
GO:0019219 regulation of nucleobase-containing compound metabolic process	713	7.47962799968382e-08	11.915	0.341	Biological Process	GO:0019219	regulation of nucleobase-containing compound metabolic process	3.98822333925859e-09	7.47962799968382e-08	395	318	713	2089
GO:0010583 response to cyclopentenone	76	8.2814820787727e-08	1.270	0.514	Biological Process	GO:0010583	response to cyclopentenone	4.44101415558804e-09	8.2814820787727e-08	38	38	76	148
GO:0006629 lipid metabolic process	491	9.58602406861304e-08	8.205	0.355	Biological Process	GO:0006629	lipid metabolic process	5.16979360190283e-09	9.58602406861304e-08	292	199	491	1383
GO:0031326 regulation of cellular biosynthetic process	743	9.69555426564154e-08	12.416	0.339	Biological Process	GO:0031326	regulation of cellular biosynthetic process	5.25840542134124e-09	9.69555426564154e-08	420	323	743	2189
GO:0048523 negative regulation of cellular process	314	1.19243954183763e-07	5.247	0.376	Biological Process	GO:0048523	negative regulation of cellular process	6.50355508802363e-09	1.19243954183763e-07	159	155	314	835
GO:0044248 cellular catabolic process	485	1.45316741978786e-07	8.105	0.355	Biological Process	GO:0044248	cellular catabolic process	7.96983959664276e-09	1.45316741978786e-07	352	133	485	1368
GO:0051171 regulation of nitrogen compound metabolic process	749	1.55256193164635e-07	12.517	0.338	Biological Process	GO:0051171	regulation of nitrogen compound metabolic process	8.56227025070046e-09	1.55256193164635e-07	425	324	749	2214
GO:0015994 chlorophyll metabolic process	91	1.6888249991612e-07	1.521	0.481	Biological Process	GO:0015994	chlorophyll metabolic process	9.36520870954718e-09	1.6888249991612e-07	56	35	91	189
GO:2000377 regulation of reactive oxygen species metabolic process	97	1.71230972985679e-07	1.621	0.473	Biological Process	GO:2000377	regulation of reactive oxygen species metabolic process	9.54761366739159e-09	1.71230972985679e-07	16	81	97	205
GO:0009743 response to carbohydrate	168	1.7684000866778e-07	2.807	0.417	Biological Process	GO:0009743	response to carbohydrate	9.91424789606078e-09	1.7684000866778e-07	100	68	168	403
GO:0006066 alcohol metabolic process	170	1.85061677644776e-07	2.841	0.416	Biological Process	GO:0006066	alcohol metabolic process	1.04315692761376e-08	1.85061677644776e-07	86	84	170	409
GO:0010383 cell wall polysaccharide metabolic process	109	2.03319957505417e-07	1.822	0.458	Biological Process	GO:0010383	cell wall polysaccharide metabolic process	1.15227032589907e-08	2.03319957505417e-07	36	73	109	238
GO:0010286 heat acclimation	49	2.10726646722274e-07	0.819	0.583	Biological Process	GO:0010286	heat acclimation	1.20066675615677e-08	2.10726646722274e-07	39	10	49	84
GO:0010413 glucuronoxylan metabolic process	88	2.21092341313131e-07	1.471	0.484	Biological Process	GO:0010413	glucuronoxylan metabolic process	1.26646435608984e-08	2.21092341313131e-07	33	55	88	182
GO:0071407 cellular response to organic cyclic compound	213	2.38358104680937e-07	3.559	0.397	Biological Process	GO:0071407	cellular response to organic cyclic compound	1.37262893920467e-08	2.38358104680937e-07	84	129	213	536
GO:0016310 phosphorylation	347	2.46582913178787e-07	5.799	0.368	Biological Process	GO:0016310	phosphorylation	1.42750620060845e-08	2.46582913178787e-07	121	226	347	942
GO:0002679 respiratory burst involved in defense response	64	2.79942131989968e-07	1.070	0.529	Biological Process	GO:0002679	respiratory burst involved in defense response	1.63768706100164e-08	2.79942131989968e-07	21	43	64	121
GO:0045730 respiratory burst	64	2.79942131989968e-07	1.070	0.529	Biological Process	GO:0045730	respiratory burst	1.63768706100164e-08	2.79942131989968e-07	21	43	64	121
GO:0010556 regulation of macromolecule biosynthetic process	724	2.89658125738462e-07	12.099	0.338	Biological Process	GO:0010556	regulation of macromolecule biosynthetic process	1.71217783038579e-08	2.89658125738462e-07	407	317	724	2141
GO:2000112 regulation of cellular macromolecule biosynthetic process	724	2.89658125738462e-07	12.099	0.338	Biological Process	GO:2000112	regulation of cellular macromolecule biosynthetic process	1.71217783038579e-08	2.89658125738462e-07	407	317	724	2141
GO:0045492 xylan biosynthetic process	88	2.96022822798167e-07	1.471	0.481	Biological Process	GO:0045492	xylan biosynthetic process	1.75881933106772e-08	2.96022822798167e-07	33	55	88	183
GO:0005976 polysaccharide metabolic process	257	3.01877409542326e-07	4.295	0.384	Biological Process	GO:0005976	polysaccharide metabolic process	1.80280232389689e-08	3.01877409542326e-07	94	163	257	669
GO:0051567 histone H3-K9 methylation	87	4.96832860976458e-07	1.454	0.478	Biological Process	GO:0051567	histone H3-K9 methylation	2.99734632764591e-08	4.96832860976458e-07	3	84	87	182
GO:0061647 histone H3-K9 modification	87	4.96832860976458e-07	1.454	0.478	Biological Process	GO:0061647	histone H3-K9 modification	2.99734632764591e-08	4.96832860976458e-07	3	84	87	182
GO:0031225 anchored component of membrane	109	5.40725785380034e-07	1.599	0.440	Cellular Component	GO:0031225	anchored component of membrane	1.08004660562034e-08	5.40725785380034e-07	18	91	109	248
GO:0046658 anchored component of plasma membrane	41	5.40725785380034e-07	0.601	0.603	Cellular Component	GO:0046658	anchored component of plasma membrane	1.13597854071436e-08	5.40725785380034e-07	2	39	41	68
GO:0044036 cell wall macromolecule metabolic process	133	5.86385625220135e-07	2.223	0.430	Biological Process	GO:0044036	cell wall macromolecule metabolic process	3.55547652098741e-08	5.86385625220135e-07	42	91	133	309
GO:1901361 organic cyclic compound catabolic process	129	6.22256725618867e-07	2.156	0.433	Biological Process	GO:1901361	organic cyclic compound catabolic process	3.79193617074264e-08	6.22256725618867e-07	100	29	129	298
GO:0006725 cellular aromatic compound metabolic process	1528	6.69665259654789e-07	25.535	0.317	Biological Process	GO:0006725	cellular aromatic compound metabolic process	4.10124062128618e-08	6.69665259654789e-07	820	708	1528	4819
GO:0019344 cysteine biosynthetic process	95	7.86564339919218e-07	1.588	0.463	Biological Process	GO:0019344	cysteine biosynthetic process	4.84113335355521e-08	7.86564339919218e-07	12	83	95	205
GO:0034976 response to endoplasmic reticulum stress	149	9.83148660586969e-07	2.490	0.417	Biological Process	GO:0034976	response to endoplasmic reticulum stress	6.08102309869454e-08	9.83148660586969e-07	67	82	149	357
GO:0009056 catabolic process	574	1.03918426736526e-06	9.592	0.343	Biological Process	GO:0009056	catabolic process	6.45928063810217e-08	1.03918426736526e-06	391	183	574	1672
GO:1903047 mitotic cell cycle process	120	1.04753911639085e-06	2.005	0.436	Biological Process	GO:1903047	mitotic cell cycle process	6.54312976417198e-08	1.04753911639085e-06	17	103	120	275
GO:0046700 heterocycle catabolic process	126	1.07853565594538e-06	2.106	0.432	Biological Process	GO:0046700	heterocycle catabolic process	6.76960222805449e-08	1.07853565594538e-06	97	29	126	292
GO:0009962 regulation of flavonoid biosynthetic process	63	1.09317200465526e-06	1.053	0.516	Biological Process	GO:0009962	regulation of flavonoid biosynthetic process	6.89477772588787e-08	1.09317200465526e-06	47	16	63	122
GO:0009610 response to symbiotic fungus	27	1.13661922122984e-06	0.451	0.711	Biological Process	GO:0009610	response to symbiotic fungus	7.20343686824519e-08	1.13661922122984e-06	22	5	27	38
GO:0010817 regulation of hormone levels	185	1.20611805344825e-06	3.092	0.400	Biological Process	GO:0010817	regulation of hormone levels	7.68064208320182e-08	1.20611805344825e-06	60	125	185	463
GO:0009507 chloroplast	1210	1.29329275658296e-06	17.750	0.309	Cellular Component	GO:0009507	chloroplast	2.988701748406e-08	1.29329275658296e-06	639	571	1210	3922
GO:0006534 cysteine metabolic process	95	1.3486563004163e-06	1.588	0.459	Biological Process	GO:0006534	cysteine metabolic process	8.6294278820056e-08	1.3486563004163e-06	12	83	95	207
GO:0046165 alcohol biosynthetic process	142	1.47449342739997e-06	2.373	0.419	Biological Process	GO:0046165	alcohol biosynthetic process	9.47952812862258e-08	1.47449342739997e-06	69	73	142	339
GO:0009698 phenylpropanoid metabolic process	86	1.9798727871082e-06	1.437	0.467	Biological Process	GO:0009698	phenylpropanoid metabolic process	1.27889406114241e-07	1.9798727871082e-06	47	39	86	184
GO:0051726 regulation of cell cycle	125	2.0121433141117e-06	2.089	0.428	Biological Process	GO:0051726	regulation of cell cycle	1.30586997533757e-07	2.0121433141117e-06	29	96	125	292
GO:0044038 cell wall macromolecule biosynthetic process	90	2.05870644708574e-06	1.504	0.462	Biological Process	GO:0044038	cell wall macromolecule biosynthetic process	1.35630693394212e-07	2.05870644708574e-06	33	57	90	195
GO:0070589 cellular component macromolecule biosynthetic process	90	2.05870644708574e-06	1.504	0.462	Biological Process	GO:0070589	cellular component macromolecule biosynthetic process	1.35630693394212e-07	2.05870644708574e-06	33	57	90	195
GO:0070592 cell wall polysaccharide biosynthetic process	90	2.05870644708574e-06	1.504	0.462	Biological Process	GO:0070592	cell wall polysaccharide biosynthetic process	1.35630693394212e-07	2.05870644708574e-06	33	57	90	195
GO:0006793 phosphorus metabolic process	652	2.05870644708574e-06	10.896	0.337	Biological Process	GO:0006793	phosphorus metabolic process	1.36118007013286e-07	2.05870644708574e-06	270	382	652	1932
GO:0044550 secondary metabolite biosynthetic process	134	2.14936965000918e-06	2.239	0.421	Biological Process	GO:0044550	secondary metabolite biosynthetic process	1.42767392962218e-07	2.14936965000918e-06	58	76	134	318
GO:0009070 serine family amino acid biosynthetic process	95	2.26828041797617e-06	1.588	0.455	Biological Process	GO:0009070	serine family amino acid biosynthetic process	1.51356920029488e-07	2.26828041797617e-06	12	83	95	209
GO:0005488 binding	1859	2.3540724396731e-06	31.546	0.315	Molecular Function	GO:0005488	binding	3.10768638900739e-09	2.3540724396731e-06	1067	792	1859	5906
GO:0019439 aromatic compound catabolic process	124	2.35761118874177e-06	2.072	0.428	Biological Process	GO:0019439	aromatic compound catabolic process	1.5803609430932e-07	2.35761118874177e-06	96	28	124	290
GO:0009608 response to symbiont	27	2.5258227152119e-06	0.451	0.692	Biological Process	GO:0009608	response to symbiont	1.7008129800787e-07	2.5258227152119e-06	22	5	27	39
GO:0006811 ion transport	398	2.59909890642541e-06	6.651	0.355	Biological Process	GO:0006811	ion transport	1.75807421458391e-07	2.59909890642541e-06	184	214	398	1122
GO:0008202 steroid metabolic process	107	2.80119131706128e-06	1.788	0.440	Biological Process	GO:0008202	steroid metabolic process	1.90330793328661e-07	2.80119131706128e-06	38	69	107	243
GO:0009579 thylakoid	192	2.82312912935699e-06	2.816	0.380	Cellular Component	GO:0009579	thylakoid	7.11713225888318e-08	2.82312912935699e-06	53	139	192	505
GO:0044270 cellular nitrogen compound catabolic process	124	2.90702891703061e-06	2.072	0.426	Biological Process	GO:0044270	cellular nitrogen compound catabolic process	1.98407823709585e-07	2.90702891703061e-06	96	28	124	291
GO:0009536 plastid	1227	3.16444133565377e-06	17.999	0.307	Cellular Component	GO:0009536	plastid	8.6423817990544e-08	3.16444133565377e-06	652	575	1227	3999
GO:0015849 organic acid transport	121	3.23465940527563e-06	2.022	0.428	Biological Process	GO:0015849	organic acid transport	2.22740105299297e-07	3.23465940527563e-06	57	64	121	283
GO:0046942 carboxylic acid transport	121	3.23465940527563e-06	2.022	0.428	Biological Process	GO:0046942	carboxylic acid transport	2.22740105299297e-07	3.23465940527563e-06	57	64	121	283
GO:0006778 porphyrin-containing compound metabolic process	98	3.52103669219814e-06	1.638	0.447	Biological Process	GO:0006778	porphyrin-containing compound metabolic process	2.43533007047221e-07	3.52103669219814e-06	60	38	98	219
GO:0009408 response to heat	126	3.82645156578972e-06	2.106	0.423	Biological Process	GO:0009408	response to heat	2.65822960694716e-07	3.82645156578972e-06	84	42	126	298
GO:0007346 regulation of mitotic cell cycle	54	4.40037837594219e-06	0.902	0.524	Biological Process	GO:0007346	regulation of mitotic cell cycle	3.07034323001451e-07	4.40037837594219e-06	10	44	54	103
GO:0033013 tetrapyrrole metabolic process	98	4.51788189027749e-06	1.638	0.445	Biological Process	GO:0033013	tetrapyrrole metabolic process	3.1660963886771e-07	4.51788189027749e-06	60	38	98	220
GO:0015711 organic anion transport	128	4.99642200563394e-06	2.139	0.420	Biological Process	GO:0015711	organic anion transport	3.51667728001658e-07	4.99642200563394e-06	63	65	128	305
GO:0010468 regulation of gene expression	726	5.10878094882194e-06	12.132	0.332	Biological Process	GO:0010468	regulation of gene expression	3.62763913284096e-07	5.10878094882194e-06	423	303	726	2185
GO:0000911 cytokinesis by cell plate formation	92	5.10878094882194e-06	1.537	0.451	Biological Process	GO:0000911	cytokinesis by cell plate formation	3.65802414068604e-07	5.10878094882194e-06	6	86	92	204
GO:0032506 cytokinetic process	92	5.10878094882194e-06	1.537	0.451	Biological Process	GO:0032506	cytokinetic process	3.65802414068604e-07	5.10878094882194e-06	6	86	92	204
GO:1902410 mitotic cytokinetic process	92	5.10878094882194e-06	1.537	0.451	Biological Process	GO:1902410	mitotic cytokinetic process	3.65802414068604e-07	5.10878094882194e-06	6	86	92	204
GO:0000281 mitotic cytokinesis	94	5.80510011278345e-06	1.571	0.448	Biological Process	GO:0000281	mitotic cytokinesis	4.17429502320809e-07	5.80510011278345e-06	6	88	94	210
GO:0019438 aromatic compound biosynthetic process	983	5.98814822637047e-06	16.427	0.324	Biological Process	GO:0019438	aromatic compound biosynthetic process	4.32416553823828e-07	5.98814822637047e-06	499	484	983	3034
GO:0016491 oxidoreductase activity	352	6.31307030977474e-06	5.973	0.367	Molecular Function	GO:0016491	oxidoreductase activity	1.25011293262866e-08	6.31307030977474e-06	195	157	352	958
GO:0035266 meristem growth	82	7.26841988365622e-06	1.370	0.461	Biological Process	GO:0035266	meristem growth	5.27082246285856e-07	7.26841988365622e-06	25	57	82	178
GO:0044272 sulfur compound biosynthetic process	187	8.39850664596175e-06	3.125	0.389	Biological Process	GO:0044272	sulfur compound biosynthetic process	6.11591434608427e-07	8.39850664596175e-06	59	128	187	481
GO:0000910 cytokinesis	94	9.57748944651576e-06	1.571	0.443	Biological Process	GO:0000910	cytokinesis	7.03283045889792e-07	9.57748944651576e-06	6	88	94	212
GO:0061640 cytoskeleton-dependent cytokinesis	94	9.57748944651576e-06	1.571	0.443	Biological Process	GO:0061640	cytoskeleton-dependent cytokinesis	7.03283045889792e-07	9.57748944651576e-06	6	88	94	212
GO:0006865 amino acid transport	110	9.85383153992143e-06	1.838	0.428	Biological Process	GO:0006865	amino acid transport	7.26577462724249e-07	9.85383153992143e-06	52	58	110	257
GO:0031226 intrinsic component of plasma membrane	57	9.98999531793471e-06	0.836	0.496	Cellular Component	GO:0031226	intrinsic component of plasma membrane	2.93823391703962e-07	9.98999531793471e-06	11	46	57	115
GO:1901605 alpha-amino acid metabolic process	211	1.0902465276268e-05	3.526	0.380	Biological Process	GO:1901605	alpha-amino acid metabolic process	8.07220920820577e-07	1.0902465276268e-05	74	137	211	555
GO:0006355 regulation of transcription, DNA-templated	656	1.26901586807485e-05	10.963	0.333	Biological Process	GO:0006355	regulation of transcription, DNA-templated	9.51181912085356e-07	1.26901586807485e-05	382	274	656	1969
GO:1903506 regulation of nucleic acid-templated transcription	656	1.26901586807485e-05	10.963	0.333	Biological Process	GO:1903506	regulation of nucleic acid-templated transcription	9.51181912085356e-07	1.26901586807485e-05	382	274	656	1969
GO:2001141 regulation of RNA biosynthetic process	656	1.26901586807485e-05	10.963	0.333	Biological Process	GO:2001141	regulation of RNA biosynthetic process	9.51181912085356e-07	1.26901586807485e-05	382	274	656	1969
GO:0000097 sulfur amino acid biosynthetic process	124	1.48898646497658e-05	2.072	0.415	Biological Process	GO:0000097	sulfur amino acid biosynthetic process	1.12059615127732e-06	1.48898646497658e-05	39	85	124	299
GO:0005515 protein binding	712	1.55117889625087e-05	12.082	0.336	Molecular Function	GO:0005515	protein binding	4.09552183828613e-08	1.55117889625087e-05	415	297	712	2116
GO:0010075 regulation of meristem growth	78	1.587885486892e-05	1.303	0.459	Biological Process	GO:0010075	regulation of meristem growth	1.199864718919e-06	1.587885486892e-05	22	56	78	170
GO:0051252 regulation of RNA metabolic process	658	1.63915804263558e-05	10.996	0.332	Biological Process	GO:0051252	regulation of RNA metabolic process	1.24360253691731e-06	1.63915804263558e-05	384	274	658	1979
GO:0006979 response to oxidative stress	187	1.78695084462513e-05	3.125	0.385	Biological Process	GO:0006979	response to oxidative stress	1.3611752320423e-06	1.78695084462513e-05	110	77	187	486
GO:0043069 negative regulation of programmed cell death	77	1.92665969848528e-05	1.287	0.458	Biological Process	GO:0043069	negative regulation of programmed cell death	1.47346613138271e-06	1.92665969848528e-05	35	42	77	168
GO:0006796 phosphate-containing compound metabolic process	620	2.1889022418279e-05	10.361	0.334	Biological Process	GO:0006796	phosphate-containing compound metabolic process	1.68069276337791e-06	2.1889022418279e-05	267	353	620	1859
GO:0016054 organic acid catabolic process	153	2.22819551342502e-05	2.557	0.396	Biological Process	GO:0016054	organic acid catabolic process	1.72444137845812e-06	2.22819551342502e-05	107	46	153	386
GO:0046395 carboxylic acid catabolic process	153	2.22819551342502e-05	2.557	0.396	Biological Process	GO:0046395	carboxylic acid catabolic process	1.72444137845812e-06	2.22819551342502e-05	107	46	153	386
GO:0009699 phenylpropanoid biosynthetic process	66	2.29921588675514e-05	1.103	0.475	Biological Process	GO:0009699	phenylpropanoid biosynthetic process	1.78641088093406e-06	2.29921588675514e-05	41	25	66	139
GO:0006464 cellular protein modification process	608	2.51550308847033e-05	10.160	0.334	Biological Process	GO:0006464	cellular protein modification process	1.97665229227868e-06	2.51550308847033e-05	276	332	608	1822
GO:0036211 protein modification process	608	2.51550308847033e-05	10.160	0.334	Biological Process	GO:0036211	protein modification process	1.97665229227868e-06	2.51550308847033e-05	276	332	608	1822
GO:0071554 cell wall organization or biogenesis	315	2.51550308847033e-05	5.264	0.357	Biological Process	GO:0071554	cell wall organization or biogenesis	1.97745215364213e-06	2.51550308847033e-05	88	227	315	883
GO:0009269 response to desiccation	25	2.70599050777184e-05	0.418	0.658	Biological Process	GO:0009269	response to desiccation	2.13544040680349e-06	2.70599050777184e-05	12	13	25	38
GO:0044255 cellular lipid metabolic process	407	3.04410032615186e-05	6.801	0.346	Biological Process	GO:0044255	cellular lipid metabolic process	2.41153590737198e-06	3.04410032615186e-05	267	140	407	1176
GO:0018193 peptidyl-amino acid modification	159	3.74027142455411e-05	2.657	0.391	Biological Process	GO:0018193	peptidyl-amino acid modification	2.97443888424321e-06	3.74027142455411e-05	40	119	159	407
GO:0044262 cellular carbohydrate metabolic process	244	4.03132678235861e-05	4.078	0.366	Biological Process	GO:0044262	cellular carbohydrate metabolic process	3.21818286708701e-06	4.03132678235861e-05	101	143	244	666
GO:0009595 detection of biotic stimulus	52	4.08522391621524e-05	0.869	0.500	Biological Process	GO:0009595	detection of biotic stimulus	3.27365597186048e-06	4.08522391621524e-05	3	49	52	104
GO:0044459 plasma membrane part	96	4.42983932084747e-05	1.408	0.417	Cellular Component	GO:0044459	plasma membrane part	1.39595776917462e-06	4.42983932084747e-05	36	60	96	230
GO:0009534 chloroplast thylakoid	160	4.69094398351688e-05	2.347	0.376	Cellular Component	GO:0009534	chloroplast thylakoid	1.67533713697031e-06	4.69094398351688e-05	46	114	160	425
GO:0031976 plastid thylakoid	160	4.69094398351688e-05	2.347	0.376	Cellular Component	GO:0031976	plastid thylakoid	1.67533713697031e-06	4.69094398351688e-05	46	114	160	425
GO:0001071 nucleic acid binding transcription factor activity	570	4.88658727114359e-05	9.672	0.341	Molecular Function	GO:0001071	nucleic acid binding transcription factor activity	1.61273507298468e-07	4.88658727114359e-05	382	188	570	1672
GO:0060548 negative regulation of cell death	77	5.50006055587685e-05	1.287	0.448	Biological Process	GO:0060548	negative regulation of cell death	4.42418033745121e-06	5.50006055587685e-05	35	42	77	172
GO:0003700 transcription factor activity, sequence-specific DNA binding	568	5.54507109826489e-05	9.639	0.340	Molecular Function	GO:0003700	transcription factor activity, sequence-specific DNA binding	2.19606776168907e-07	5.54507109826489e-05	380	188	568	1669
GO:0006694 steroid biosynthetic process	93	5.84627192989935e-05	1.554	0.429	Biological Process	GO:0006694	steroid biosynthetic process	4.72048160092421e-06	5.84627192989935e-05	29	64	93	217
GO:0006631 fatty acid metabolic process	165	6.018718081836e-05	2.757	0.386	Biological Process	GO:0006631	fatty acid metabolic process	4.87805914006208e-06	6.018718081836e-05	104	61	165	428
GO:0000271 polysaccharide biosynthetic process	212	6.25584825346905e-05	3.543	0.371	Biological Process	GO:0000271	polysaccharide biosynthetic process	5.08930982229201e-06	6.25584825346905e-05	80	132	212	571
GO:0006820 anion transport	217	6.80030928016765e-05	3.626	0.370	Biological Process	GO:0006820	anion transport	5.55296431165427e-06	6.80030928016765e-05	104	113	217	587
GO:1901607 alpha-amino acid biosynthetic process	153	6.92255375706412e-05	2.557	0.389	Biological Process	GO:1901607	alpha-amino acid biosynthetic process	5.67387861258454e-06	6.92255375706412e-05	51	102	153	393
GO:0009069 serine family amino acid metabolic process	106	6.97079085078605e-05	1.771	0.416	Biological Process	GO:0009069	serine family amino acid metabolic process	5.73465426481485e-06	6.97079085078605e-05	15	91	106	255
GO:0009963 positive regulation of flavonoid biosynthetic process	51	7.03378191622714e-05	0.852	0.495	Biological Process	GO:0009963	positive regulation of flavonoid biosynthetic process	5.80790645733564e-06	7.03378191622714e-05	38	13	51	103
GO:0072329 monocarboxylic acid catabolic process	95	7.69729109409808e-05	1.588	0.424	Biological Process	GO:0072329	monocarboxylic acid catabolic process	6.37922966969737e-06	7.69729109409808e-05	86	9	95	224
GO:0045934 negative regulation of nucleobase-containing compound metabolic process	157	8.06474033024132e-05	2.624	0.387	Biological Process	GO:0045934	negative regulation of nucleobase-containing compound metabolic process	6.70833062204717e-06	8.06474033024132e-05	70	87	157	406
GO:0016740 transferase activity	920	8.53780532437361e-05	15.612	0.325	Molecular Function	GO:0016740	transferase activity	3.9448605459152e-07	8.53780532437361e-05	459	461	920	2829
GO:0006914 autophagy	39	8.65212674969689e-05	0.652	0.534	Biological Process	GO:0006914	autophagy	7.22328680504859e-06	8.65212674969689e-05	39	0	39	73
GO:0010605 negative regulation of macromolecule metabolic process	228	8.69954017105636e-05	3.810	0.366	Biological Process	GO:0010605	negative regulation of macromolecule metabolic process	7.28937704765539e-06	8.69954017105636e-05	109	119	228	623
GO:0051606 detection of stimulus	66	9.52338037625568e-05	1.103	0.458	Biological Process	GO:0051606	detection of stimulus	8.00869282098284e-06	9.52338037625568e-05	14	52	66	144
GO:0010114 response to red light	51	9.77079225793545e-05	0.852	0.490	Biological Process	GO:0010114	response to red light	8.24652484901926e-06	9.77079225793545e-05	18	33	51	104
GO:0046906 tetrapyrrole binding	30	9.95938816356175e-05	0.509	0.638	Molecular Function	GO:0046906	tetrapyrrole binding	5.25908285864647e-07	9.95938816356175e-05	11	19	30	47
GO:0046488 phosphatidylinositol metabolic process	54	0.000101040712242224	0.902	0.482	Biological Process	GO:0046488	phosphatidylinositol metabolic process	8.55859780723285e-06	0.000101040712242224	50	4	54	112
GO:0034968 histone lysine methylation	98	0.000127004622735813	1.638	0.417	Biological Process	GO:0034968	histone lysine methylation	1.07965538523132e-05	0.000127004622735813	5	93	98	235
GO:0019220 regulation of phosphate metabolic process	85	0.000127900933561189	1.420	0.429	Biological Process	GO:0019220	regulation of phosphate metabolic process	1.09506893146539e-05	0.000127900933561189	29	56	85	198
GO:0051174 regulation of phosphorus metabolic process	85	0.000127900933561189	1.420	0.429	Biological Process	GO:0051174	regulation of phosphorus metabolic process	1.09506893146539e-05	0.000127900933561189	29	56	85	198
GO:0046527 glucosyltransferase activity	65	0.000131264458271535	1.103	0.485	Molecular Function	GO:0046527	glucosyltransferase activity	7.79788861019023e-07	0.000131264458271535	30	35	65	134
GO:0006259 DNA metabolic process	262	0.000140766973331602	4.378	0.357	Biological Process	GO:0006259	DNA metabolic process	1.20951512734649e-05	0.000140766973331602	100	162	262	733
GO:0000096 sulfur amino acid metabolic process	133	0.000141351379570682	2.223	0.393	Biological Process	GO:0000096	sulfur amino acid metabolic process	1.2188434009294e-05	0.000141351379570682	41	92	133	338
GO:0055035 plastid thylakoid membrane	125	0.000146876048568821	1.834	0.386	Cellular Component	GO:0055035	plastid thylakoid membrane	5.55413629041761e-06	0.000146876048568821	36	89	125	324
GO:0048518 positive regulation of biological process	371	0.000151192763240228	6.200	0.344	Biological Process	GO:0048518	positive regulation of biological process	1.31358459020929e-05	0.000151192763240228	238	133	371	1079
GO:0000303 response to superoxide	26	0.000151192763240228	0.434	0.605	Biological Process	GO:0000303	response to superoxide	1.31752377473203e-05	0.000151192763240228	23	3	26	43
GO:0000305 response to oxygen radical	26	0.000151192763240228	0.434	0.605	Biological Process	GO:0000305	response to oxygen radical	1.31752377473203e-05	0.000151192763240228	23	3	26	43
GO:0018022 peptidyl-lysine methylation	98	0.000152316605357526	1.638	0.415	Biological Process	GO:0018022	peptidyl-lysine methylation	1.33195812728854e-05	0.000152316605357526	5	93	98	236
GO:0009892 negative regulation of metabolic process	237	0.000155380311582122	3.961	0.361	Biological Process	GO:0009892	negative regulation of metabolic process	1.36348353856341e-05	0.000155380311582122	114	123	237	656
GO:0009832 plant-type cell wall biogenesis	75	0.000162223402704443	1.253	0.439	Biological Process	GO:0009832	plant-type cell wall biogenesis	1.42847542296112e-05	0.000162223402704443	9	66	75	171
GO:0009825 multidimensional cell growth	53	0.000165851157408151	0.886	0.477	Biological Process	GO:0009825	multidimensional cell growth	1.46547335918233e-05	0.000165851157408151	3	50	53	111
GO:0031399 regulation of protein modification process	88	0.000173088704270754	1.471	0.423	Biological Process	GO:0031399	regulation of protein modification process	1.53469874901857e-05	0.000173088704270754	29	59	88	208
GO:0018205 peptidyl-lysine modification	135	0.000193632435095618	2.256	0.390	Biological Process	GO:0018205	peptidyl-lysine modification	1.72275048896772e-05	0.000193632435095618	33	102	135	346
GO:0016042 lipid catabolic process	103	0.000203600821068937	1.721	0.409	Biological Process	GO:0016042	lipid catabolic process	1.81764291813524e-05	0.000203600821068937	92	11	103	252
GO:0008194 UDP-glycosyltransferase activity	89	0.000206400148380825	1.510	0.443	Molecular Function	GO:0008194	UDP-glycosyltransferase activity	1.36237721703515e-06	0.000206400148380825	47	42	89	201
GO:0016125 sterol metabolic process	74	0.000248570970520904	1.237	0.435	Biological Process	GO:0016125	sterol metabolic process	2.2266869388527e-05	0.000248570970520904	20	54	74	170
GO:0007017 microtubule-based process	107	0.000260140639033401	1.788	0.404	Biological Process	GO:0007017	microtubule-based process	2.35256525822011e-05	0.000260140639033401	14	93	107	265
GO:0045892 negative regulation of transcription, DNA-templated	150	0.000260140639033401	2.507	0.382	Biological Process	GO:0045892	negative regulation of transcription, DNA-templated	2.3620326152332e-05	0.000260140639033401	69	81	150	393
GO:1902679 negative regulation of RNA biosynthetic process	150	0.000260140639033401	2.507	0.382	Biological Process	GO:1902679	negative regulation of RNA biosynthetic process	2.3620326152332e-05	0.000260140639033401	69	81	150	393
GO:1903507 negative regulation of nucleic acid-templated transcription	150	0.000260140639033401	2.507	0.382	Biological Process	GO:1903507	negative regulation of nucleic acid-templated transcription	2.3620326152332e-05	0.000260140639033401	69	81	150	393
GO:0000160 phosphorelay signal transduction system	62	0.000264536639172891	1.036	0.453	Biological Process	GO:0000160	phosphorelay signal transduction system	2.41000777308636e-05	0.000264536639172891	46	16	62	137
GO:0009535 chloroplast thylakoid membrane	123	0.000268446963157172	1.804	0.382	Cellular Component	GO:0009535	chloroplast thylakoid membrane	1.14288575773498e-05	0.000268446963157172	35	88	123	322
GO:0044436 thylakoid part	142	0.000268446963157172	2.083	0.373	Cellular Component	GO:0044436	thylakoid part	1.14333887614509e-05	0.000268446963157172	43	99	142	381
GO:0034357 photosynthetic membrane	129	0.000268446963157172	1.892	0.378	Cellular Component	GO:0034357	photosynthetic membrane	1.23255807923923e-05	0.000268446963157172	38	91	129	341
GO:0031224 intrinsic component of membrane	171	0.000268446963157172	2.508	0.362	Cellular Component	GO:0031224	intrinsic component of membrane	1.24072125828945e-05	0.000268446963157172	54	117	171	473
GO:0009642 response to light intensity	113	0.000276561333097173	1.888	0.399	Biological Process	GO:0009642	response to light intensity	2.52798293507471e-05	0.000276561333097173	58	55	113	283
GO:0016572 histone phosphorylation	33	0.000278191993850431	0.551	0.541	Biological Process	GO:0016572	histone phosphorylation	2.55136472117549e-05	0.000278191993850431	1	32	33	61
GO:0044434 chloroplast part	395	0.000292965715066104	5.794	0.326	Cellular Component	GO:0044434	chloroplast part	1.42251182770414e-05	0.000292965715066104	158	237	395	1211
GO:0042651 thylakoid membrane	128	0.000292965715066104	1.878	0.378	Cellular Component	GO:0042651	thylakoid membrane	1.47713805915683e-05	0.000292965715066104	38	90	128	339
GO:0048509 regulation of meristem development	93	0.000293953689375368	1.554	0.413	Biological Process	GO:0048509	regulation of meristem development	2.70487550857286e-05	0.000293953689375368	29	64	93	225
GO:0051253 negative regulation of RNA metabolic process	150	0.000297702855363016	2.507	0.381	Biological Process	GO:0051253	negative regulation of RNA metabolic process	2.74844500837885e-05	0.000297702855363016	69	81	150	394
GO:0061024 membrane organization	208	0.000307449992777931	3.476	0.364	Biological Process	GO:0061024	membrane organization	2.84780005498145e-05	0.000307449992777931	82	126	208	572
GO:0009873 ethylene-activated signaling pathway	57	0.000312045697960365	0.953	0.460	Biological Process	GO:0009873	ethylene-activated signaling pathway	2.89987623028371e-05	0.000312045697960365	43	14	57	124
GO:0016126 sterol biosynthetic process	71	0.000337335556419611	1.186	0.436	Biological Process	GO:0016126	sterol biosynthetic process	3.14517612018285e-05	0.000337335556419611	17	54	71	163
GO:1901575 organic substance catabolic process	482	0.000343394814085727	8.055	0.333	Biological Process	GO:1901575	organic substance catabolic process	3.21213308727356e-05	0.000343394814085727	326	156	482	1448
GO:0009404 toxin metabolic process	92	0.000345872112185323	1.537	0.413	Biological Process	GO:0009404	toxin metabolic process	3.24584431910663e-05	0.000345872112185323	69	23	92	223
GO:0042445 hormone metabolic process	127	0.000347479692937568	2.122	0.390	Biological Process	GO:0042445	hormone metabolic process	3.27151813277601e-05	0.000347479692937568	42	85	127	326
GO:0046148 pigment biosynthetic process	107	0.000361774743944414	1.788	0.401	Biological Process	GO:0046148	pigment biosynthetic process	3.41712890380159e-05	0.000361774743944414	56	51	107	267
GO:0010287 plastoglobule	35	0.000371472565760779	0.513	0.515	Cellular Component	GO:0010287	plastoglobule	1.95101137479401e-05	0.000371472565760779	11	24	35	68
GO:0005773 vacuole	288	0.00037976438529483	4.225	0.336	Cellular Component	GO:0005773	vacuole	2.07434328102218e-05	0.00037976438529483	131	157	288	858
GO:0016168 chlorophyll binding	22	0.00038803706340672	0.373	0.688	Molecular Function	GO:0016168	chlorophyll binding	2.81743082341513e-06	0.00038803706340672	5	17	22	32
GO:0044802 single-organism membrane organization	206	0.000393686409473193	3.443	0.363	Biological Process	GO:0044802	single-organism membrane organization	3.73054458702507e-05	0.000393686409473193	82	124	206	568
GO:0044242 cellular lipid catabolic process	100	0.0003956400025385	1.671	0.405	Biological Process	GO:0044242	cellular lipid catabolic process	3.76111154149945e-05	0.0003956400025385	89	11	100	247
GO:0030076 light-harvesting complex	17	0.00044835058457356	0.249	0.680	Cellular Component	GO:0030076	light-harvesting complex	2.54316508056431e-05	0.00044835058457356	2	15	17	25
GO:0009891 positive regulation of biosynthetic process	212	0.000459722295383695	3.543	0.361	Biological Process	GO:0009891	positive regulation of biosynthetic process	4.38431073903402e-05	0.000459722295383695	140	72	212	588
GO:0009062 fatty acid catabolic process	90	0.000487827859325547	1.504	0.411	Biological Process	GO:0009062	fatty acid catabolic process	4.66721352310243e-05	0.000487827859325547	83	7	90	219
GO:0006661 phosphatidylinositol biosynthetic process	49	0.000488101855365571	0.819	0.471	Biological Process	GO:0006661	phosphatidylinositol biosynthetic process	4.68470702133318e-05	0.000488101855365571	46	3	49	104
GO:0006301 postreplication repair	22	0.000502750239157156	0.368	0.611	Biological Process	GO:0006301	postreplication repair	4.84061778103782e-05	0.000502750239157156	20	2	22	36
GO:0006643 membrane lipid metabolic process	71	0.00052635923345385	1.186	0.430	Biological Process	GO:0006643	membrane lipid metabolic process	5.08396943951464e-05	0.00052635923345385	51	20	71	165
GO:0019374 galactolipid metabolic process	47	0.000538982758819165	0.785	0.475	Biological Process	GO:0019374	galactolipid metabolic process	5.22881550918811e-05	0.000538982758819165	33	14	47	99
GO:0016051 carbohydrate biosynthetic process	294	0.000538982758819165	4.913	0.347	Biological Process	GO:0016051	carbohydrate biosynthetic process	5.23874162289195e-05	0.000538982758819165	113	181	294	848
GO:0031324 negative regulation of cellular metabolic process	208	0.000600174954851179	3.476	0.360	Biological Process	GO:0031324	negative regulation of cellular metabolic process	5.86129737998561e-05	0.000600174954851179	105	103	208	578
GO:0010629 negative regulation of gene expression	199	0.000600174954851179	3.326	0.362	Biological Process	GO:0010629	negative regulation of gene expression	5.87008411051885e-05	0.000600174954851179	94	105	199	550
GO:0009808 lignin metabolic process	33	0.000616396146359105	0.551	0.524	Biological Process	GO:0009808	lignin metabolic process	6.04751855964753e-05	0.000616396146359105	18	15	33	63
GO:0046467 membrane lipid biosynthetic process	65	0.000638428454757047	1.086	0.436	Biological Process	GO:0046467	membrane lipid biosynthetic process	6.2831319587607e-05	0.000638428454757047	46	19	65	149
GO:0044264 cellular polysaccharide metabolic process	206	0.000686201205171761	3.443	0.360	Biological Process	GO:0044264	cellular polysaccharide metabolic process	6.77419836915449e-05	0.000686201205171761	85	121	206	573
GO:0035303 regulation of dephosphorylation	62	0.000696846268807504	1.036	0.440	Biological Process	GO:0035303	regulation of dephosphorylation	6.92175148175644e-05	0.000696846268807504	12	50	62	141
GO:0035304 regulation of protein dephosphorylation	62	0.000696846268807504	1.036	0.440	Biological Process	GO:0035304	regulation of protein dephosphorylation	6.92175148175644e-05	0.000696846268807504	12	50	62	141
GO:0010150 leaf senescence	36	0.000702386673054013	0.602	0.507	Biological Process	GO:0010150	leaf senescence	6.9981853165345e-05	0.000702386673054013	25	11	36	71
GO:0000278 mitotic cell cycle	159	0.000708766959013899	2.657	0.371	Biological Process	GO:0000278	mitotic cell cycle	7.08335047399631e-05	0.000708766959013899	47	112	159	428
GO:0044435 plastid part	402	0.00071236898267617	5.897	0.322	Cellular Component	GO:0044435	plastid part	4.19040578044806e-05	0.00071236898267617	164	238	402	1248
GO:0000724 double-strand break repair via homologous recombination	34	0.000727212208325251	0.568	0.515	Biological Process	GO:0000724	double-strand break repair via homologous recombination	7.31200575098515e-05	0.000727212208325251	10	24	34	66
GO:0000725 recombinational repair	34	0.000727212208325251	0.568	0.515	Biological Process	GO:0000725	recombinational repair	7.31200575098515e-05	0.000727212208325251	10	24	34	66
GO:0015824 proline transport	37	0.00081186037239318	0.618	0.500	Biological Process	GO:0015824	proline transport	8.18786664418472e-05	0.00081186037239318	20	17	37	74
GO:0016758 transferase activity, transferring hexosyl groups	116	0.000818525721939625	1.968	0.407	Molecular Function	GO:0016758	transferase activity, transferring hexosyl groups	6.48337205496733e-06	0.000818525721939625	56	60	116	285
GO:0006520 cellular amino acid metabolic process	246	0.000870423491559998	4.111	0.351	Biological Process	GO:0006520	cellular amino acid metabolic process	8.81582778024169e-05	0.000870423491559998	104	142	246	701
GO:0019375 galactolipid biosynthetic process	46	0.000870423491559998	0.769	0.469	Biological Process	GO:0019375	galactolipid biosynthetic process	8.83153634032539e-05	0.000870423491559998	32	14	46	98
GO:0009526 plastid envelope	207	0.000898594685989686	3.037	0.344	Cellular Component	GO:0009526	plastid envelope	5.4746314902733e-05	0.000898594685989686	86	121	207	601
GO:0015804 neutral amino acid transport	38	0.00092905117899007	0.635	0.494	Biological Process	GO:0015804	neutral amino acid transport	9.45469511830235e-05	0.00092905117899007	21	17	38	77
GO:0006084 acetyl-CoA metabolic process	41	0.000963398110597044	0.685	0.482	Biological Process	GO:0006084	acetyl-CoA metabolic process	9.83358827087172e-05	0.000963398110597044	2	39	41	85
GO:0016128 phytosteroid metabolic process	55	0.00097906838981798	0.919	0.447	Biological Process	GO:0016128	phytosteroid metabolic process	0.00010053200712025	0.00097906838981798	13	42	55	123
GO:0016131 brassinosteroid metabolic process	55	0.00097906838981798	0.919	0.447	Biological Process	GO:0016131	brassinosteroid metabolic process	0.00010053200712025	0.00097906838981798	13	42	55	123
GO:0030258 lipid modification	79	0.000988626229082205	1.320	0.414	Biological Process	GO:0030258	lipid modification	0.000101814645164468	0.000988626229082205	73	6	79	191
GO:0009694 jasmonic acid metabolic process	68	0.00110612692791108	1.136	0.425	Biological Process	GO:0009694	jasmonic acid metabolic process	0.000114252598586793	0.00110612692791108	38	30	68	160
GO:0006305 DNA alkylation	76	0.00112272915588243	1.270	0.415	Biological Process	GO:0006305	DNA alkylation	0.000116651627713561	0.00112272915588243	6	70	76	183
GO:0006306 DNA methylation	76	0.00112272915588243	1.270	0.415	Biological Process	GO:0006306	DNA methylation	0.000116651627713561	0.00112272915588243	6	70	76	183
GO:0009631 cold acclimation	20	0.00120578376832368	0.334	0.606	Biological Process	GO:0009631	cold acclimation	0.000125947791369861	0.00120578376832368	15	5	20	33
GO:0010558 negative regulation of macromolecule biosynthetic process	177	0.00120578376832368	2.958	0.363	Biological Process	GO:0010558	negative regulation of macromolecule biosynthetic process	0.000126383185954706	0.00120578376832368	87	90	177	488
GO:2000113 negative regulation of cellular macromolecule biosynthetic process	177	0.00120578376832368	2.958	0.363	Biological Process	GO:2000113	negative regulation of cellular macromolecule biosynthetic process	0.000126383185954706	0.00120578376832368	87	90	177	488
GO:0000226 microtubule cytoskeleton organization	97	0.00125433230779832	1.621	0.396	Biological Process	GO:0000226	microtubule cytoskeleton organization	0.000131894962752468	0.00125433230779832	11	86	97	245
GO:1902578 single-organism localization	862	0.00125433230779832	14.405	0.316	Biological Process	GO:1902578	single-organism localization	0.000132236129950707	0.00125433230779832	438	424	862	2728
GO:0031327 negative regulation of cellular biosynthetic process	180	0.00129831786743909	3.008	0.361	Biological Process	GO:0031327	negative regulation of cellular biosynthetic process	0.000137268829982134	0.00129831786743909	89	91	180	498
GO:0006470 protein dephosphorylation	75	0.00132328868615553	1.253	0.414	Biological Process	GO:0006470	protein dephosphorylation	0.000140312145881208	0.00132328868615553	24	51	75	181
GO:0071214 cellular response to abiotic stimulus	69	0.00138810928511029	1.153	0.421	Biological Process	GO:0071214	cellular response to abiotic stimulus	0.000147608208562916	0.00138810928511029	46	23	69	164
GO:0009967 positive regulation of signal transduction	19	0.00140664984688172	0.318	0.613	Biological Process	GO:0009967	positive regulation of signal transduction	0.000150473083473473	0.00140664984688172	14	5	19	31
GO:0023056 positive regulation of signaling	19	0.00140664984688172	0.318	0.613	Biological Process	GO:0023056	positive regulation of signaling	0.000150473083473473	0.00140664984688172	14	5	19	31
GO:0006637 acyl-CoA metabolic process	42	0.00140664984688172	0.702	0.472	Biological Process	GO:0006637	acyl-CoA metabolic process	0.000151294148674359	0.00140664984688172	3	39	42	89
GO:0035383 thioester metabolic process	42	0.00140664984688172	0.702	0.472	Biological Process	GO:0035383	thioester metabolic process	0.000151294148674359	0.00140664984688172	3	39	42	89
GO:0009247 glycolipid biosynthetic process	49	0.00140906039763908	0.819	0.454	Biological Process	GO:0009247	glycolipid biosynthetic process	0.000151982748557048	0.00140906039763908	35	14	49	108
GO:0046688 response to copper ion	11	0.00141870344506867	0.184	0.786	Biological Process	GO:0046688	response to copper ion	0.000153455125837714	0.00141870344506867	6	5	11	14
GO:0044765 single-organism transport	856	0.00150657889698053	14.305	0.316	Biological Process	GO:0044765	single-organism transport	0.000163419283158156	0.00150657889698053	436	420	856	2712
GO:0006664 glycolipid metabolic process	51	0.00159918352341608	0.852	0.447	Biological Process	GO:0006664	glycolipid metabolic process	0.000173951407026063	0.00159918352341608	37	14	51	114
GO:0000272 polysaccharide catabolic process	26	0.00161071272318173	0.434	0.542	Biological Process	GO:0000272	polysaccharide catabolic process	0.00017584084785365	0.00161071272318173	12	14	26	48
GO:0044728 DNA methylation or demethylation	76	0.00161071272318173	1.270	0.411	Biological Process	GO:0044728	DNA methylation or demethylation	0.000176187040713663	0.00161071272318173	6	70	76	185
GO:0009834 plant-type secondary cell wall biogenesis	28	0.00161699069116543	0.468	0.528	Biological Process	GO:0009834	plant-type secondary cell wall biogenesis	0.000177366437787798	0.00161699069116543	2	26	28	53
GO:0008610 lipid biosynthetic process	337	0.0016798184782437	5.632	0.337	Biological Process	GO:0008610	lipid biosynthetic process	0.000184769796053009	0.0016798184782437	183	154	337	1000
GO:0009746 response to hexose	71	0.00175337848636827	1.186	0.415	Biological Process	GO:0009746	response to hexose	0.000193395189538487	0.00175337848636827	27	44	71	171
GO:0003677 DNA binding	458	0.00178250724448609	7.772	0.336	Molecular Function	GO:0003677	DNA binding	1.52954417018608e-05	0.00178250724448609	293	165	458	1363
GO:0016311 dephosphorylation	83	0.00179028196090514	1.387	0.403	Biological Process	GO:0016311	dephosphorylation	0.000198011076114737	0.00179028196090514	28	55	83	206
GO:0051172 negative regulation of nitrogen compound metabolic process	179	0.00179080660357672	2.991	0.359	Biological Process	GO:0051172	negative regulation of nitrogen compound metabolic process	0.000198614748233372	0.00179080660357672	88	91	179	498
GO:0051186 cofactor metabolic process	248	0.00188396255662849	4.144	0.346	Biological Process	GO:0051186	cofactor metabolic process	0.000209520515895612	0.00188396255662849	114	134	248	716
GO:0006304 DNA modification	76	0.0019309042393742	1.270	0.409	Biological Process	GO:0006304	DNA modification	0.000215338012571688	0.0019309042393742	6	70	76	186
GO:0006810 transport	941	0.0019309042393742	15.725	0.313	Biological Process	GO:0006810	transport	0.000215917689168291	0.0019309042393742	483	458	941	3003
GO:0051225 spindle assembly	25	0.00194032309298551	0.418	0.543	Biological Process	GO:0051225	spindle assembly	0.000217562126209223	0.00194032309298551	0	25	25	46
GO:0009890 negative regulation of biosynthetic process	180	0.00195715729190825	3.008	0.359	Biological Process	GO:0009890	negative regulation of biosynthetic process	0.000220046020936668	0.00195715729190825	89	91	180	502
GO:0048046 apoplast	120	0.00201302298762259	1.760	0.366	Cellular Component	GO:0048046	apoplast	0.000129747870639032	0.00201302298762259	16	104	120	328
GO:0009941 chloroplast envelope	196	0.00201302298762259	2.875	0.342	Cellular Component	GO:0009941	chloroplast envelope	0.000131100236588866	0.00201302298762259	79	117	196	573
GO:0016129 phytosteroid biosynthetic process	52	0.00211908964142049	0.869	0.441	Biological Process	GO:0016129	phytosteroid biosynthetic process	0.000239543649289153	0.00211908964142049	12	40	52	118
GO:0016132 brassinosteroid biosynthetic process	52	0.00211908964142049	0.869	0.441	Biological Process	GO:0016132	brassinosteroid biosynthetic process	0.000239543649289153	0.00211908964142049	12	40	52	118
GO:0034284 response to monosaccharide	72	0.00214733834611855	1.203	0.411	Biological Process	GO:0034284	response to monosaccharide	0.000243391183655119	0.00214733834611855	28	44	72	175
GO:0048447 sepal morphogenesis	35	0.00224016081178279	0.585	0.486	Biological Process	GO:0048447	sepal morphogenesis	0.000255959873375547	0.00224016081178279	2	33	35	72
GO:0048451 petal formation	35	0.00224016081178279	0.585	0.486	Biological Process	GO:0048451	petal formation	0.000255959873375547	0.00224016081178279	2	33	35	72
GO:0048453 sepal formation	35	0.00224016081178279	0.585	0.486	Biological Process	GO:0048453	sepal formation	0.000255959873375547	0.00224016081178279	2	33	35	72
GO:0006986 response to unfolded protein	76	0.00227693144614476	1.270	0.406	Biological Process	GO:0006986	response to unfolded protein	0.000262242561438976	0.00227693144614476	51	25	76	187
GO:0034620 cellular response to unfolded protein	76	0.00227693144614476	1.270	0.406	Biological Process	GO:0034620	cellular response to unfolded protein	0.000262242561438976	0.00227693144614476	51	25	76	187
GO:0035967 cellular response to topologically incorrect protein	76	0.00227693144614476	1.270	0.406	Biological Process	GO:0035967	cellular response to topologically incorrect protein	0.000262242561438976	0.00227693144614476	51	25	76	187
GO:0070925 organelle assembly	28	0.00232426046630727	0.468	0.519	Biological Process	GO:0070925	organelle assembly	0.000268401802781979	0.00232426046630727	1	27	28	54
GO:0048442 sepal development	36	0.00248214037069877	0.602	0.480	Biological Process	GO:0048442	sepal development	0.000288146094221886	0.00248214037069877	3	33	36	75
GO:0048464 flower calyx development	36	0.00248214037069877	0.602	0.480	Biological Process	GO:0048464	flower calyx development	0.000288146094221886	0.00248214037069877	3	33	36	75
GO:0009407 toxin catabolic process	84	0.00248430909136774	1.404	0.398	Biological Process	GO:0009407	toxin catabolic process	0.000289911755634931	0.00248430909136774	66	18	84	211
GO:0090487 secondary metabolite catabolic process	84	0.00248430909136774	1.404	0.398	Biological Process	GO:0090487	secondary metabolite catabolic process	0.000289911755634931	0.00248430909136774	66	18	84	211
GO:0046483 heterocycle metabolic process	1395	0.00249428333097068	23.312	0.307	Biological Process	GO:0046483	heterocycle metabolic process	0.000291835709656534	0.00249428333097068	773	622	1395	4548
GO:0008652 cellular amino acid biosynthetic process	167	0.00252594767623385	2.791	0.360	Biological Process	GO:0008652	cellular amino acid biosynthetic process	0.000296310132647785	0.00252594767623385	60	107	167	464
GO:0030968 endoplasmic reticulum unfolded protein response	75	0.00265417638928749	1.253	0.405	Biological Process	GO:0030968	endoplasmic reticulum unfolded protein response	0.000313523534989032	0.00265417638928749	50	25	75	185
GO:0034440 lipid oxidation	75	0.00265417638928749	1.253	0.405	Biological Process	GO:0034440	lipid oxidation	0.000313523534989032	0.00265417638928749	70	5	75	185
GO:0009695 jasmonic acid biosynthetic process	58	0.00265417638928749	0.969	0.426	Biological Process	GO:0009695	jasmonic acid biosynthetic process	0.000313778317807297	0.00265417638928749	30	28	58	136
GO:0008361 regulation of cell size	29	0.00270145975008774	0.485	0.509	Biological Process	GO:0008361	regulation of cell size	0.000320191298837334	0.00270145975008774	5	24	29	57
GO:0009809 lignin biosynthetic process	27	0.00280864436861298	0.451	0.519	Biological Process	GO:0009809	lignin biosynthetic process	0.000333751158975949	0.00280864436861298	15	12	27	52
GO:0018130 heterocycle biosynthetic process	880	0.00281405387299395	14.706	0.314	Biological Process	GO:0018130	heterocycle biosynthetic process	0.000335251390719267	0.00281405387299395	476	404	880	2807
GO:0044427 chromosomal part	40	0.00283495500969932	0.587	0.455	Cellular Component	GO:0044427	chromosomal part	0.000190585210736089	0.00283495500969932	13	27	40	88
GO:0040008 regulation of growth	115	0.00288716100654757	1.922	0.377	Biological Process	GO:0040008	regulation of growth	0.000345546315494595	0.00288716100654757	39	76	115	305
GO:0006807 nitrogen compound metabolic process	1582	0.00288716100654757	26.437	0.305	Biological Process	GO:0006807	nitrogen compound metabolic process	0.00034572037646959	0.00288716100654757	859	723	1582	5191
GO:0019395 fatty acid oxidation	71	0.00297297300034124	1.186	0.408	Biological Process	GO:0019395	fatty acid oxidation	0.00035690169473932	0.00297297300034124	69	2	71	174
GO:1903509 liposaccharide metabolic process	51	0.00312722366970903	0.852	0.436	Biological Process	GO:1903509	liposaccharide metabolic process	0.000376372135751087	0.00312722366970903	37	14	51	117
GO:0010647 positive regulation of cell communication	20	0.00316759968804802	0.334	0.571	Biological Process	GO:0010647	positive regulation of cell communication	0.000382196671684039	0.00316759968804802	15	5	20	35
GO:0009893 positive regulation of metabolic process	246	0.0034510168215589	4.111	0.343	Biological Process	GO:0009893	positive regulation of metabolic process	0.00041949275161559	0.0034510168215589	167	79	246	717
GO:0023051 regulation of signaling	60	0.0034510168215589	1.003	0.420	Biological Process	GO:0023051	regulation of signaling	0.000419547748873248	0.0034510168215589	45	15	60	143
GO:0071369 cellular response to ethylene stimulus	60	0.0034510168215589	1.003	0.420	Biological Process	GO:0071369	cellular response to ethylene stimulus	0.000419547748873248	0.0034510168215589	45	15	60	143
GO:0009741 response to brassinosteroid	50	0.00376878847890679	0.836	0.435	Biological Process	GO:0009741	response to brassinosteroid	0.000459328272871028	0.00376878847890679	17	33	50	115
GO:0016602 CCAAT-binding factor complex	10	0.00386321147893123	0.147	0.769	Cellular Component	GO:0016602	CCAAT-binding factor complex	0.000275943677066517	0.00386321147893123	10	0	10	13
GO:0045298 tubulin complex	10	0.00386321147893123	0.147	0.769	Cellular Component	GO:0045298	tubulin complex	0.000275943677066517	0.00386321147893123	0	10	10	13
GO:0006635 fatty acid beta-oxidation	69	0.00418611975047515	1.153	0.406	Biological Process	GO:0006635	fatty acid beta-oxidation	0.000511466794619297	0.00418611975047515	68	1	69	170
GO:0006650 glycerophospholipid metabolic process	74	0.00445928863193	1.237	0.400	Biological Process	GO:0006650	glycerophospholipid metabolic process	0.000546201715428355	0.00445928863193	61	13	74	185
GO:0010218 response to far red light	44	0.0044967182183565	0.735	0.444	Biological Process	GO:0010218	response to far red light	0.000557378213112024	0.0044967182183565	15	29	44	99
GO:0043473 pigmentation	49	0.0044967182183565	0.819	0.434	Biological Process	GO:0043473	pigmentation	0.000560377133244305	0.0044967182183565	13	36	49	113
GO:0043476 pigment accumulation	49	0.0044967182183565	0.819	0.434	Biological Process	GO:0043476	pigment accumulation	0.000560377133244305	0.0044967182183565	13	36	49	113
GO:0043478 pigment accumulation in response to UV light	49	0.0044967182183565	0.819	0.434	Biological Process	GO:0043478	pigment accumulation in response to UV light	0.000560377133244305	0.0044967182183565	13	36	49	113
GO:0043479 pigment accumulation in tissues in response to UV light	49	0.0044967182183565	0.819	0.434	Biological Process	GO:0043479	pigment accumulation in tissues in response to UV light	0.000560377133244305	0.0044967182183565	13	36	49	113
GO:0043480 pigment accumulation in tissues	49	0.0044967182183565	0.819	0.434	Biological Process	GO:0043480	pigment accumulation in tissues	0.000560377133244305	0.0044967182183565	13	36	49	113
GO:0043481 anthocyanin accumulation in tissues in response to UV light	49	0.0044967182183565	0.819	0.434	Biological Process	GO:0043481	anthocyanin accumulation in tissues in response to UV light	0.000560377133244305	0.0044967182183565	13	36	49	113
GO:0042446 hormone biosynthetic process	105	0.00453472760503259	1.755	0.378	Biological Process	GO:0042446	hormone biosynthetic process	0.000566495526527532	0.00453472760503259	31	74	105	278
GO:0046486 glycerolipid metabolic process	81	0.00460643330818361	1.354	0.393	Biological Process	GO:0046486	glycerolipid metabolic process	0.00057685682195718	0.00460643330818361	68	13	81	206
GO:0009644 response to high light intensity	87	0.00468919553864942	1.454	0.388	Biological Process	GO:0009644	response to high light intensity	0.000588649775113821	0.00468919553864942	43	44	87	224
GO:0000302 response to reactive oxygen species	118	0.00472816736690325	1.972	0.371	Biological Process	GO:0000302	response to reactive oxygen species	0.000594982669875393	0.00472816736690325	68	50	118	318
GO:0031984 organelle subcompartment	223	0.00478038346222921	3.271	0.332	Cellular Component	GO:0031984	organelle subcompartment	0.000351498783987442	0.00478038346222921	76	147	223	672
GO:0009787 regulation of abscisic acid-activated signaling pathway	26	0.00489968785334299	0.434	0.510	Biological Process	GO:0009787	regulation of abscisic acid-activated signaling pathway	0.000618059345302864	0.00489968785334299	21	5	26	51
GO:0044282 small molecule catabolic process	207	0.00499070242352754	3.459	0.347	Biological Process	GO:0044282	small molecule catabolic process	0.000631060787862257	0.00499070242352754	139	68	207	597
GO:0065008 regulation of biological quality	368	0.0050544789956797	6.150	0.329	Biological Process	GO:0065008	regulation of biological quality	0.000640665223096513	0.0050544789956797	149	219	368	1117
GO:0045786 negative regulation of cell cycle	24	0.00506314288341494	0.401	0.522	Biological Process	GO:0045786	negative regulation of cell cycle	0.000643306088477767	0.00506314288341494	10	14	24	46
GO:0009637 response to blue light	54	0.00532271044706314	0.902	0.422	Biological Process	GO:0009637	response to blue light	0.000677907668151247	0.00532271044706314	18	36	54	128
GO:0009805 coumarin biosynthetic process	27	0.00567025853930718	0.451	0.500	Biological Process	GO:0009805	coumarin biosynthetic process	0.000723899551483762	0.00567025853930718	18	9	27	54
GO:0031977 thylakoid lumen	39	0.00568978668939072	0.572	0.443	Cellular Component	GO:0031977	thylakoid lumen	0.000430320001718626	0.00568978668939072	11	28	39	88
GO:0009739 response to gibberellin	67	0.00571229011417959	1.120	0.404	Biological Process	GO:0009739	response to gibberellin	0.000731006047518412	0.00571229011417959	37	30	67	166
GO:0080043 quercetin 3-O-glucosyltransferase activity	16	0.00583003061782019	0.272	0.696	Molecular Function	GO:0080043	quercetin 3-O-glucosyltransferase activity	5.38748703956981e-05	0.00583003061782019	10	6	16	23
GO:0007051 spindle organization	25	0.00600529787910746	0.418	0.510	Biological Process	GO:0007051	spindle organization	0.000770332238605802	0.00600529787910746	0	25	25	49
GO:0010646 regulation of cell communication	60	0.00615359672420794	1.003	0.411	Biological Process	GO:0010646	regulation of cell communication	0.000791230291778108	0.00615359672420794	45	15	60	146
GO:0032774 RNA biosynthetic process	689	0.00619534749155064	11.514	0.315	Biological Process	GO:0032774	RNA biosynthetic process	0.000798486285474077	0.00619534749155064	401	288	689	2184
GO:0006351 transcription, DNA-templated	688	0.00693694442958151	11.497	0.315	Biological Process	GO:0006351	transcription, DNA-templated	0.000898294144598459	0.00693694442958151	401	287	688	2183
GO:0097659 nucleic acid-templated transcription	688	0.00693694442958151	11.497	0.315	Biological Process	GO:0097659	nucleic acid-templated transcription	0.000898294144598459	0.00693694442958151	401	287	688	2183
GO:0006281 DNA repair	96	0.00712757488585311	1.604	0.378	Biological Process	GO:0006281	DNA repair	0.000925151402002872	0.00712757488585311	57	39	96	254
GO:0009966 regulation of signal transduction	58	0.00716180985381584	0.969	0.411	Biological Process	GO:0009966	regulation of signal transduction	0.000931777211328264	0.00716180985381584	44	14	58	141
GO:0009750 response to fructose	59	0.00728998312840031	0.986	0.410	Biological Process	GO:0009750	response to fructose	0.000950674216622587	0.00728998312840031	21	38	59	144
GO:0043170 macromolecule metabolic process	1879	0.00758214838501605	31.400	0.301	Biological Process	GO:0043170	macromolecule metabolic process	0.000993244770227199	0.00758214838501605	988	891	1879	6241
GO:0007031 peroxisome organization	52	0.00758214838501605	0.869	0.419	Biological Process	GO:0007031	peroxisome organization	0.000993395431309232	0.00758214838501605	52	0	52	124
GO:0034637 cellular carbohydrate biosynthetic process	180	0.00763873659404519	3.008	0.349	Biological Process	GO:0034637	cellular carbohydrate biosynthetic process	0.00100313695065005	0.00763873659404519	82	98	180	516
GO:0017014 protein nitrosylation	11	0.00765194296470618	0.184	0.688	Biological Process	GO:0017014	protein nitrosylation	0.00100953421807367	0.00765194296470618	1	10	11	16
GO:0018119 peptidyl-cysteine S-nitrosylation	11	0.00765194296470618	0.184	0.688	Biological Process	GO:0018119	peptidyl-cysteine S-nitrosylation	0.00100953421807367	0.00765194296470618	1	10	11	16
GO:0009804 coumarin metabolic process	27	0.00784724990589313	0.451	0.491	Biological Process	GO:0009804	coumarin metabolic process	0.00103769240071835	0.00784724990589313	18	9	27	55
GO:0010564 regulation of cell cycle process	57	0.00845152087765764	0.953	0.410	Biological Process	GO:0010564	regulation of cell cycle process	0.00112017415654512	0.00845152087765764	7	50	57	139
GO:0009991 response to extracellular stimulus	130	0.00846268255205362	2.172	0.361	Biological Process	GO:0009991	response to extracellular stimulus	0.00112423205140018	0.00846268255205362	79	51	130	360
GO:0044425 membrane part	289	0.00896742387543703	4.239	0.320	Cellular Component	GO:0044425	membrane part	0.000697047654183131	0.00896742387543703	118	171	289	902
GO:0048522 positive regulation of cellular process	257	0.00936862990007075	4.295	0.336	Biological Process	GO:0048522	positive regulation of cellular process	0.00124743792392776	0.00936862990007075	156	101	257	765
GO:1901419 regulation of response to alcohol	26	0.00969268502247361	0.434	0.491	Biological Process	GO:1901419	regulation of response to alcohol	0.00129353931744163	0.00969268502247361	21	5	26	53
GO:0045017 glycerolipid biosynthetic process	74	0.0098733135554192	1.237	0.389	Biological Process	GO:0045017	glycerolipid biosynthetic process	0.00132065345850976	0.0098733135554192	62	12	74	190
GO:0005911 cell-cell junction	274	0.0105414679993729	4.019	0.321	Cellular Component	GO:0005911	cell-cell junction	0.00086369170583097	0.0105414679993729	95	179	274	854
GO:0030054 cell junction	274	0.0105414679993729	4.019	0.321	Cellular Component	GO:0030054	cell junction	0.00086369170583097	0.0105414679993729	95	179	274	854
GO:0005777 peroxisome	70	0.0105577953551381	1.027	0.380	Cellular Component	GO:0005777	peroxisome	0.000909389936051808	0.0105577953551381	53	17	70	184
GO:0042579 microbody	70	0.0105577953551381	1.027	0.380	Cellular Component	GO:0042579	microbody	0.000909389936051808	0.0105577953551381	53	17	70	184
GO:0043412 macromolecule modification	679	0.0110202702962848	11.347	0.314	Biological Process	GO:0043412	macromolecule modification	0.0014774280714093	0.0110202702962848	296	383	679	2163
GO:0048638 regulation of developmental growth	102	0.0115997059877027	1.705	0.370	Biological Process	GO:0048638	regulation of developmental growth	0.0015586442232105	0.0115997059877027	32	70	102	276
GO:0016570 histone modification	128	0.0122649655954768	2.139	0.359	Biological Process	GO:0016570	histone modification	0.00165177172248652	0.0122649655954768	20	108	128	357
GO:0009522 photosystem I	12	0.012424835932757	0.176	0.632	Cellular Component	GO:0009522	photosystem I	0.00112940528274117	0.012424835932757	0	12	12	19
GO:0009506 plasmodesma	272	0.012424835932757	3.990	0.320	Cellular Component	GO:0009506	plasmodesma	0.0011485142458851	0.012424835932757	93	179	272	851
GO:0055044 symplast	272	0.012424835932757	3.990	0.320	Cellular Component	GO:0055044	symplast	0.0011485142458851	0.012424835932757	93	179	272	851
GO:0071489 cellular response to red or far red light	23	0.0129967043132583	0.384	0.500	Biological Process	GO:0071489	cellular response to red or far red light	0.00175427788262444	0.0129967043132583	16	7	23	46
GO:0006812 cation transport	258	0.0134568257147817	4.311	0.334	Biological Process	GO:0006812	cation transport	0.00182048464880045	0.0134568257147817	124	134	258	773
GO:0048584 positive regulation of response to stimulus	43	0.0135147107584648	0.719	0.426	Biological Process	GO:0048584	positive regulation of response to stimulus	0.00183243335999904	0.0135147107584648	28	15	43	101
GO:0051301 cell division	125	0.0142615239519382	2.089	0.358	Biological Process	GO:0051301	cell division	0.00193803768512019	0.0142615239519382	20	105	125	349
GO:0009914 hormone transport	45	0.0143347131432606	0.752	0.421	Biological Process	GO:0009914	hormone transport	0.00195671891778816	0.0143347131432606	18	27	45	107
GO:0010087 phloem or xylem histogenesis	45	0.0143347131432606	0.752	0.421	Biological Process	GO:0010087	phloem or xylem histogenesis	0.00195671891778816	0.0143347131432606	11	34	45	107
GO:0005983 starch catabolic process	11	0.0154013918515156	0.184	0.647	Biological Process	GO:0005983	starch catabolic process	0.00212109357613804	0.0154013918515156	9	2	11	17
GO:0009251 glucan catabolic process	11	0.0154013918515156	0.184	0.647	Biological Process	GO:0009251	glucan catabolic process	0.00212109357613804	0.0154013918515156	9	2	11	17
GO:0018198 peptidyl-cysteine modification	11	0.0154013918515156	0.184	0.647	Biological Process	GO:0018198	peptidyl-cysteine modification	0.00212109357613804	0.0154013918515156	1	10	11	17
GO:0044247 cellular polysaccharide catabolic process	11	0.0154013918515156	0.184	0.647	Biological Process	GO:0044247	cellular polysaccharide catabolic process	0.00212109357613804	0.0154013918515156	9	2	11	17
GO:0009059 macromolecule biosynthetic process	1136	0.015630541221472	18.984	0.306	Biological Process	GO:0009059	macromolecule biosynthetic process	0.00215741473897831	0.015630541221472	580	556	1136	3718
GO:0031667 response to nutrient levels	116	0.0158928680563364	1.939	0.360	Biological Process	GO:0031667	response to nutrient levels	0.00219846499012087	0.0158928680563364	72	44	116	322
GO:0044424 intracellular part	5458	0.0159782423368835	80.065	0.277	Cellular Component	GO:0044424	intracellular part	0.00151054812008352	0.0159782423368835	3325	2133	5458	19705
GO:0051234 establishment of localization	948	0.0161132182598973	15.842	0.308	Biological Process	GO:0051234	establishment of localization	0.00223385566979076	0.0161132182598973	485	463	948	3080
GO:0048878 chemical homeostasis	103	0.016486036996546	1.721	0.365	Biological Process	GO:0048878	chemical homeostasis	0.00229056455527879	0.016486036996546	44	59	103	282
GO:0005622 intracellular	5460	0.0168630294427665	80.094	0.277	Cellular Component	GO:0005622	intracellular	0.00162962049236819	0.0168630294427665	3327	2133	5460	19715
GO:0006302 double-strand break repair	44	0.0170347666279333	0.735	0.419	Biological Process	GO:0006302	double-strand break repair	0.00237199523125092	0.0170347666279333	15	29	44	105
GO:0048513 animal organ development	256	0.0170591303527368	4.278	0.332	Biological Process	GO:0048513	animal organ development	0.00238058552759094	0.0170591303527368	114	142	256	770
GO:0031537 regulation of anthocyanin metabolic process	18	0.0173345540382612	0.301	0.529	Biological Process	GO:0031537	regulation of anthocyanin metabolic process	0.00242430234721569	0.0173345540382612	12	6	18	34
GO:0043900 regulation of multi-organism process	58	0.0175213068785329	0.969	0.397	Biological Process	GO:0043900	regulation of multi-organism process	0.00245575903842935	0.0175213068785329	6	52	58	146
GO:0006479 protein methylation	106	0.0178113110762332	1.771	0.363	Biological Process	GO:0006479	protein methylation	0.00250725951164526	0.0178113110762332	12	94	106	292
GO:0008213 protein alkylation	106	0.0178113110762332	1.771	0.363	Biological Process	GO:0008213	protein alkylation	0.00250725951164526	0.0178113110762332	12	94	106	292
GO:0055082 cellular chemical homeostasis	72	0.0179583143924321	1.203	0.383	Biological Process	GO:0055082	cellular chemical homeostasis	0.00253812752277142	0.0179583143924321	26	46	72	188
GO:0016571 histone methylation	105	0.0179583143924321	1.755	0.363	Biological Process	GO:0016571	histone methylation	0.00253889636748583	0.0179583143924321	11	94	105	289
GO:0042886 amide transport	49	0.0187563745920734	0.819	0.408	Biological Process	GO:0042886	amide transport	0.00265743881331936	0.0187563745920734	23	26	49	120
GO:0009410 response to xenobiotic stimulus	35	0.0190684751479323	0.585	0.438	Biological Process	GO:0009410	response to xenobiotic stimulus	0.00270746783026704	0.0190684751479323	30	5	35	80
GO:0006949 syncytium formation	13	0.0191112149236822	0.217	0.591	Biological Process	GO:0006949	syncytium formation	0.0027193593447165	0.0191112149236822	1	12	13	22
GO:0010948 negative regulation of cell cycle process	9	0.0196836655340254	0.150	0.692	Biological Process	GO:0010948	negative regulation of cell cycle process	0.00280681153867272	0.0196836655340254	2	7	9	13
GO:2000104 negative regulation of DNA-dependent DNA replication	6	0.0202598231914498	0.100	0.857	Biological Process	GO:2000104	negative regulation of DNA-dependent DNA replication	0.00289514231468311	0.0202598231914498	1	5	6	7
GO:0060918 auxin transport	44	0.0205836926745993	0.735	0.415	Biological Process	GO:0060918	auxin transport	0.0029476951727793	0.0205836926745993	17	27	44	106
GO:0043455 regulation of secondary metabolic process	15	0.0207909297357059	0.251	0.556	Biological Process	GO:0043455	regulation of secondary metabolic process	0.00299004230202717	0.0207909297357059	4	11	15	27
GO:0044275 cellular carbohydrate catabolic process	15	0.0207909297357059	0.251	0.556	Biological Process	GO:0044275	cellular carbohydrate catabolic process	0.00299004230202717	0.0207909297357059	12	3	15	27
GO:0046474 glycerophospholipid biosynthetic process	67	0.0208009336731146	1.120	0.385	Biological Process	GO:0046474	glycerophospholipid biosynthetic process	0.00300245153239875	0.0208009336731146	55	12	67	174
GO:0009648 photoperiodism	66	0.0208009336731146	1.103	0.386	Biological Process	GO:0009648	photoperiodism	0.00300415678277158	0.0208009336731146	63	3	66	171
GO:0000075 cell cycle checkpoint	8	0.0211046393674844	0.134	0.727	Biological Process	GO:0000075	cell cycle checkpoint	0.00308017131536411	0.0211046393674844	2	6	8	11
GO:0010120 camalexin biosynthetic process	8	0.0211046393674844	0.134	0.727	Biological Process	GO:0010120	camalexin biosynthetic process	0.00308017131536411	0.0211046393674844	3	5	8	11
GO:0042126 nitrate metabolic process	8	0.0211046393674844	0.134	0.727	Biological Process	GO:0042126	nitrate metabolic process	0.00308017131536411	0.0211046393674844	3	5	8	11
GO:0042128 nitrate assimilation	8	0.0211046393674844	0.134	0.727	Biological Process	GO:0042128	nitrate assimilation	0.00308017131536411	0.0211046393674844	3	5	8	11
GO:0052317 camalexin metabolic process	8	0.0211046393674844	0.134	0.727	Biological Process	GO:0052317	camalexin metabolic process	0.00308017131536411	0.0211046393674844	3	5	8	11
GO:0006268 DNA unwinding involved in DNA replication	7	0.0217187262949939	0.117	0.778	Biological Process	GO:0006268	DNA unwinding involved in DNA replication	0.00317641335210148	0.0217187262949939	0	7	7	9
GO:0035251 UDP-glucosyltransferase activity	40	0.0225071761929998	0.679	0.471	Molecular Function	GO:0035251	UDP-glucosyltransferase activity	0.000222843328643563	0.0225071761929998	25	15	40	85
GO:0016628 oxidoreductase activity, acting on the CH-CH group of donors, NAD or NADP as acceptor	16	0.0229313636332666	0.272	0.640	Molecular Function	GO:0016628	oxidoreductase activity, acting on the CH-CH group of donors, NAD or NADP as acceptor	0.000242179417909087	0.0229313636332666	7	9	16	25
GO:0005667 transcription factor complex	14	0.0230071802423728	0.205	0.560	Cellular Component	GO:0005667	transcription factor complex	0.00227171737687294	0.0230071802423728	14	0	14	25
GO:0048573 photoperiodism, flowering	63	0.0241682412708028	1.053	0.387	Biological Process	GO:0048573	photoperiodism, flowering	0.00354202439099821	0.0241682412708028	60	3	63	163
GO:0043227 membrane-bounded organelle	4779	0.0260757692962397	70.104	0.278	Cellular Component	GO:0043227	membrane-bounded organelle	0.00262948934079728	0.0260757692962397	2919	1860	4779	17193
GO:0016143 S-glycoside metabolic process	77	0.0263769742860817	1.287	0.374	Biological Process	GO:0016143	S-glycoside metabolic process	0.00388984020550383	0.0263769742860817	19	58	77	206
GO:0019725 cellular homeostasis	77	0.0263769742860817	1.287	0.374	Biological Process	GO:0019725	cellular homeostasis	0.00388984020550383	0.0263769742860817	30	47	77	206
GO:0019757 glycosinolate metabolic process	77	0.0263769742860817	1.287	0.374	Biological Process	GO:0019757	glycosinolate metabolic process	0.00388984020550383	0.0263769742860817	19	58	77	206
GO:0043231 intracellular membrane-bounded organelle	4777	0.026490817585765	70.075	0.278	Cellular Component	GO:0043231	intracellular membrane-bounded organelle	0.00272699592794639	0.026490817585765	2917	1860	4777	17187
GO:0010167 response to nitrate	74	0.0268971267660585	1.237	0.376	Biological Process	GO:0010167	response to nitrate	0.00397474298645289	0.0268971267660585	29	45	74	197
GO:0009789 positive regulation of abscisic acid-activated signaling pathway	11	0.0273429642119077	0.184	0.611	Biological Process	GO:0009789	positive regulation of abscisic acid-activated signaling pathway	0.00404895813741229	0.0273429642119077	8	3	11	18
GO:0006873 cellular ion homeostasis	68	0.0276889529652548	1.136	0.380	Biological Process	GO:0006873	cellular ion homeostasis	0.0041086289134915	0.0276889529652548	24	44	68	179
GO:0071478 cellular response to radiation	34	0.0285250726444963	0.568	0.430	Biological Process	GO:0071478	cellular response to radiation	0.00425007937939021	0.0285250726444963	24	10	34	79
GO:0071482 cellular response to light stimulus	34	0.0285250726444963	0.568	0.430	Biological Process	GO:0071482	cellular response to light stimulus	0.00425007937939021	0.0285250726444963	24	10	34	79
GO:0010264 myo-inositol hexakisphosphate biosynthetic process	29	0.028624561096699	0.485	0.446	Biological Process	GO:0010264	myo-inositol hexakisphosphate biosynthetic process	0.00428234597759879	0.028624561096699	25	4	29	65
GO:0033517 myo-inositol hexakisphosphate metabolic process	29	0.028624561096699	0.485	0.446	Biological Process	GO:0033517	myo-inositol hexakisphosphate metabolic process	0.00428234597759879	0.028624561096699	25	4	29	65
GO:0046482 para-aminobenzoic acid metabolic process	19	0.0287028129268565	0.318	0.500	Biological Process	GO:0046482	para-aminobenzoic acid metabolic process	0.00430279828153973	0.0287028129268565	18	1	19	38
GO:0005783 endoplasmic reticulum	178	0.0289896694654679	2.611	0.326	Cellular Component	GO:0005783	endoplasmic reticulum	0.00307416939073199	0.0289896694654679	104	74	178	546
GO:0009570 chloroplast stroma	210	0.0289896694654679	3.081	0.321	Cellular Component	GO:0009570	chloroplast stroma	0.00310603601415727	0.0289896694654679	70	140	210	654
GO:0044260 cellular macromolecule metabolic process	1741	0.0301363083832154	29.094	0.299	Biological Process	GO:0044260	cellular macromolecule metabolic process	0.00452687386743607	0.0301363083832154	928	813	1741	5815
GO:0043169 cation binding	344	0.0302662496532901	5.837	0.333	Molecular Function	GO:0043169	cation binding	0.000339621283238238	0.0302662496532901	203	141	344	1032
GO:0042127 regulation of cell proliferation	47	0.0309538672475201	0.785	0.402	Biological Process	GO:0042127	regulation of cell proliferation	0.00465911347357555	0.0309538672475201	23	24	47	117
GO:0098807 chloroplast thylakoid membrane protein complex	16	0.0313982246152497	0.235	0.516	Cellular Component	GO:0098807	chloroplast thylakoid membrane protein complex	0.00343005815124577	0.0313982246152497	1	15	16	31
GO:0005694 chromosome	48	0.0323956400863259	0.704	0.387	Cellular Component	GO:0005694	chromosome	0.00360707757263712	0.0323956400863259	15	33	48	124
GO:2000652 regulation of secondary cell wall biogenesis	10	0.0324736275138955	0.167	0.625	Biological Process	GO:2000652	regulation of secondary cell wall biogenesis	0.00489775917714147	0.0324736275138955	0	10	10	16
GO:0031668 cellular response to extracellular stimulus	120	0.0338265004986979	2.005	0.351	Biological Process	GO:0031668	cellular response to extracellular stimulus	0.0051121097645808	0.0338265004986979	71	49	120	342
GO:0019760 glucosinolate metabolic process	76	0.0343785133561987	1.270	0.371	Biological Process	GO:0019760	glucosinolate metabolic process	0.00520600887813246	0.0343785133561987	19	57	76	205
GO:0007049 cell cycle	260	0.0346099797169325	4.345	0.327	Biological Process	GO:0007049	cell cycle	0.00525160569745045	0.0346099797169325	92	168	260	794
GO:0006857 oligopeptide transport	45	0.036155755282304	0.752	0.402	Biological Process	GO:0006857	oligopeptide transport	0.00551620971329182	0.036155755282304	21	24	45	112
GO:0015833 peptide transport	45	0.036155755282304	0.752	0.402	Biological Process	GO:0015833	peptide transport	0.00551620971329182	0.036155755282304	21	24	45	112
GO:0010017 red or far-red light signaling pathway	21	0.036155755282304	0.351	0.477	Biological Process	GO:0010017	red or far-red light signaling pathway	0.00551920578806651	0.036155755282304	14	7	21	44
GO:0032958 inositol phosphate biosynthetic process	29	0.0364889380767414	0.485	0.439	Biological Process	GO:0032958	inositol phosphate biosynthetic process	0.00558118431277398	0.0364889380767414	25	4	29	66
GO:0071496 cellular response to external stimulus	120	0.0370665938989863	2.005	0.350	Biological Process	GO:0071496	cellular response to external stimulus	0.00568083386081356	0.0370665938989863	71	49	120	343
GO:0032535 regulation of cellular component size	63	0.0370911659467038	1.053	0.380	Biological Process	GO:0032535	regulation of cellular component size	0.00571724951352766	0.0370911659467038	16	47	63	166
GO:0090066 regulation of anatomical structure size	63	0.0370911659467038	1.053	0.380	Biological Process	GO:0090066	regulation of anatomical structure size	0.00571724951352766	0.0370911659467038	16	47	63	166
GO:0005975 carbohydrate metabolic process	461	0.0370911659467038	7.704	0.316	Biological Process	GO:0005975	carbohydrate metabolic process	0.00571850395156372	0.0370911659467038	206	255	461	1461
GO:0032392 DNA geometric change	9	0.0379822328903004	0.150	0.643	Biological Process	GO:0032392	DNA geometric change	0.00586745645197511	0.0379822328903004	0	9	9	14
GO:0015706 nitrate transport	77	0.0382067947216398	1.287	0.368	Biological Process	GO:0015706	nitrate transport	0.00591378784844395	0.0382067947216398	32	45	77	209
GO:0033692 cellular polysaccharide biosynthetic process	163	0.0395638223621523	2.724	0.339	Biological Process	GO:0033692	cellular polysaccharide biosynthetic process	0.0061358883553734	0.0395638223621523	74	89	163	481
GO:0016301 kinase activity	414	0.039656178874018	7.025	0.327	Molecular Function	GO:0016301	kinase activity	0.000497044950225545	0.039656178874018	191	223	414	1266
GO:0016757 transferase activity, transferring glycosyl groups	192	0.039656178874018	3.258	0.350	Molecular Function	GO:0016757	transferase activity, transferring glycosyl groups	0.000497338216901876	0.039656178874018	86	106	192	548
GO:0010073 meristem maintenance	101	0.0400291308117953	1.688	0.356	Biological Process	GO:0010073	meristem maintenance	0.00622024884643986	0.0400291308117953	35	66	101	284
GO:0002252 immune effector process	100	0.0405707903614826	1.671	0.356	Biological Process	GO:0002252	immune effector process	0.00631678058339964	0.0405707903614826	45	55	100	281
GO:0009521 photosystem	23	0.0406603574060228	0.337	0.451	Cellular Component	GO:0009521	photosystem	0.00470076901490794	0.0406603574060228	0	23	23	51
GO:0043229 intracellular organelle	4822	0.0406603574060228	70.735	0.278	Cellular Component	GO:0043229	intracellular organelle	0.00472013600388327	0.0406603574060228	2932	1890	4822	17376
GO:0032993 protein-DNA complex	11	0.0406603574060228	0.161	0.579	Cellular Component	GO:0032993	protein-DNA complex	0.0047835714595321	0.0406603574060228	3	8	11	19
GO:0002237 response to molecule of bacterial origin	41	0.0407886882137704	0.685	0.406	Biological Process	GO:0002237	response to molecule of bacterial origin	0.0063631347853292	0.0407886882137704	8	33	41	101
GO:0005506 iron ion binding	6	0.0410905781402447	0.102	1.000	Molecular Function	GO:0005506	iron ion binding	0.000542449876438874	0.0410905781402447	4	2	6	6
GO:0043226 organelle	4824	0.0419600129116366	70.764	0.277	Cellular Component	GO:0043226	organelle	0.00502462339488085	0.0419600129116366	2934	1890	4824	17386
GO:2000026 regulation of multicellular organismal development	240	0.0426432105802248	4.011	0.328	Biological Process	GO:2000026	regulation of multicellular organismal development	0.00666543785120516	0.0426432105802248	100	140	240	732
GO:0009650 UV protection	4	0.0426662808785215	0.067	1.000	Biological Process	GO:0009650	UV protection	0.00669869271726436	0.0426662808785215	2	2	4	4
GO:1902456 regulation of stomatal opening	4	0.0426662808785215	0.067	1.000	Biological Process	GO:1902456	regulation of stomatal opening	0.00669869271726436	0.0426662808785215	4	0	4	4
GO:0044723 single-organism carbohydrate metabolic process	407	0.0426662808785215	6.801	0.317	Biological Process	GO:0044723	single-organism carbohydrate metabolic process	0.00670804416006005	0.0426662808785215	188	219	407	1284
GO:0005634 nucleus	2660	0.0427948663405588	39.020	0.282	Cellular Component	GO:0005634	nucleus	0.00529134518937515	0.0427948663405588	1726	934	2660	9434
GO:0009532 plastid stroma	216	0.0427948663405588	3.169	0.317	Cellular Component	GO:0009532	plastid stroma	0.00547129441380821	0.0427948663405588	72	144	216	682
GO:0009573 chloroplast ribulose bisphosphate carboxylase complex	4	0.0427948663405588	0.059	1.000	Cellular Component	GO:0009573	chloroplast ribulose bisphosphate carboxylase complex	0.00552238403253568	0.0427948663405588	0	4	4	4
GO:0048492 ribulose bisphosphate carboxylase complex	4	0.0427948663405588	0.059	1.000	Cellular Component	GO:0048492	ribulose bisphosphate carboxylase complex	0.00552238403253568	0.0427948663405588	0	4	4	4
GO:0005856 cytoskeleton	60	0.0427948663405588	0.880	0.366	Cellular Component	GO:0005856	cytoskeleton	0.00557412124603918	0.0427948663405588	24	36	60	164
GO:0070838 divalent metal ion transport	77	0.0429377019576881	1.287	0.367	Biological Process	GO:0070838	divalent metal ion transport	0.006763800095102	0.0429377019576881	22	55	77	210
GO:0009064 glutamine family amino acid metabolic process	17	0.0429560985889623	0.284	0.500	Biological Process	GO:0009064	glutamine family amino acid metabolic process	0.00678012716305582	0.0429560985889623	8	9	17	34
GO:0044786 cell cycle DNA replication	48	0.0429560985889623	0.802	0.393	Biological Process	GO:0044786	cell cycle DNA replication	0.00680136554004825	0.0429560985889623	18	30	48	122
GO:0050801 ion homeostasis	86	0.0429560985889623	1.437	0.361	Biological Process	GO:0050801	ion homeostasis	0.00687152946332967	0.0429560985889623	36	50	86	238
GO:0009687 abscisic acid metabolic process	20	0.0429560985889623	0.334	0.476	Biological Process	GO:0009687	abscisic acid metabolic process	0.00690328081926387	0.0429560985889623	15	5	20	42
GO:0043288 apocarotenoid metabolic process	20	0.0429560985889623	0.334	0.476	Biological Process	GO:0043288	apocarotenoid metabolic process	0.00690328081926387	0.0429560985889623	15	5	20	42
GO:1902644 tertiary alcohol metabolic process	20	0.0429560985889623	0.334	0.476	Biological Process	GO:1902644	tertiary alcohol metabolic process	0.00690328081926387	0.0429560985889623	15	5	20	42
GO:0009403 toxin biosynthetic process	8	0.0429560985889623	0.134	0.667	Biological Process	GO:0009403	toxin biosynthetic process	0.00692375873051831	0.0429560985889623	3	5	8	12
GO:0009700 indole phytoalexin biosynthetic process	8	0.0429560985889623	0.134	0.667	Biological Process	GO:0009700	indole phytoalexin biosynthetic process	0.00692375873051831	0.0429560985889623	3	5	8	12
GO:0046217 indole phytoalexin metabolic process	8	0.0429560985889623	0.134	0.667	Biological Process	GO:0046217	indole phytoalexin metabolic process	0.00692375873051831	0.0429560985889623	3	5	8	12
GO:0052314 phytoalexin metabolic process	8	0.0429560985889623	0.134	0.667	Biological Process	GO:0052314	phytoalexin metabolic process	0.00692375873051831	0.0429560985889623	3	5	8	12
GO:0052315 phytoalexin biosynthetic process	8	0.0429560985889623	0.134	0.667	Biological Process	GO:0052315	phytoalexin biosynthetic process	0.00692375873051831	0.0429560985889623	3	5	8	12
GO:0071941 nitrogen cycle metabolic process	8	0.0429560985889623	0.134	0.667	Biological Process	GO:0071941	nitrogen cycle metabolic process	0.00692375873051831	0.0429560985889623	3	5	8	12
GO:0048446 petal morphogenesis	36	0.0441538058100486	0.602	0.414	Biological Process	GO:0048446	petal morphogenesis	0.00713026114543746	0.0441538058100486	3	33	36	87
GO:0042594 response to starvation	106	0.044375416781126	1.771	0.352	Biological Process	GO:0042594	response to starvation	0.00717956925983483	0.044375416781126	65	41	106	301
GO:0046872 metal ion binding	338	0.0467279763164649	5.736	0.331	Molecular Function	GO:0046872	metal ion binding	0.000647714523198523	0.0467279763164649	200	138	338	1021
GO:0090575 RNA polymerase II transcription factor complex	12	0.0467973721344367	0.176	0.545	Cellular Component	GO:0090575	RNA polymerase II transcription factor complex	0.00619376984132251	0.0467973721344367	12	0	12	22
GO:0048511 rhythmic process	64	0.0473319032999435	1.070	0.374	Biological Process	GO:0048511	rhythmic process	0.00767232558061241	0.0473319032999435	39	25	64	171
GO:0009926 auxin polar transport	41	0.0477094272451526	0.685	0.402	Biological Process	GO:0009926	auxin polar transport	0.00774805750203118	0.0477094272451526	14	27	41	102
GO:0071705 nitrogen compound transport	253	0.048188193776591	4.228	0.326	Biological Process	GO:0071705	nitrogen compound transport	0.0078404922232479	0.048188193776591	125	128	253	777
GO:0031669 cellular response to nutrient levels	107	0.0482543133497201	1.788	0.351	Biological Process	GO:0031669	cellular response to nutrient levels	0.00786595296834255	0.0482543133497201	65	42	107	305
GO:0034644 cellular response to UV	7	0.0486977758744509	0.117	0.700	Biological Process	GO:0034644	cellular response to UV	0.00796791762479589	0.0486977758744509	6	1	7	10
GO:0045596 negative regulation of cell differentiation	7	0.0486977758744509	0.117	0.700	Biological Process	GO:0045596	negative regulation of cell differentiation	0.00796791762479589	0.0486977758744509	4	3	7	10
GO:0016036 cellular response to phosphate starvation	51	0.0496178048993465	0.852	0.386	Biological Process	GO:0016036	cellular response to phosphate starvation	0.00813357069952725	0.0496178048993465	37	14	51	132
GO:0009267 cellular response to starvation	103	0.0502709755689431	1.721	0.352	Biological Process	GO:0009267	cellular response to starvation	0.0084114001368144	0.0502709755689431	62	41	103	293
GO:0009735 response to cytokinin	94	0.0502709755689431	1.571	0.355	Biological Process	GO:0009735	response to cytokinin	0.00871721215609224	0.0502709755689431	33	61	94	265
GO:0009939 positive regulation of gibberellic acid mediated signaling pathway	5	0.0502709755689431	0.084	0.833	Biological Process	GO:0009939	positive regulation of gibberellic acid mediated signaling pathway	0.00875567863497733	0.0502709755689431	5	0	5	6
GO:0032876 negative regulation of DNA endoreduplication	5	0.0502709755689431	0.084	0.833	Biological Process	GO:0032876	negative regulation of DNA endoreduplication	0.00875567863497733	0.0502709755689431	1	4	5	6
GO:0051322 anaphase	5	0.0502709755689431	0.084	0.833	Biological Process	GO:0051322	anaphase	0.00875567863497733	0.0502709755689431	0	5	5	6
GO:0052033 pathogen-associated molecular pattern dependent induction by symbiont of host innate immune response	5	0.0502709755689431	0.084	0.833	Biological Process	GO:0052033	pathogen-associated molecular pattern dependent induction by symbiont of host innate immune response	0.00875567863497733	0.0502709755689431	2	3	5	6
GO:0052166 positive regulation by symbiont of host innate immune response	5	0.0502709755689431	0.084	0.833	Biological Process	GO:0052166	positive regulation by symbiont of host innate immune response	0.00875567863497733	0.0502709755689431	2	3	5	6
GO:0052167 modulation by symbiont of host innate immune response	5	0.0502709755689431	0.084	0.833	Biological Process	GO:0052167	modulation by symbiont of host innate immune response	0.00875567863497733	0.0502709755689431	2	3	5	6
GO:0052169 pathogen-associated molecular pattern dependent modulation by symbiont of host innate immune response	5	0.0502709755689431	0.084	0.833	Biological Process	GO:0052169	pathogen-associated molecular pattern dependent modulation by symbiont of host innate immune response	0.00875567863497733	0.0502709755689431	2	3	5	6
GO:0052257 pathogen-associated molecular pattern dependent induction by organism of innate immune response of other organism involved in symbiotic interaction	5	0.0502709755689431	0.084	0.833	Biological Process	GO:0052257	pathogen-associated molecular pattern dependent induction by organism of innate immune response of other organism involved in symbiotic interaction	0.00875567863497733	0.0502709755689431	2	3	5	6
GO:0052305 positive regulation by organism of innate immune response in other organism involved in symbiotic interaction	5	0.0502709755689431	0.084	0.833	Biological Process	GO:0052305	positive regulation by organism of innate immune response in other organism involved in symbiotic interaction	0.00875567863497733	0.0502709755689431	2	3	5	6
GO:0052306 modulation by organism of innate immune response in other organism involved in symbiotic interaction	5	0.0502709755689431	0.084	0.833	Biological Process	GO:0052306	modulation by organism of innate immune response in other organism involved in symbiotic interaction	0.00875567863497733	0.0502709755689431	2	3	5	6
GO:0052308 pathogen-associated molecular pattern dependent modulation by organism of innate immune response in other organism involved in symbiotic interaction	5	0.0502709755689431	0.084	0.833	Biological Process	GO:0052308	pathogen-associated molecular pattern dependent modulation by organism of innate immune response in other organism involved in symbiotic interaction	0.00875567863497733	0.0502709755689431	2	3	5	6
GO:0052509 positive regulation by symbiont of host defense response	5	0.0502709755689431	0.084	0.833	Biological Process	GO:0052509	positive regulation by symbiont of host defense response	0.00875567863497733	0.0502709755689431	2	3	5	6
GO:0052510 positive regulation by organism of defense response of other organism involved in symbiotic interaction	5	0.0502709755689431	0.084	0.833	Biological Process	GO:0052510	positive regulation by organism of defense response of other organism involved in symbiotic interaction	0.00875567863497733	0.0502709755689431	2	3	5	6
GO:1900055 regulation of leaf senescence	5	0.0502709755689431	0.084	0.833	Biological Process	GO:1900055	regulation of leaf senescence	0.00875567863497733	0.0502709755689431	3	2	5	6
GO:0007093 mitotic cell cycle checkpoint	6	0.0502709755689431	0.100	0.750	Biological Process	GO:0007093	mitotic cell cycle checkpoint	0.00876142535814608	0.0502709755689431	2	4	6	8
GO:0008156 negative regulation of DNA replication	6	0.0502709755689431	0.100	0.750	Biological Process	GO:0008156	negative regulation of DNA replication	0.00876142535814608	0.0502709755689431	1	5	6	8
GO:0010190 cytochrome b6f complex assembly	6	0.0502709755689431	0.100	0.750	Biological Process	GO:0010190	cytochrome b6f complex assembly	0.00876142535814608	0.0502709755689431	4	2	6	8
GO:0015976 carbon utilization	6	0.0502709755689431	0.100	0.750	Biological Process	GO:0015976	carbon utilization	0.00876142535814608	0.0502709755689431	2	4	6	8
GO:0022403 cell cycle phase	6	0.0502709755689431	0.100	0.750	Biological Process	GO:0022403	cell cycle phase	0.00876142535814608	0.0502709755689431	0	6	6	8
GO:0044848 biological phase	6	0.0502709755689431	0.100	0.750	Biological Process	GO:0044848	biological phase	0.00876142535814608	0.0502709755689431	0	6	6	8
GO:0046113 nucleobase catabolic process	6	0.0502709755689431	0.100	0.750	Biological Process	GO:0046113	nucleobase catabolic process	0.00876142535814608	0.0502709755689431	6	0	6	8
GO:0052031 modulation by symbiont of host defense response	6	0.0502709755689431	0.100	0.750	Biological Process	GO:0052031	modulation by symbiont of host defense response	0.00876142535814608	0.0502709755689431	2	4	6	8
GO:0052173 response to defenses of other organism involved in symbiotic interaction	6	0.0502709755689431	0.100	0.750	Biological Process	GO:0052173	response to defenses of other organism involved in symbiotic interaction	0.00876142535814608	0.0502709755689431	2	4	6	8
GO:0052200 response to host defenses	6	0.0502709755689431	0.100	0.750	Biological Process	GO:0052200	response to host defenses	0.00876142535814608	0.0502709755689431	2	4	6	8
GO:0052255 modulation by organism of defense response of other organism involved in symbiotic interaction	6	0.0502709755689431	0.100	0.750	Biological Process	GO:0052255	modulation by organism of defense response of other organism involved in symbiotic interaction	0.00876142535814608	0.0502709755689431	2	4	6	8
GO:0052552 modulation by organism of immune response of other organism involved in symbiotic interaction	6	0.0502709755689431	0.100	0.750	Biological Process	GO:0052552	modulation by organism of immune response of other organism involved in symbiotic interaction	0.00876142535814608	0.0502709755689431	2	4	6	8
GO:0052553 modulation by symbiont of host immune response	6	0.0502709755689431	0.100	0.750	Biological Process	GO:0052553	modulation by symbiont of host immune response	0.00876142535814608	0.0502709755689431	2	4	6	8
GO:0052555 positive regulation by organism of immune response of other organism involved in symbiotic interaction	6	0.0502709755689431	0.100	0.750	Biological Process	GO:0052555	positive regulation by organism of immune response of other organism involved in symbiotic interaction	0.00876142535814608	0.0502709755689431	2	4	6	8
GO:0052556 positive regulation by symbiont of host immune response	6	0.0502709755689431	0.100	0.750	Biological Process	GO:0052556	positive regulation by symbiont of host immune response	0.00876142535814608	0.0502709755689431	2	4	6	8
GO:0052564 response to immune response of other organism involved in symbiotic interaction	6	0.0502709755689431	0.100	0.750	Biological Process	GO:0052564	response to immune response of other organism involved in symbiotic interaction	0.00876142535814608	0.0502709755689431	2	4	6	8
GO:0052572 response to host immune response	6	0.0502709755689431	0.100	0.750	Biological Process	GO:0052572	response to host immune response	0.00876142535814608	0.0502709755689431	2	4	6	8
GO:0075136 response to host	6	0.0502709755689431	0.100	0.750	Biological Process	GO:0075136	response to host	0.00876142535814608	0.0502709755689431	2	4	6	8
GO:0072511 divalent inorganic cation transport	77	0.0502853007212791	1.287	0.363	Biological Process	GO:0072511	divalent inorganic cation transport	0.00877924354457433	0.0502853007212791	22	55	77	212
GO:0051179 localization	997	0.05111983482275	16.661	0.304	Biological Process	GO:0051179	localization	0.00894051955766561	0.05111983482275	511	486	997	3285
GO:0052545 callose localization	39	0.0524730496572945	0.652	0.402	Biological Process	GO:0052545	callose localization	0.00919317597591235	0.0524730496572945	19	20	39	97
GO:0001666 response to hypoxia	40	0.052852117569542	0.668	0.400	Biological Process	GO:0001666	response to hypoxia	0.00929179519732655	0.052852117569542	15	25	40	100
GO:0033037 polysaccharide localization	40	0.052852117569542	0.668	0.400	Biological Process	GO:0033037	polysaccharide localization	0.00929179519732655	0.052852117569542	19	21	40	100
GO:0042542 response to hydrogen peroxide	71	0.0536927084207706	1.186	0.366	Biological Process	GO:0042542	response to hydrogen peroxide	0.00945593707105588	0.0536927084207706	37	34	71	194
GO:0042023 DNA endoreduplication	47	0.0545334322427798	0.785	0.388	Biological Process	GO:0042023	DNA endoreduplication	0.00962061464612111	0.0545334322427798	18	29	47	121
GO:0010155 regulation of proton transport	32	0.0566802122048251	0.535	0.416	Biological Process	GO:0010155	regulation of proton transport	0.0100166127601458	0.0566802122048251	8	24	32	77
GO:0015698 inorganic anion transport	92	0.0569309912300892	1.537	0.354	Biological Process	GO:0015698	inorganic anion transport	0.0100782772409146	0.0569309912300892	40	52	92	260
GO:0007623 circadian rhythm	63	0.0580464366102281	1.053	0.371	Biological Process	GO:0007623	circadian rhythm	0.0103111129018169	0.0580464366102281	38	25	63	170
GO:0030003 cellular cation homeostasis	63	0.0580464366102281	1.053	0.371	Biological Process	GO:0030003	cellular cation homeostasis	0.0103111129018169	0.0580464366102281	22	41	63	170
GO:0016569 covalent chromatin modification	138	0.0602072681531585	2.306	0.339	Biological Process	GO:0016569	covalent chromatin modification	0.0107132981722866	0.0602072681531585	27	111	138	407
GO:0043647 inositol phosphate metabolic process	36	0.0604873837940749	0.602	0.404	Biological Process	GO:0043647	inositol phosphate metabolic process	0.0107815720656715	0.0604873837940749	29	7	36	89
GO:0009957 epidermal cell fate specification	9	0.0611110253485908	0.150	0.600	Biological Process	GO:0009957	epidermal cell fate specification	0.0109672132633516	0.0611110253485908	3	6	9	15
GO:0010232 vascular transport	9	0.0611110253485908	0.150	0.600	Biological Process	GO:0010232	vascular transport	0.0109672132633516	0.0611110253485908	4	5	9	15
GO:0010233 phloem transport	9	0.0611110253485908	0.150	0.600	Biological Process	GO:0010233	phloem transport	0.0109672132633516	0.0611110253485908	4	5	9	15
GO:0031540 regulation of anthocyanin biosynthetic process	9	0.0611110253485908	0.150	0.600	Biological Process	GO:0031540	regulation of anthocyanin biosynthetic process	0.0109672132633516	0.0611110253485908	6	3	9	15
GO:0016620 oxidoreductase activity, acting on the aldehyde or oxo group of donors, NAD or NADP as acceptor	22	0.0616491964907735	0.373	0.524	Molecular Function	GO:0016620	oxidoreductase activity, acting on the aldehyde or oxo group of donors, NAD or NADP as acceptor	0.000974647916787869	0.0616491964907735	12	10	22	42
GO:0016759 cellulose synthase activity	20	0.0616491964907735	0.339	0.541	Molecular Function	GO:0016759	cellulose synthase activity	0.000981406407869082	0.0616491964907735	4	16	20	37
GO:0008794 arsenate reductase (glutaredoxin) activity	10	0.0616491964907735	0.170	0.714	Molecular Function	GO:0008794	arsenate reductase (glutaredoxin) activity	0.0010907617397571	0.0616491964907735	3	7	10	14
GO:0030613 oxidoreductase activity, acting on phosphorus or arsenic in donors	10	0.0616491964907735	0.170	0.714	Molecular Function	GO:0030613	oxidoreductase activity, acting on phosphorus or arsenic in donors	0.0010907617397571	0.0616491964907735	3	7	10	14
GO:0030614 oxidoreductase activity, acting on phosphorus or arsenic in donors, disulfide as acceptor	10	0.0616491964907735	0.170	0.714	Molecular Function	GO:0030614	oxidoreductase activity, acting on phosphorus or arsenic in donors, disulfide as acceptor	0.0010907617397571	0.0616491964907735	3	7	10	14
GO:0016621 cinnamoyl-CoA reductase activity	8	0.0616491964907735	0.136	0.800	Molecular Function	GO:0016621	cinnamoyl-CoA reductase activity	0.00110936872033081	0.0616491964907735	7	1	8	10
GO:0046914 transition metal ion binding	269	0.0616491964907735	4.565	0.335	Molecular Function	GO:0046914	transition metal ion binding	0.00113939109025852	0.0616491964907735	161	108	269	804
GO:0042631 cellular response to water deprivation	28	0.0623170977171972	0.468	0.424	Biological Process	GO:0042631	cellular response to water deprivation	0.0112216345980693	0.0623170977171972	19	9	28	66
GO:0071462 cellular response to water stimulus	28	0.0623170977171972	0.468	0.424	Biological Process	GO:0071462	cellular response to water stimulus	0.0112216345980693	0.0623170977171972	19	9	28	66
GO:0048441 petal development	44	0.0630187117538168	0.735	0.389	Biological Process	GO:0048441	petal development	0.011386379058505	0.0630187117538168	7	37	44	113
GO:0048465 corolla development	44	0.0630187117538168	0.735	0.389	Biological Process	GO:0048465	corolla development	0.011386379058505	0.0630187117538168	7	37	44	113
GO:0010119 regulation of stomatal movement	23	0.0643872025138443	0.384	0.442	Biological Process	GO:0010119	regulation of stomatal movement	0.0116532596871492	0.0643872025138443	13	10	23	52
GO:1901421 positive regulation of response to alcohol	11	0.0651712852016669	0.184	0.550	Biological Process	GO:1901421	positive regulation of response to alcohol	0.0118168423379693	0.0651712852016669	8	3	11	20
GO:0022402 cell cycle process	191	0.0651712852016669	3.192	0.329	Biological Process	GO:0022402	cell cycle process	0.0118407911174903	0.0651712852016669	59	132	191	580
GO:0009581 detection of external stimulus	19	0.0651712852016669	0.318	0.463	Biological Process	GO:0009581	detection of external stimulus	0.0118547401783654	0.0651712852016669	7	12	19	41
GO:0042744 hydrogen peroxide catabolic process	30	0.0652300332955195	0.501	0.417	Biological Process	GO:0042744	hydrogen peroxide catabolic process	0.0118853016181355	0.0652300332955195	18	12	30	72
GO:0006974 cellular response to DNA damage stimulus	104	0.0688503786178128	1.738	0.347	Biological Process	GO:0006974	cellular response to DNA damage stimulus	0.012565928333964	0.0688503786178128	63	41	104	300
GO:0000785 chromatin	19	0.0696874680872611	0.279	0.452	Cellular Component	GO:0000785	chromatin	0.00936974360837124	0.0696874680872611	8	11	19	42
GO:0010089 xylem development	34	0.0701011815919662	0.568	0.405	Biological Process	GO:0010089	xylem development	0.0128156972105096	0.0701011815919662	9	25	34	84
GO:0034654 nucleobase-containing compound biosynthetic process	751	0.0701011815919662	12.550	0.306	Biological Process	GO:0034654	nucleobase-containing compound biosynthetic process	0.0128369317906069	0.0701011815919662	418	333	751	2458
GO:0048731 system development	795	0.0710810086248169	13.285	0.305	Biological Process	GO:0048731	system development	0.0130380155978488	0.0710810086248169	394	401	795	2608
GO:0090304 nucleic acid metabolic process	1083	0.0713027393656308	18.098	0.302	Biological Process	GO:0090304	nucleic acid metabolic process	0.0131004118944166	0.0713027393656308	602	481	1083	3591
GO:0004364 glutathione transferase activity	24	0.0715510346528658	0.407	0.500	Molecular Function	GO:0004364	glutathione transferase activity	0.00136962376563241	0.0715510346528658	15	9	24	48
GO:0044798 nuclear transcription factor complex	12	0.0715654390250301	0.176	0.522	Cellular Component	GO:0044798	nuclear transcription factor complex	0.009772591463502	0.0715654390250301	12	0	12	23
GO:0019751 polyol metabolic process	44	0.0731727545336313	0.735	0.386	Biological Process	GO:0019751	polyol metabolic process	0.0135053108250231	0.0731727545336313	32	12	44	114
GO:0032508 DNA duplex unwinding	8	0.0731727545336313	0.134	0.615	Biological Process	GO:0032508	DNA duplex unwinding	0.0135108742374712	0.0731727545336313	0	8	8	13
GO:1900376 regulation of secondary metabolite biosynthetic process	8	0.0731727545336313	0.134	0.615	Biological Process	GO:1900376	regulation of secondary metabolite biosynthetic process	0.0135108742374712	0.0731727545336313	2	6	8	13
GO:0046173 polyol biosynthetic process	29	0.0781606352804848	0.485	0.414	Biological Process	GO:0046173	polyol biosynthetic process	0.0144586011513735	0.0781606352804848	25	4	29	70
GO:0031328 positive regulation of cellular biosynthetic process	161	0.0781606352804848	2.691	0.332	Biological Process	GO:0031328	positive regulation of cellular biosynthetic process	0.0144845358445006	0.0781606352804848	102	59	161	485
GO:0048767 root hair elongation	68	0.0781606352804848	1.136	0.362	Biological Process	GO:0048767	root hair elongation	0.0145032988683166	0.0781606352804848	11	57	68	188
GO:1902580 single-organism cellular localization	285	0.0796166112821285	4.763	0.319	Biological Process	GO:1902580	single-organism cellular localization	0.0147977248269648	0.0796166112821285	162	123	285	893
GO:0009068 aspartate family amino acid catabolic process	10	0.0796875866931182	0.167	0.556	Biological Process	GO:0009068	aspartate family amino acid catabolic process	0.0148837570514569	0.0796875866931182	5	5	10	18
GO:0043467 regulation of generation of precursor metabolites and energy	10	0.0796875866931182	0.167	0.556	Biological Process	GO:0043467	regulation of generation of precursor metabolites and energy	0.0148837570514569	0.0796875866931182	5	5	10	18
GO:1903338 regulation of cell wall organization or biogenesis	10	0.0796875866931182	0.167	0.556	Biological Process	GO:1903338	regulation of cell wall organization or biogenesis	0.0148837570514569	0.0796875866931182	0	10	10	18
GO:0010319 stromule	17	0.0821071996204345	0.249	0.459	Cellular Component	GO:0010319	stromule	0.0113846117120771	0.0821071996204345	2	15	17	37
GO:0016144 S-glycoside biosynthetic process	63	0.0827371415445876	1.053	0.364	Biological Process	GO:0016144	S-glycoside biosynthetic process	0.0155037605270936	0.0827371415445876	15	48	63	173
GO:0019758 glycosinolate biosynthetic process	63	0.0827371415445876	1.053	0.364	Biological Process	GO:0019758	glycosinolate biosynthetic process	0.0155037605270936	0.0827371415445876	15	48	63	173
GO:1903409 reactive oxygen species biosynthetic process	34	0.0831341117735125	0.568	0.400	Biological Process	GO:1903409	reactive oxygen species biosynthetic process	0.0156034774078256	0.0831341117735125	24	10	34	85
GO:0051338 regulation of transferase activity	24	0.08371120997345	0.401	0.429	Biological Process	GO:0051338	regulation of transferase activity	0.0157372993764834	0.08371120997345	16	8	24	56
GO:0071840 cellular component organization or biogenesis	1119	0.084824656243507	18.700	0.301	Biological Process	GO:0071840	cellular component organization or biogenesis	0.0159724672634026	0.084824656243507	441	678	1119	3721
GO:0036293 response to decreased oxygen levels	40	0.0850041161379097	0.668	0.388	Biological Process	GO:0036293	response to decreased oxygen levels	0.0160321596250354	0.0850041161379097	15	25	40	103
GO:0031325 positive regulation of cellular metabolic process	167	0.0857362985541082	2.791	0.330	Biological Process	GO:0031325	positive regulation of cellular metabolic process	0.0161963757171076	0.0857362985541082	107	60	167	506
GO:0009063 cellular amino acid catabolic process	59	0.0861089537348288	0.986	0.366	Biological Process	GO:0009063	cellular amino acid catabolic process	0.0162930104415992	0.0861089537348288	21	38	59	161
GO:0071702 organic substance transport	519	0.0870180389470787	8.673	0.309	Biological Process	GO:0071702	organic substance transport	0.0164915357175755	0.0870180389470787	276	243	519	1679
GO:1901659 glycosyl compound biosynthetic process	75	0.0877268539697941	1.253	0.355	Biological Process	GO:1901659	glycosyl compound biosynthetic process	0.0166554863871239	0.0877268539697941	21	54	75	211
GO:0051239 regulation of multicellular organismal process	243	0.0877268539697941	4.061	0.321	Biological Process	GO:0051239	regulation of multicellular organismal process	0.0166793287255184	0.0877268539697941	101	142	243	756
GO:0005516 calmodulin binding	71	0.0883967429800305	1.205	0.388	Molecular Function	GO:0005516	calmodulin binding	0.00175043055406001	0.0883967429800305	35	36	71	183
GO:0016984 ribulose-bisphosphate carboxylase activity	5	0.0928572146261841	0.085	1.000	Molecular Function	GO:0016984	ribulose-bisphosphate carboxylase activity	0.00190004861611334	0.0928572146261841	0	5	5	5
GO:0009312 oligosaccharide biosynthetic process	21	0.0937263123961924	0.351	0.438	Biological Process	GO:0009312	oligosaccharide biosynthetic process	0.0178485512637478	0.0937263123961924	13	8	21	48
GO:0010557 positive regulation of macromolecule biosynthetic process	158	0.0937320316110973	2.640	0.331	Biological Process	GO:0010557	positive regulation of macromolecule biosynthetic process	0.017878199813695	0.0937320316110973	100	58	158	478
GO:0009692 ethylene metabolic process	45	0.0965967642137492	0.752	0.378	Biological Process	GO:0009692	ethylene metabolic process	0.018601205052739	0.0965967642137492	22	23	45	119
GO:0009693 ethylene biosynthetic process	45	0.0965967642137492	0.752	0.378	Biological Process	GO:0009693	ethylene biosynthetic process	0.018601205052739	0.0965967642137492	22	23	45	119
GO:0043449 cellular alkene metabolic process	45	0.0965967642137492	0.752	0.378	Biological Process	GO:0043449	cellular alkene metabolic process	0.018601205052739	0.0965967642137492	22	23	45	119
GO:0043450 alkene biosynthetic process	45	0.0965967642137492	0.752	0.378	Biological Process	GO:0043450	alkene biosynthetic process	0.018601205052739	0.0965967642137492	22	23	45	119
GO:1900673 olefin metabolic process	45	0.0965967642137492	0.752	0.378	Biological Process	GO:1900673	olefin metabolic process	0.018601205052739	0.0965967642137492	22	23	45	119
GO:1900674 olefin biosynthetic process	45	0.0965967642137492	0.752	0.378	Biological Process	GO:1900674	olefin biosynthetic process	0.018601205052739	0.0965967642137492	22	23	45	119
GO:0042548 regulation of photosynthesis, light reaction	9	0.0971699622151229	0.150	0.562	Biological Process	GO:0042548	regulation of photosynthesis, light reaction	0.018770797088479	0.0971699622151229	4	5	9	16
GO:2001057 reactive nitrogen species metabolic process	9	0.0971699622151229	0.150	0.562	Biological Process	GO:2001057	reactive nitrogen species metabolic process	0.018770797088479	0.0971699622151229	4	5	9	16
GO:0009749 response to glucose	34	0.0974708934996617	0.568	0.395	Biological Process	GO:0009749	response to glucose	0.018858628084182	0.0974708934996617	12	22	34	86
GO:0051173 positive regulation of nitrogen compound metabolic process	159	0.0975283976331061	2.657	0.330	Biological Process	GO:0051173	positive regulation of nitrogen compound metabolic process	0.0188994701080608	0.0975283976331061	102	57	159	482
GO:0043167 ion binding	541	0.09787145765472	9.180	0.316	Molecular Function	GO:0043167	ion binding	0.00206725191085877	0.09787145765472	310	231	541	1711
GO:0070482 response to oxygen levels	40	0.0979142616066816	0.668	0.385	Biological Process	GO:0070482	response to oxygen levels	0.0190040781972749	0.0979142616066816	15	25	40	104
GO:0080147 root hair cell development	72	0.101036668256906	1.203	0.355	Biological Process	GO:0080147	root hair cell development	0.0196408879792522	0.101036668256906	13	59	72	203
GO:0006605 protein targeting	284	0.101560154292448	4.746	0.317	Biological Process	GO:0006605	protein targeting	0.0198616367531227	0.101560154292448	163	121	284	895
GO:0010205 photoinhibition	6	0.101560154292448	0.100	0.667	Biological Process	GO:0010205	photoinhibition	0.0199314493702353	0.101560154292448	3	3	6	9
GO:0043155 negative regulation of photosynthesis, light reaction	6	0.101560154292448	0.100	0.667	Biological Process	GO:0043155	negative regulation of photosynthesis, light reaction	0.0199314493702353	0.101560154292448	3	3	6	9
GO:0051553 flavone biosynthetic process	6	0.101560154292448	0.100	0.667	Biological Process	GO:0051553	flavone biosynthetic process	0.0199314493702353	0.101560154292448	6	0	6	9
GO:0051555 flavonol biosynthetic process	6	0.101560154292448	0.100	0.667	Biological Process	GO:0051555	flavonol biosynthetic process	0.0199314493702353	0.101560154292448	6	0	6	9
GO:0080036 regulation of cytokinin-activated signaling pathway	6	0.101560154292448	0.100	0.667	Biological Process	GO:0080036	regulation of cytokinin-activated signaling pathway	0.0199314493702353	0.101560154292448	4	2	6	9
GO:0010393 galacturonan metabolic process	24	0.101560154292448	0.401	0.421	Biological Process	GO:0010393	galacturonan metabolic process	0.0199592624980588	0.101560154292448	5	19	24	57
GO:0019761 glucosinolate biosynthetic process	62	0.103275947485288	1.036	0.360	Biological Process	GO:0019761	glucosinolate biosynthetic process	0.0203279287250139	0.103275947485288	15	47	62	172
GO:0055080 cation homeostasis	75	0.105956503442186	1.253	0.352	Biological Process	GO:0055080	cation homeostasis	0.0209336044833957	0.105956503442186	28	47	75	213
GO:0009612 response to mechanical stimulus	26	0.105956503442186	0.434	0.413	Biological Process	GO:0009612	response to mechanical stimulus	0.0209523981517302	0.105956503442186	12	14	26	63
GO:0052542 defense response by callose deposition	26	0.105956503442186	0.434	0.413	Biological Process	GO:0052542	defense response by callose deposition	0.0209523981517302	0.105956503442186	13	13	26	63
GO:0009308 amine metabolic process	81	0.106183301270737	1.354	0.349	Biological Process	GO:0009308	amine metabolic process	0.0210295995813465	0.106183301270737	37	44	81	232
GO:1901606 alpha-amino acid catabolic process	58	0.108455991404422	0.969	0.362	Biological Process	GO:1901606	alpha-amino acid catabolic process	0.0215127514942958	0.108455991404422	21	37	58	160
GO:0010029 regulation of seed germination	28	0.109105427065214	0.468	0.406	Biological Process	GO:0010029	regulation of seed germination	0.0216748136643874	0.109105427065214	23	5	28	69
GO:0071456 cellular response to hypoxia	12	0.109117373090584	0.201	0.500	Biological Process	GO:0071456	cellular response to hypoxia	0.0217104340731722	0.109117373090584	4	8	12	24
GO:0010604 positive regulation of macromolecule metabolic process	163	0.109278714904697	2.724	0.328	Biological Process	GO:0010604	positive regulation of macromolecule metabolic process	0.0217758316720511	0.109278714904697	104	59	163	497
GO:0051348 negative regulation of transferase activity	20	0.110683446060488	0.334	0.435	Biological Process	GO:0051348	negative regulation of transferase activity	0.0220894750669164	0.110683446060488	13	7	20	46
GO:0030611 arsenate reductase activity	10	0.111742588058819	0.170	0.667	Molecular Function	GO:0030611	arsenate reductase activity	0.00243399696761785	0.111742588058819	3	7	10	15
GO:0044430 cytoskeletal part	48	0.112877831173341	0.704	0.361	Cellular Component	GO:0044430	cytoskeletal part	0.0158882661525501	0.112877831173341	19	29	48	133
GO:0003777 microtubule motor activity	30	0.113738011690042	0.509	0.455	Molecular Function	GO:0003777	microtubule motor activity	0.00255333127150802	0.113738011690042	8	22	30	66
GO:0016772 transferase activity, transferring phosphorus-containing groups	459	0.113738011690042	7.789	0.318	Molecular Function	GO:0016772	transferase activity, transferring phosphorus-containing groups	0.00262761083112308	0.113738011690042	223	236	459	1442
GO:0012505 endomembrane system	446	0.114135265375502	6.542	0.297	Cellular Component	GO:0012505	endomembrane system	0.0163050379107859	0.114135265375502	220	226	446	1502
GO:0001932 regulation of protein phosphorylation	21	0.1148461965658	0.351	0.429	Biological Process	GO:0001932	regulation of protein phosphorylation	0.0229902349615266	0.1148461965658	15	6	21	49
GO:0042335 cuticle development	21	0.1148461965658	0.351	0.429	Biological Process	GO:0042335	cuticle development	0.0229902349615266	0.1148461965658	2	19	21	49
GO:0009828 plant-type cell wall loosening	16	0.115581205045167	0.267	0.457	Biological Process	GO:0009828	plant-type cell wall loosening	0.0232410333011305	0.115581205045167	1	15	16	35
GO:0071324 cellular response to disaccharide stimulus	5	0.115581205045167	0.084	0.714	Biological Process	GO:0071324	cellular response to disaccharide stimulus	0.0234070194357129	0.115581205045167	4	1	5	7
GO:0071329 cellular response to sucrose stimulus	5	0.115581205045167	0.084	0.714	Biological Process	GO:0071329	cellular response to sucrose stimulus	0.0234070194357129	0.115581205045167	4	1	5	7
GO:0010424 DNA methylation on cytosine within a CG sequence	3	0.115581205045167	0.050	1.000	Biological Process	GO:0010424	DNA methylation on cytosine within a CG sequence	0.0234191046176221	0.115581205045167	0	3	3	3
GO:0031112 positive regulation of microtubule polymerization or depolymerization	3	0.115581205045167	0.050	1.000	Biological Process	GO:0031112	positive regulation of microtubule polymerization or depolymerization	0.0234191046176221	0.115581205045167	2	1	3	3
GO:0060919 auxin influx	3	0.115581205045167	0.050	1.000	Biological Process	GO:0060919	auxin influx	0.0234191046176221	0.115581205045167	3	0	3	3
GO:0071258 cellular response to gravity	3	0.115581205045167	0.050	1.000	Biological Process	GO:0071258	cellular response to gravity	0.0234191046176221	0.115581205045167	0	3	3	3
GO:0080165 callose deposition in phloem sieve plate	3	0.115581205045167	0.050	1.000	Biological Process	GO:0080165	callose deposition in phloem sieve plate	0.0234191046176221	0.115581205045167	0	3	3	3
GO:0016145 S-glycoside catabolic process	8	0.116278453627372	0.134	0.571	Biological Process	GO:0016145	S-glycoside catabolic process	0.023702097951466	0.116278453627372	2	6	8	14
GO:0019759 glycosinolate catabolic process	8	0.116278453627372	0.134	0.571	Biological Process	GO:0019759	glycosinolate catabolic process	0.023702097951466	0.116278453627372	2	6	8	14
GO:0019762 glucosinolate catabolic process	8	0.116278453627372	0.134	0.571	Biological Process	GO:0019762	glucosinolate catabolic process	0.023702097951466	0.116278453627372	2	6	8	14
GO:0042343 indole glucosinolate metabolic process	8	0.116278453627372	0.134	0.571	Biological Process	GO:0042343	indole glucosinolate metabolic process	0.023702097951466	0.116278453627372	1	7	8	14
GO:0031400 negative regulation of protein modification process	22	0.116442189985294	0.368	0.423	Biological Process	GO:0031400	negative regulation of protein modification process	0.0237709528611052	0.116442189985294	13	9	22	52
GO:0009543 chloroplast thylakoid lumen	28	0.117419876064635	0.411	0.394	Cellular Component	GO:0009543	chloroplast thylakoid lumen	0.0172676288330345	0.117419876064635	5	23	28	71
GO:0031978 plastid thylakoid lumen	28	0.117419876064635	0.411	0.394	Cellular Component	GO:0031978	plastid thylakoid lumen	0.0172676288330345	0.117419876064635	5	23	28	71
GO:0016701 oxidoreductase activity, acting on single donors with incorporation of molecular oxygen	15	0.123610341404986	0.255	0.556	Molecular Function	GO:0016701	oxidoreductase activity, acting on single donors with incorporation of molecular oxygen	0.00293727543932641	0.123610341404986	10	5	15	27
GO:0044743 intracellular protein transmembrane import	44	0.124120750910728	0.735	0.373	Biological Process	GO:0044743	intracellular protein transmembrane import	0.0254135961577679	0.124120750910728	41	3	44	118
GO:0034645 cellular macromolecule biosynthetic process	1085	0.124120750910728	18.132	0.300	Biological Process	GO:0034645	cellular macromolecule biosynthetic process	0.025482836108712	0.124120750910728	574	511	1085	3621
GO:0006145 purine nucleobase catabolic process	4	0.124120750910728	0.067	0.800	Biological Process	GO:0006145	purine nucleobase catabolic process	0.0258301257989114	0.124120750910728	4	0	4	5
GO:0006591 ornithine metabolic process	4	0.124120750910728	0.067	0.800	Biological Process	GO:0006591	ornithine metabolic process	0.0258301257989114	0.124120750910728	1	3	4	5
GO:0009768 photosynthesis, light harvesting in photosystem I	4	0.124120750910728	0.067	0.800	Biological Process	GO:0009768	photosynthesis, light harvesting in photosystem I	0.0258301257989114	0.124120750910728	0	4	4	5
GO:0010037 response to carbon dioxide	4	0.124120750910728	0.067	0.800	Biological Process	GO:0010037	response to carbon dioxide	0.0258301257989114	0.124120750910728	1	3	4	5
GO:0010115 regulation of abscisic acid biosynthetic process	4	0.124120750910728	0.067	0.800	Biological Process	GO:0010115	regulation of abscisic acid biosynthetic process	0.0258301257989114	0.124120750910728	1	3	4	5
GO:0030104 water homeostasis	4	0.124120750910728	0.067	0.800	Biological Process	GO:0030104	water homeostasis	0.0258301257989114	0.124120750910728	1	3	4	5
GO:0032776 DNA methylation on cytosine	4	0.124120750910728	0.067	0.800	Biological Process	GO:0032776	DNA methylation on cytosine	0.0258301257989114	0.124120750910728	0	4	4	5
GO:0080170 hydrogen peroxide transmembrane transport	4	0.124120750910728	0.067	0.800	Biological Process	GO:0080170	hydrogen peroxide transmembrane transport	0.0258301257989114	0.124120750910728	0	4	4	5
GO:1900056 negative regulation of leaf senescence	4	0.124120750910728	0.067	0.800	Biological Process	GO:1900056	negative regulation of leaf senescence	0.0258301257989114	0.124120750910728	2	2	4	5
GO:1990069 stomatal opening	4	0.124120750910728	0.067	0.800	Biological Process	GO:1990069	stomatal opening	0.0258301257989114	0.124120750910728	4	0	4	5
GO:2001289 lipid X metabolic process	4	0.124120750910728	0.067	0.800	Biological Process	GO:2001289	lipid X metabolic process	0.0258301257989114	0.124120750910728	4	0	4	5
GO:0000808 origin recognition complex	5	0.126893560936008	0.073	0.714	Cellular Component	GO:0000808	origin recognition complex	0.0189274008959172	0.126893560936008	0	5	5	7
GO:0016829 lyase activity	104	0.127561834768736	1.765	0.361	Molecular Function	GO:0016829	lyase activity	0.00311537154220675	0.127561834768736	45	59	104	288
GO:0016558 protein import into peroxisome matrix	36	0.128492313476695	0.602	0.383	Biological Process	GO:0016558	protein import into peroxisome matrix	0.0268343931922979	0.128492313476695	36	0	36	94
GO:0009624 response to nematode	32	0.128492313476695	0.535	0.390	Biological Process	GO:0009624	response to nematode	0.0269829631341744	0.128492313476695	17	15	32	82
GO:0009740 gibberellic acid mediated signaling pathway	32	0.128492313476695	0.535	0.390	Biological Process	GO:0009740	gibberellic acid mediated signaling pathway	0.0269829631341744	0.128492313476695	19	13	32	82
GO:0002831 regulation of response to biotic stimulus	14	0.128492313476695	0.234	0.467	Biological Process	GO:0002831	regulation of response to biotic stimulus	0.0270139233086287	0.128492313476695	5	9	14	30
GO:0009788 negative regulation of abscisic acid-activated signaling pathway	14	0.128492313476695	0.234	0.467	Biological Process	GO:0009788	negative regulation of abscisic acid-activated signaling pathway	0.0270139233086287	0.128492313476695	12	2	14	30
GO:0043562 cellular response to nitrogen levels	14	0.128492313476695	0.234	0.467	Biological Process	GO:0043562	cellular response to nitrogen levels	0.0270139233086287	0.128492313476695	7	7	14	30
GO:1901420 negative regulation of response to alcohol	14	0.128492313476695	0.234	0.467	Biological Process	GO:1901420	negative regulation of response to alcohol	0.0270139233086287	0.128492313476695	12	2	14	30
GO:0016568 chromatin modification	144	0.12934305581582	2.406	0.329	Biological Process	GO:0016568	chromatin modification	0.0272321912153356	0.12934305581582	28	116	144	438
GO:0030093 chloroplast photosystem I	3	0.133948834888902	0.044	1.000	Cellular Component	GO:0030093	chloroplast photosystem I	0.0202611683025231	0.133948834888902	0	3	3	3
GO:0043549 regulation of kinase activity	20	0.134223993545166	0.334	0.426	Biological Process	GO:0043549	regulation of kinase activity	0.0283416293500305	0.134223993545166	15	5	20	47
GO:0045859 regulation of protein kinase activity	20	0.134223993545166	0.334	0.426	Biological Process	GO:0045859	regulation of protein kinase activity	0.0283416293500305	0.134223993545166	15	5	20	47
GO:0015995 chlorophyll biosynthetic process	46	0.135938397296773	0.769	0.368	Biological Process	GO:0015995	chlorophyll biosynthetic process	0.0287450480572701	0.135938397296773	12	34	46	125
GO:0042592 homeostatic process	121	0.13779662615288	2.022	0.332	Biological Process	GO:0042592	homeostatic process	0.0291799680610152	0.13779662615288	57	64	121	364
GO:0009072 aromatic amino acid family metabolic process	80	0.137941516092739	1.337	0.345	Biological Process	GO:0009072	aromatic amino acid family metabolic process	0.0292526798295388	0.137941516092739	41	39	80	232
GO:0065002 intracellular protein transmembrane transport	44	0.138286923952809	0.735	0.370	Biological Process	GO:0065002	intracellular protein transmembrane transport	0.0294101989393847	0.138286923952809	41	3	44	119
GO:0071806 protein transmembrane transport	44	0.138286923952809	0.735	0.370	Biological Process	GO:0071806	protein transmembrane transport	0.0294101989393847	0.138286923952809	41	3	44	119
GO:0010628 positive regulation of gene expression	154	0.138874374519404	2.574	0.326	Biological Process	GO:0010628	positive regulation of gene expression	0.0298458767311989	0.138874374519404	98	56	154	472
GO:0042430 indole-containing compound metabolic process	53	0.138874374519404	0.886	0.361	Biological Process	GO:0042430	indole-containing compound metabolic process	0.0299033416042624	0.138874374519404	14	39	53	147
GO:0000038 very long-chain fatty acid metabolic process	22	0.138874374519404	0.368	0.415	Biological Process	GO:0000038	very long-chain fatty acid metabolic process	0.0299128556140011	0.138874374519404	2	20	22	53
GO:0042325 regulation of phosphorylation	22	0.138874374519404	0.368	0.415	Biological Process	GO:0042325	regulation of phosphorylation	0.0299128556140011	0.138874374519404	16	6	22	53
GO:0009641 shade avoidance	9	0.138874374519404	0.150	0.529	Biological Process	GO:0009641	shade avoidance	0.0299154664514066	0.138874374519404	4	5	9	17
GO:0006536 glutamate metabolic process	7	0.138874374519404	0.117	0.583	Biological Process	GO:0006536	glutamate metabolic process	0.029958274576398	0.138874374519404	2	5	7	12
GO:0006560 proline metabolic process	7	0.138874374519404	0.117	0.583	Biological Process	GO:0006560	proline metabolic process	0.029958274576398	0.138874374519404	4	3	7	12
GO:0006567 threonine catabolic process	7	0.138874374519404	0.117	0.583	Biological Process	GO:0006567	threonine catabolic process	0.029958274576398	0.138874374519404	2	5	7	12
GO:0009065 glutamine family amino acid catabolic process	7	0.138874374519404	0.117	0.583	Biological Process	GO:0009065	glutamine family amino acid catabolic process	0.029958274576398	0.138874374519404	5	2	7	12
GO:0010112 regulation of systemic acquired resistance	7	0.138874374519404	0.117	0.583	Biological Process	GO:0010112	regulation of systemic acquired resistance	0.029958274576398	0.138874374519404	0	7	7	12
GO:0045488 pectin metabolic process	23	0.141230461960746	0.384	0.411	Biological Process	GO:0045488	pectin metabolic process	0.0305095665844512	0.141230461960746	4	19	23	56
GO:0045935 positive regulation of nucleobase-containing compound metabolic process	151	0.146224683547252	2.523	0.326	Biological Process	GO:0045935	positive regulation of nucleobase-containing compound metabolic process	0.0316330058862123	0.146224683547252	97	54	151	463
GO:0010476 gibberellin mediated signaling pathway	32	0.148429020240338	0.535	0.386	Biological Process	GO:0010476	gibberellin mediated signaling pathway	0.0321550985346984	0.148429020240338	19	13	32	83
GO:0050665 hydrogen peroxide biosynthetic process	31	0.148463307595576	0.518	0.388	Biological Process	GO:0050665	hydrogen peroxide biosynthetic process	0.0322077620377972	0.148463307595576	23	8	31	80
GO:0003712 transcription cofactor activity	16	0.148503904362143	0.272	0.533	Molecular Function	GO:0003712	transcription cofactor activity	0.00372485040644319	0.148503904362143	11	5	16	30
GO:0042181 ketone biosynthetic process	17	0.149476968901032	0.284	0.436	Biological Process	GO:0042181	ketone biosynthetic process	0.0325187555744475	0.149476968901032	10	7	17	39
GO:1901661 quinone metabolic process	17	0.149476968901032	0.284	0.436	Biological Process	GO:1901661	quinone metabolic process	0.0325187555744475	0.149476968901032	10	7	17	39
GO:0016705 oxidoreductase activity, acting on paired donors, with incorporation or reduction of molecular oxygen	56	0.151190093492354	0.950	0.392	Molecular Function	GO:0016705	oxidoreductase activity, acting on paired donors, with incorporation or reduction of molecular oxygen	0.00398769101587181	0.151190093492354	32	24	56	143
GO:0016832 aldehyde-lyase activity	11	0.151190093492354	0.187	0.611	Molecular Function	GO:0016832	aldehyde-lyase activity	0.00399181764996314	0.151190093492354	6	5	11	18
GO:0010304 PSII associated light-harvesting complex II catabolic process	13	0.156406039109698	0.217	0.464	Biological Process	GO:0010304	PSII associated light-harvesting complex II catabolic process	0.0340738324081151	0.156406039109698	12	1	13	28
GO:0032268 regulation of cellular protein metabolic process	135	0.16015950215676	2.256	0.328	Biological Process	GO:0032268	regulation of cellular protein metabolic process	0.0349403423352346	0.16015950215676	60	75	135	412
GO:0043178 alcohol binding	13	0.16643394317128	0.221	0.565	Molecular Function	GO:0043178	alcohol binding	0.00455507893824903	0.16643394317128	9	4	13	23
GO:0005199 structural constituent of cell wall	10	0.16643394317128	0.170	0.625	Molecular Function	GO:0005199	structural constituent of cell wall	0.0048337250822022	0.16643394317128	0	10	10	16
GO:0005496 steroid binding	10	0.16643394317128	0.170	0.625	Molecular Function	GO:0005496	steroid binding	0.0048337250822022	0.16643394317128	6	4	10	16
GO:0033293 monocarboxylic acid binding	10	0.16643394317128	0.170	0.625	Molecular Function	GO:0033293	monocarboxylic acid binding	0.0048337250822022	0.16643394317128	6	4	10	16
GO:0006625 protein targeting to peroxisome	36	0.168757193608098	0.602	0.375	Biological Process	GO:0006625	protein targeting to peroxisome	0.0369702688007991	0.168757193608098	36	0	36	96
GO:0072662 protein localization to peroxisome	36	0.168757193608098	0.602	0.375	Biological Process	GO:0072662	protein localization to peroxisome	0.0369702688007991	0.168757193608098	36	0	36	96
GO:0072663 establishment of protein localization to peroxisome	36	0.168757193608098	0.602	0.375	Biological Process	GO:0072663	establishment of protein localization to peroxisome	0.0369702688007991	0.168757193608098	36	0	36	96
GO:0044454 nuclear chromosome part	16	0.171784276647913	0.235	0.432	Cellular Component	GO:0044454	nuclear chromosome part	0.02634506763718	0.171784276647913	4	12	16	37
GO:0045930 negative regulation of mitotic cell cycle	6	0.172176570105139	0.100	0.600	Biological Process	GO:0045930	negative regulation of mitotic cell cycle	0.0378767469883944	0.172176570105139	2	4	6	10
GO:0051552 flavone metabolic process	6	0.172176570105139	0.100	0.600	Biological Process	GO:0051552	flavone metabolic process	0.0378767469883944	0.172176570105139	6	0	6	10
GO:0051554 flavonol metabolic process	6	0.172176570105139	0.100	0.600	Biological Process	GO:0051554	flavonol metabolic process	0.0378767469883944	0.172176570105139	6	0	6	10
GO:1900140 regulation of seedling development	28	0.174885589044981	0.468	0.389	Biological Process	GO:1900140	regulation of seedling development	0.0385259844239857	0.174885589044981	23	5	28	72
GO:0032101 regulation of response to external stimulus	15	0.175354328506247	0.251	0.441	Biological Process	GO:0032101	regulation of response to external stimulus	0.0386826733206955	0.175354328506247	6	9	15	34
GO:0005982 starch metabolic process	79	0.18113182503759	1.320	0.341	Biological Process	GO:0005982	starch metabolic process	0.0400123623254883	0.18113182503759	42	37	79	232
GO:0019742 pentacyclic triterpenoid metabolic process	17	0.188968898330698	0.284	0.425	Biological Process	GO:0019742	pentacyclic triterpenoid metabolic process	0.0418587413426014	0.188968898330698	8	9	17	40
GO:0019745 pentacyclic triterpenoid biosynthetic process	17	0.188968898330698	0.284	0.425	Biological Process	GO:0019745	pentacyclic triterpenoid biosynthetic process	0.0418587413426014	0.188968898330698	8	9	17	40
GO:0000989 transcription factor activity, transcription factor binding	16	0.189920395412898	0.272	0.516	Molecular Function	GO:0000989	transcription factor activity, transcription factor binding	0.0056781193388427	0.189920395412898	11	5	16	31
GO:0051213 dioxygenase activity	39	0.189920395412898	0.662	0.411	Molecular Function	GO:0051213	dioxygenase activity	0.00596443991897901	0.189920395412898	26	13	39	95
GO:0016627 oxidoreductase activity, acting on the CH-CH group of donors	27	0.189920395412898	0.458	0.443	Molecular Function	GO:0016627	oxidoreductase activity, acting on the CH-CH group of donors	0.00636695642566211	0.189920395412898	15	12	27	61
GO:0016616 oxidoreductase activity, acting on the CH-OH group of donors, NAD or NADP as acceptor	46	0.189920395412898	0.781	0.397	Molecular Function	GO:0016616	oxidoreductase activity, acting on the CH-OH group of donors, NAD or NADP as acceptor	0.00650259078152083	0.189920395412898	28	18	46	116
GO:0016614 oxidoreductase activity, acting on CH-OH group of donors	54	0.189920395412898	0.916	0.386	Molecular Function	GO:0016614	oxidoreductase activity, acting on CH-OH group of donors	0.00663339119249999	0.189920395412898	34	20	54	140
GO:0008199 ferric iron binding	4	0.189920395412898	0.068	1.000	Molecular Function	GO:0008199	ferric iron binding	0.00665452584604136	0.189920395412898	2	2	4	4
GO:0010309 acireductone dioxygenase [iron(II)-requiring] activity	4	0.189920395412898	0.068	1.000	Molecular Function	GO:0010309	acireductone dioxygenase [iron(II)-requiring] activity	0.00665452584604136	0.189920395412898	3	1	4	4
GO:0015391 nucleobase:cation symporter activity	4	0.189920395412898	0.068	1.000	Molecular Function	GO:0015391	nucleobase:cation symporter activity	0.00665452584604136	0.189920395412898	4	0	4	4
GO:0016661 oxidoreductase activity, acting on other nitrogenous compounds as donors	4	0.189920395412898	0.068	1.000	Molecular Function	GO:0016661	oxidoreductase activity, acting on other nitrogenous compounds as donors	0.00665452584604136	0.189920395412898	1	3	4	4
GO:0003774 motor activity	35	0.189920395412898	0.594	0.417	Molecular Function	GO:0003774	motor activity	0.00676943983649933	0.189920395412898	10	25	35	84
GO:0015979 photosynthesis	136	0.190796007299941	2.273	0.325	Biological Process	GO:0015979	photosynthesis	0.0423797347110473	0.190796007299941	30	106	136	418
GO:0051246 regulation of protein metabolic process	136	0.190796007299941	2.273	0.325	Biological Process	GO:0051246	regulation of protein metabolic process	0.0423797347110473	0.190796007299941	61	75	136	418
GO:0034754 cellular hormone metabolic process	60	0.191608290720306	1.003	0.349	Biological Process	GO:0034754	cellular hormone metabolic process	0.0426185412022617	0.191608290720306	22	38	60	172
GO:0000988 transcription factor activity, protein binding	18	0.19167302696512	0.305	0.486	Molecular Function	GO:0000988	transcription factor activity, protein binding	0.00759517380128064	0.19167302696512	13	5	18	37
GO:0019887 protein kinase regulator activity	18	0.19167302696512	0.305	0.486	Molecular Function	GO:0019887	protein kinase regulator activity	0.00759517380128064	0.19167302696512	7	11	18	37
GO:0015294 solute:cation symporter activity	47	0.19167302696512	0.798	0.392	Molecular Function	GO:0015294	solute:cation symporter activity	0.00782710294197067	0.19167302696512	31	16	47	120
GO:0035250 UDP-galactosyltransferase activity	7	0.19167302696512	0.119	0.700	Molecular Function	GO:0035250	UDP-galactosyltransferase activity	0.00788897241255547	0.19167302696512	6	1	7	10
GO:0016903 oxidoreductase activity, acting on the aldehyde or oxo group of donors	27	0.19167302696512	0.458	0.435	Molecular Function	GO:0016903	oxidoreductase activity, acting on the aldehyde or oxo group of donors	0.00825830184913398	0.19167302696512	17	10	27	62
GO:0016538 cyclin-dependent protein serine/threonine kinase regulator activity	16	0.19167302696512	0.272	0.500	Molecular Function	GO:0016538	cyclin-dependent protein serine/threonine kinase regulator activity	0.00838280010447968	0.19167302696512	5	11	16	32
GO:0031406 carboxylic acid binding	16	0.19167302696512	0.272	0.500	Molecular Function	GO:0031406	carboxylic acid binding	0.00838280010447968	0.19167302696512	10	6	16	32
GO:0043177 organic acid binding	16	0.19167302696512	0.272	0.500	Molecular Function	GO:0043177	organic acid binding	0.00838280010447968	0.19167302696512	10	6	16	32
GO:0004144 diacylglycerol O-acyltransferase activity	5	0.19167302696512	0.085	0.833	Molecular Function	GO:0004144	diacylglycerol O-acyltransferase activity	0.00868804231448565	0.19167302696512	4	1	5	6
GO:0009922 fatty acid elongase activity	5	0.19167302696512	0.085	0.833	Molecular Function	GO:0009922	fatty acid elongase activity	0.00868804231448565	0.19167302696512	1	4	5	6
GO:0010328 auxin influx transmembrane transporter activity	5	0.19167302696512	0.085	0.833	Molecular Function	GO:0010328	auxin influx transmembrane transporter activity	0.00868804231448565	0.19167302696512	2	3	5	6
GO:0016157 sucrose synthase activity	5	0.19167302696512	0.085	0.833	Molecular Function	GO:0016157	sucrose synthase activity	0.00868804231448565	0.19167302696512	2	3	5	6
GO:0016813 hydrolase activity, acting on carbon-nitrogen (but not peptide) bonds, in linear amidines	5	0.19167302696512	0.085	0.833	Molecular Function	GO:0016813	hydrolase activity, acting on carbon-nitrogen (but not peptide) bonds, in linear amidines	0.00868804231448565	0.19167302696512	4	1	5	6
GO:0080044 quercetin 7-O-glucosyltransferase activity	10	0.19167302696512	0.170	0.588	Molecular Function	GO:0080044	quercetin 7-O-glucosyltransferase activity	0.00875335916918782	0.19167302696512	5	5	10	17
GO:0016830 carbon-carbon lyase activity	38	0.19167302696512	0.645	0.404	Molecular Function	GO:0016830	carbon-carbon lyase activity	0.00882275687009384	0.19167302696512	17	21	38	94
GO:0005507 copper ion binding	73	0.19167302696512	1.239	0.365	Molecular Function	GO:0005507	copper ion binding	0.00885617946373494	0.19167302696512	23	50	73	200
GO:0044087 regulation of cellular component biogenesis	46	0.191744162057274	0.769	0.359	Biological Process	GO:0044087	regulation of cellular component biogenesis	0.0430055634157256	0.191744162057274	12	34	46	128
GO:0043574 peroxisomal transport	36	0.191744162057274	0.602	0.371	Biological Process	GO:0043574	peroxisomal transport	0.0430172255684656	0.191744162057274	36	0	36	97
GO:0001933 negative regulation of protein phosphorylation	18	0.191744162057274	0.301	0.419	Biological Process	GO:0001933	negative regulation of protein phosphorylation	0.0430254376024017	0.191744162057274	12	6	18	43
GO:0042326 negative regulation of phosphorylation	18	0.191744162057274	0.301	0.419	Biological Process	GO:0042326	negative regulation of phosphorylation	0.0430254376024017	0.191744162057274	12	6	18	43
GO:0010109 regulation of photosynthesis	12	0.191744162057274	0.201	0.462	Biological Process	GO:0010109	regulation of photosynthesis	0.043057723167645	0.191744162057274	7	5	12	26
GO:0036294 cellular response to decreased oxygen levels	12	0.191744162057274	0.201	0.462	Biological Process	GO:0036294	cellular response to decreased oxygen levels	0.043057723167645	0.191744162057274	4	8	12	26
GO:0071453 cellular response to oxygen levels	12	0.191744162057274	0.201	0.462	Biological Process	GO:0071453	cellular response to oxygen levels	0.043057723167645	0.191744162057274	4	8	12	26
GO:0015293 symporter activity	47	0.198783767416903	0.798	0.388	Molecular Function	GO:0015293	symporter activity	0.00931593893504958	0.198783767416903	31	16	47	121
GO:0071370 cellular response to gibberellin stimulus	32	0.198906363980972	0.535	0.376	Biological Process	GO:0071370	cellular response to gibberellin stimulus	0.0447266595423391	0.198906363980972	19	13	32	85
GO:0051188 cofactor biosynthetic process	87	0.199014137505214	1.454	0.336	Biological Process	GO:0051188	cofactor biosynthetic process	0.0448115318757933	0.199014137505214	36	51	87	259
GO:0006346 methylation-dependent chromatin silencing	43	0.199831113379008	0.719	0.361	Biological Process	GO:0006346	methylation-dependent chromatin silencing	0.045056375350538	0.199831113379008	7	36	43	119
GO:0019898 extrinsic component of membrane	34	0.201383587034334	0.499	0.366	Cellular Component	GO:0019898	extrinsic component of membrane	0.0313075324381108	0.201383587034334	24	10	34	93
GO:0045893 positive regulation of transcription, DNA-templated	146	0.20146747554081	2.440	0.323	Biological Process	GO:0045893	positive regulation of transcription, DNA-templated	0.0456708719690319	0.20146747554081	93	53	146	452
GO:0051254 positive regulation of RNA metabolic process	146	0.20146747554081	2.440	0.323	Biological Process	GO:0051254	positive regulation of RNA metabolic process	0.0456708719690319	0.20146747554081	93	53	146	452
GO:1902680 positive regulation of RNA biosynthetic process	146	0.20146747554081	2.440	0.323	Biological Process	GO:1902680	positive regulation of RNA biosynthetic process	0.0456708719690319	0.20146747554081	93	53	146	452
GO:1903508 positive regulation of nucleic acid-templated transcription	146	0.20146747554081	2.440	0.323	Biological Process	GO:1903508	positive regulation of nucleic acid-templated transcription	0.0456708719690319	0.20146747554081	93	53	146	452
GO:0006325 chromatin organization	175	0.203160591234359	2.924	0.319	Biological Process	GO:0006325	chromatin organization	0.0461165875897615	0.203160591234359	52	123	175	548
GO:0006818 hydrogen transport	39	0.208965695595606	0.652	0.364	Biological Process	GO:0006818	hydrogen transport	0.0477851042685356	0.208965695595606	9	30	39	107
GO:0015992 proton transport	39	0.208965695595606	0.652	0.364	Biological Process	GO:0015992	proton transport	0.0477851042685356	0.208965695595606	9	30	39	107
GO:0006775 fat-soluble vitamin metabolic process	5	0.208965695595606	0.084	0.625	Biological Process	GO:0006775	fat-soluble vitamin metabolic process	0.0478163428983241	0.208965695595606	4	1	5	8
GO:0010023 proanthocyanidin biosynthetic process	5	0.208965695595606	0.084	0.625	Biological Process	GO:0010023	proanthocyanidin biosynthetic process	0.0478163428983241	0.208965695595606	5	0	5	8
GO:0042362 fat-soluble vitamin biosynthetic process	5	0.208965695595606	0.084	0.625	Biological Process	GO:0042362	fat-soluble vitamin biosynthetic process	0.0478163428983241	0.208965695595606	4	1	5	8
GO:0046352 disaccharide catabolic process	5	0.208965695595606	0.084	0.625	Biological Process	GO:0046352	disaccharide catabolic process	0.0478163428983241	0.208965695595606	4	1	5	8
GO:0016458 gene silencing	126	0.210046541119191	2.106	0.326	Biological Process	GO:0016458	gene silencing	0.0481276657287117	0.210046541119191	41	85	126	387
GO:0016444 somatic cell DNA recombination	14	0.210750526058808	0.234	0.438	Biological Process	GO:0016444	somatic cell DNA recombination	0.0483531828526149	0.210750526058808	2	12	14	32
GO:0048366 leaf development	139	0.213192896975554	2.323	0.323	Biological Process	GO:0048366	leaf development	0.0489785022302157	0.213192896975554	66	73	139	430
GO:0015977 carbon fixation	7	0.213359990816784	0.117	0.538	Biological Process	GO:0015977	carbon fixation	0.0491469083051459	0.213359990816784	0	7	7	13
GO:0019432 triglyceride biosynthetic process	7	0.213359990816784	0.117	0.538	Biological Process	GO:0019432	triglyceride biosynthetic process	0.0491469083051459	0.213359990816784	7	0	7	13
GO:0005342 organic acid transmembrane transporter activity	35	0.214663515932636	0.594	0.407	Molecular Function	GO:0005342	organic acid transmembrane transporter activity	0.0103435225498894	0.214663515932636	20	15	35	86
GO:0046943 carboxylic acid transmembrane transporter activity	35	0.214663515932636	0.594	0.407	Molecular Function	GO:0046943	carboxylic acid transmembrane transporter activity	0.0103435225498894	0.214663515932636	20	15	35	86
GO:0055114 oxidation-reduction process	131	0.216023999381103	2.189	0.324	Biological Process	GO:0055114	oxidation-reduction process	0.0500753675213167	0.216023999381103	98	33	131	404
GO:0009688 abscisic acid biosynthetic process	15	0.216023999381103	0.251	0.429	Biological Process	GO:0009688	abscisic acid biosynthetic process	0.0502639033353694	0.216023999381103	12	3	15	35
GO:0043289 apocarotenoid biosynthetic process	15	0.216023999381103	0.251	0.429	Biological Process	GO:0043289	apocarotenoid biosynthetic process	0.0502639033353694	0.216023999381103	12	3	15	35
GO:0046351 disaccharide biosynthetic process	15	0.216023999381103	0.251	0.429	Biological Process	GO:0046351	disaccharide biosynthetic process	0.0502639033353694	0.216023999381103	7	8	15	35
GO:0060429 epithelium development	15	0.216023999381103	0.251	0.429	Biological Process	GO:0060429	epithelium development	0.0502639033353694	0.216023999381103	6	9	15	35
GO:1902645 tertiary alcohol biosynthetic process	15	0.216023999381103	0.251	0.429	Biological Process	GO:1902645	tertiary alcohol biosynthetic process	0.0502639033353694	0.216023999381103	12	3	15	35
GO:0009112 nucleobase metabolic process	10	0.216023999381103	0.167	0.476	Biological Process	GO:0009112	nucleobase metabolic process	0.050287122342219	0.216023999381103	9	1	10	21
GO:0051193 regulation of cofactor metabolic process	10	0.216023999381103	0.167	0.476	Biological Process	GO:0051193	regulation of cofactor metabolic process	0.050287122342219	0.216023999381103	9	1	10	21
GO:0030001 metal ion transport	172	0.221875722904333	2.874	0.319	Biological Process	GO:0030001	metal ion transport	0.0517234165280057	0.221875722904333	85	87	172	540
GO:1901663 quinone biosynthetic process	16	0.221875722904333	0.267	0.421	Biological Process	GO:1901663	quinone biosynthetic process	0.0517845227741374	0.221875722904333	9	7	16	38
GO:0016104 triterpenoid biosynthetic process	17	0.226681884615014	0.284	0.415	Biological Process	GO:0016104	triterpenoid biosynthetic process	0.0529753216025946	0.226681884615014	8	9	17	41
GO:0009625 response to insect	29	0.229682384961445	0.485	0.377	Biological Process	GO:0009625	response to insect	0.0537995400861563	0.229682384961445	5	24	29	77
GO:0006886 intracellular protein transport	297	0.229682384961445	4.963	0.310	Biological Process	GO:0006886	intracellular protein transport	0.0538259517145661	0.229682384961445	170	127	297	959
GO:0071900 regulation of protein serine/threonine kinase activity	18	0.229682384961445	0.301	0.409	Biological Process	GO:0071900	regulation of protein serine/threonine kinase activity	0.0538864827606071	0.229682384961445	13	5	18	44
GO:0007000 nucleolus organization	11	0.23209856844174	0.184	0.458	Biological Process	GO:0007000	nucleolus organization	0.0545240695516703	0.23209856844174	1	10	11	24
GO:0006714 sesquiterpenoid metabolic process	20	0.233951114478793	0.334	0.400	Biological Process	GO:0006714	sesquiterpenoid metabolic process	0.0550305485611298	0.233951114478793	15	5	20	50
GO:0010103 stomatal complex morphogenesis	52	0.235080072194872	0.869	0.349	Biological Process	GO:0010103	stomatal complex morphogenesis	0.0553677318118941	0.235080072194872	7	45	52	149
GO:0098797 plasma membrane protein complex	33	0.238472469604613	0.484	0.363	Cellular Component	GO:0098797	plasma membrane protein complex	0.0375744437402227	0.238472469604613	22	11	33	91
GO:0070727 cellular macromolecule localization	313	0.239117578602059	5.231	0.309	Biological Process	GO:0070727	cellular macromolecule localization	0.0563915313339407	0.239117578602059	176	137	313	1014
GO:0031012 extracellular matrix	7	0.240261535207536	0.103	0.538	Cellular Component	GO:0031012	extracellular matrix	0.0383610854533041	0.240261535207536	2	5	7	13
GO:0009850 auxin metabolic process	50	0.243271221182011	0.836	0.350	Biological Process	GO:0009850	auxin metabolic process	0.0575207887890397	0.243271221182011	15	35	50	143
GO:0017004 cytochrome complex assembly	8	0.243271221182011	0.134	0.500	Biological Process	GO:0017004	cytochrome complex assembly	0.0577417066730003	0.243271221182011	6	2	8	16
GO:0042762 regulation of sulfur metabolic process	8	0.243271221182011	0.134	0.500	Biological Process	GO:0042762	regulation of sulfur metabolic process	0.0577417066730003	0.243271221182011	4	4	8	16
GO:0052482 defense response by cell wall thickening	8	0.243271221182011	0.134	0.500	Biological Process	GO:0052482	defense response by cell wall thickening	0.0577417066730003	0.243271221182011	2	6	8	16
GO:0052544 defense response by callose deposition in cell wall	8	0.243271221182011	0.134	0.500	Biological Process	GO:0052544	defense response by callose deposition in cell wall	0.0577417066730003	0.243271221182011	2	6	8	16
GO:0010118 stomatal movement	35	0.244593336418883	0.585	0.365	Biological Process	GO:0010118	stomatal movement	0.058130043390228	0.244593336418883	21	14	35	96
GO:0006816 calcium ion transport	42	0.247923355234372	0.702	0.356	Biological Process	GO:0006816	calcium ion transport	0.0591886233615617	0.247923355234372	15	27	42	118
GO:0000070 mitotic sister chromatid segregation	4	0.247923355234372	0.067	0.667	Biological Process	GO:0000070	mitotic sister chromatid segregation	0.0599790201267797	0.247923355234372	2	2	4	6
GO:0006541 glutamine metabolic process	4	0.247923355234372	0.067	0.667	Biological Process	GO:0006541	glutamine metabolic process	0.0599790201267797	0.247923355234372	1	3	4	6
GO:0006821 chloride transport	4	0.247923355234372	0.067	0.667	Biological Process	GO:0006821	chloride transport	0.0599790201267797	0.247923355234372	3	1	4	6
GO:0008272 sulfate transport	4	0.247923355234372	0.067	0.667	Biological Process	GO:0008272	sulfate transport	0.0599790201267797	0.247923355234372	1	3	4	6
GO:0009643 photosynthetic acclimation	4	0.247923355234372	0.067	0.667	Biological Process	GO:0009643	photosynthetic acclimation	0.0599790201267797	0.247923355234372	2	2	4	6
GO:0009759 indole glucosinolate biosynthetic process	4	0.247923355234372	0.067	0.667	Biological Process	GO:0009759	indole glucosinolate biosynthetic process	0.0599790201267797	0.247923355234372	1	3	4	6
GO:0015713 phosphoglycerate transport	4	0.247923355234372	0.067	0.667	Biological Process	GO:0015713	phosphoglycerate transport	0.0599790201267797	0.247923355234372	1	3	4	6
GO:0042753 positive regulation of circadian rhythm	4	0.247923355234372	0.067	0.667	Biological Process	GO:0042753	positive regulation of circadian rhythm	0.0599790201267797	0.247923355234372	4	0	4	6
GO:0042873 aldonate transport	4	0.247923355234372	0.067	0.667	Biological Process	GO:0042873	aldonate transport	0.0599790201267797	0.247923355234372	1	3	4	6
GO:0050829 defense response to Gram-negative bacterium	4	0.247923355234372	0.067	0.667	Biological Process	GO:0050829	defense response to Gram-negative bacterium	0.0599790201267797	0.247923355234372	1	3	4	6
GO:0051446 positive regulation of meiotic cell cycle	4	0.247923355234372	0.067	0.667	Biological Process	GO:0051446	positive regulation of meiotic cell cycle	0.0599790201267797	0.247923355234372	3	1	4	6
GO:0052646 alditol phosphate metabolic process	4	0.247923355234372	0.067	0.667	Biological Process	GO:0052646	alditol phosphate metabolic process	0.0599790201267797	0.247923355234372	2	2	4	6
GO:0071897 DNA biosynthetic process	4	0.247923355234372	0.067	0.667	Biological Process	GO:0071897	DNA biosynthetic process	0.0599790201267797	0.247923355234372	1	3	4	6
GO:0007010 cytoskeleton organization	156	0.256099982774861	2.607	0.318	Biological Process	GO:0007010	cytoskeleton organization	0.0620351877836729	0.256099982774861	31	125	156	490
GO:0000956 nuclear-transcribed mRNA catabolic process	39	0.256746441214047	0.652	0.358	Biological Process	GO:0000956	nuclear-transcribed mRNA catabolic process	0.062348236943204	0.256746441214047	39	0	39	109
GO:0006402 mRNA catabolic process	39	0.256746441214047	0.652	0.358	Biological Process	GO:0006402	mRNA catabolic process	0.062348236943204	0.256746441214047	39	0	39	109
GO:0006558 L-phenylalanine metabolic process	6	0.257941945628269	0.100	0.545	Biological Process	GO:0006558	L-phenylalanine metabolic process	0.0635030749749059	0.257941945628269	6	0	6	11
GO:0007584 response to nutrient	6	0.257941945628269	0.100	0.545	Biological Process	GO:0007584	response to nutrient	0.0635030749749059	0.257941945628269	4	2	6	11
GO:0008300 isoprenoid catabolic process	6	0.257941945628269	0.100	0.545	Biological Process	GO:0008300	isoprenoid catabolic process	0.0635030749749059	0.257941945628269	5	1	6	11
GO:0016115 terpenoid catabolic process	6	0.257941945628269	0.100	0.545	Biological Process	GO:0016115	terpenoid catabolic process	0.0635030749749059	0.257941945628269	5	1	6	11
GO:0019430 removal of superoxide radicals	6	0.257941945628269	0.100	0.545	Biological Process	GO:0019430	removal of superoxide radicals	0.0635030749749059	0.257941945628269	4	2	6	11
GO:0071450 cellular response to oxygen radical	6	0.257941945628269	0.100	0.545	Biological Process	GO:0071450	cellular response to oxygen radical	0.0635030749749059	0.257941945628269	4	2	6	11
GO:0071451 cellular response to superoxide	6	0.257941945628269	0.100	0.545	Biological Process	GO:0071451	cellular response to superoxide	0.0635030749749059	0.257941945628269	4	2	6	11
GO:0098869 cellular oxidant detoxification	6	0.257941945628269	0.100	0.545	Biological Process	GO:0098869	cellular oxidant detoxification	0.0635030749749059	0.257941945628269	4	2	6	11
GO:1902221 erythrose 4-phosphate/phosphoenolpyruvate family amino acid metabolic process	6	0.257941945628269	0.100	0.545	Biological Process	GO:1902221	erythrose 4-phosphate/phosphoenolpyruvate family amino acid metabolic process	0.0635030749749059	0.257941945628269	6	0	6	11
GO:1990748 cellular detoxification	6	0.257941945628269	0.100	0.545	Biological Process	GO:1990748	cellular detoxification	0.0635030749749059	0.257941945628269	4	2	6	11
GO:2000762 regulation of phenylpropanoid metabolic process	6	0.257941945628269	0.100	0.545	Biological Process	GO:2000762	regulation of phenylpropanoid metabolic process	0.0635030749749059	0.257941945628269	2	4	6	11
GO:0010374 stomatal complex development	74	0.259138861339745	1.237	0.335	Biological Process	GO:0010374	stomatal complex development	0.0638767028713752	0.259138861339745	15	59	74	221
GO:0015718 monocarboxylic acid transport	9	0.260401111873778	0.150	0.474	Biological Process	GO:0015718	monocarboxylic acid transport	0.0642671848317369	0.260401111873778	5	4	9	19
GO:0006576 cellular biogenic amine metabolic process	55	0.261930937636763	0.919	0.344	Biological Process	GO:0006576	cellular biogenic amine metabolic process	0.0647245552783104	0.261930937636763	19	36	55	160
GO:0010648 negative regulation of cell communication	26	0.262069566145655	0.434	0.377	Biological Process	GO:0010648	negative regulation of cell communication	0.0649185122719127	0.262069566145655	20	6	26	69
GO:0023057 negative regulation of signaling	26	0.262069566145655	0.434	0.377	Biological Process	GO:0023057	negative regulation of signaling	0.0649185122719127	0.262069566145655	20	6	26	69
GO:0034641 cellular nitrogen compound metabolic process	1421	0.264295859952959	23.747	0.295	Biological Process	GO:0034641	cellular nitrogen compound metabolic process	0.0655505271181317	0.264295859952959	775	646	1421	4819
GO:0006469 negative regulation of protein kinase activity	17	0.265433687741434	0.284	0.405	Biological Process	GO:0006469	negative regulation of protein kinase activity	0.0659944817784918	0.265433687741434	12	5	17	42
GO:0033673 negative regulation of kinase activity	17	0.265433687741434	0.284	0.405	Biological Process	GO:0033673	negative regulation of kinase activity	0.0659944817784918	0.265433687741434	12	5	17	42
GO:0009910 negative regulation of flower development	18	0.266591615762789	0.301	0.400	Biological Process	GO:0009910	negative regulation of flower development	0.0665260613375151	0.266591615762789	12	6	18	45
GO:0010563 negative regulation of phosphorus metabolic process	18	0.266591615762789	0.301	0.400	Biological Process	GO:0010563	negative regulation of phosphorus metabolic process	0.0665260613375151	0.266591615762789	12	6	18	45
GO:0045936 negative regulation of phosphate metabolic process	18	0.266591615762789	0.301	0.400	Biological Process	GO:0045936	negative regulation of phosphate metabolic process	0.0665260613375151	0.266591615762789	12	6	18	45
GO:0052543 callose deposition in cell wall	19	0.267470160545913	0.318	0.396	Biological Process	GO:0052543	callose deposition in cell wall	0.0668267920925195	0.267470160545913	8	11	19	48
GO:0044106 cellular amine metabolic process	58	0.269336775642871	0.969	0.341	Biological Process	GO:0044106	cellular amine metabolic process	0.0673752263262636	0.269336775642871	22	36	58	170
GO:0015630 microtubule cytoskeleton	33	0.269940009930769	0.484	0.359	Cellular Component	GO:0015630	microtubule cytoskeleton	0.0436667663123302	0.269940009930769	17	16	33	92
GO:0020037 heme binding	8	0.270069805212749	0.136	0.615	Molecular Function	GO:0020037	heme binding	0.0133697923372648	0.270069805212749	6	2	8	13
GO:0032934 sterol binding	8	0.270069805212749	0.136	0.615	Molecular Function	GO:0032934	sterol binding	0.0133697923372648	0.270069805212749	5	3	8	13
GO:0005985 sucrose metabolic process	10	0.272870821385263	0.167	0.455	Biological Process	GO:0005985	sucrose metabolic process	0.0692096691953165	0.272870821385263	5	5	10	22
GO:0009682 induced systemic resistance	10	0.272870821385263	0.167	0.455	Biological Process	GO:0009682	induced systemic resistance	0.0692096691953165	0.272870821385263	2	8	10	22
GO:0044273 sulfur compound catabolic process	10	0.272870821385263	0.167	0.455	Biological Process	GO:0044273	sulfur compound catabolic process	0.0692096691953165	0.272870821385263	3	7	10	22
GO:0055081 anion homeostasis	10	0.272870821385263	0.167	0.455	Biological Process	GO:0055081	anion homeostasis	0.0692096691953165	0.272870821385263	7	3	10	22
GO:0006342 chromatin silencing	80	0.272870821385263	1.337	0.331	Biological Process	GO:0006342	chromatin silencing	0.0725987190020615	0.272870821385263	18	62	80	242
GO:0051049 regulation of transport	59	0.272870821385263	0.986	0.339	Biological Process	GO:0051049	regulation of transport	0.0727791444191934	0.272870821385263	23	36	59	174
GO:0006743 ubiquinone metabolic process	11	0.272870821385263	0.184	0.440	Biological Process	GO:0006743	ubiquinone metabolic process	0.0729340667982391	0.272870821385263	7	4	11	25
GO:0000082 G1/S transition of mitotic cell cycle	3	0.272870821385263	0.050	0.750	Biological Process	GO:0000082	G1/S transition of mitotic cell cycle	0.0735803403186954	0.272870821385263	2	1	3	4
GO:0006065 UDP-glucuronate biosynthetic process	3	0.272870821385263	0.050	0.750	Biological Process	GO:0006065	UDP-glucuronate biosynthetic process	0.0735803403186954	0.272870821385263	0	3	3	4
GO:0006656 phosphatidylcholine biosynthetic process	3	0.272870821385263	0.050	0.750	Biological Process	GO:0006656	phosphatidylcholine biosynthetic process	0.0735803403186954	0.272870821385263	1	2	3	4
GO:0007091 metaphase/anaphase transition of mitotic cell cycle	3	0.272870821385263	0.050	0.750	Biological Process	GO:0007091	metaphase/anaphase transition of mitotic cell cycle	0.0735803403186954	0.272870821385263	1	2	3	4
GO:0007094 mitotic spindle assembly checkpoint	3	0.272870821385263	0.050	0.750	Biological Process	GO:0007094	mitotic spindle assembly checkpoint	0.0735803403186954	0.272870821385263	1	2	3	4
GO:0007164 establishment of tissue polarity	3	0.272870821385263	0.050	0.750	Biological Process	GO:0007164	establishment of tissue polarity	0.0735803403186954	0.272870821385263	2	1	3	4
GO:0009819 drought recovery	3	0.272870821385263	0.050	0.750	Biological Process	GO:0009819	drought recovery	0.0735803403186954	0.272870821385263	3	0	3	4
GO:0010135 ureide metabolic process	3	0.272870821385263	0.050	0.750	Biological Process	GO:0010135	ureide metabolic process	0.0735803403186954	0.272870821385263	3	0	3	4
GO:0010136 ureide catabolic process	3	0.272870821385263	0.050	0.750	Biological Process	GO:0010136	ureide catabolic process	0.0735803403186954	0.272870821385263	3	0	3	4
GO:0010965 regulation of mitotic sister chromatid separation	3	0.272870821385263	0.050	0.750	Biological Process	GO:0010965	regulation of mitotic sister chromatid separation	0.0735803403186954	0.272870821385263	1	2	3	4
GO:0015717 triose phosphate transport	3	0.272870821385263	0.050	0.750	Biological Process	GO:0015717	triose phosphate transport	0.0735803403186954	0.272870821385263	1	2	3	4
GO:0019336 phenol-containing compound catabolic process	3	0.272870821385263	0.050	0.750	Biological Process	GO:0019336	phenol-containing compound catabolic process	0.0735803403186954	0.272870821385263	3	0	3	4
GO:0019676 ammonia assimilation cycle	3	0.272870821385263	0.050	0.750	Biological Process	GO:0019676	ammonia assimilation cycle	0.0735803403186954	0.272870821385263	0	3	3	4
GO:0030002 cellular anion homeostasis	3	0.272870821385263	0.050	0.750	Biological Process	GO:0030002	cellular anion homeostasis	0.0735803403186954	0.272870821385263	1	2	3	4
GO:0030071 regulation of mitotic metaphase/anaphase transition	3	0.272870821385263	0.050	0.750	Biological Process	GO:0030071	regulation of mitotic metaphase/anaphase transition	0.0735803403186954	0.272870821385263	1	2	3	4
GO:0030320 cellular monovalent inorganic anion homeostasis	3	0.272870821385263	0.050	0.750	Biological Process	GO:0030320	cellular monovalent inorganic anion homeostasis	0.0735803403186954	0.272870821385263	1	2	3	4
GO:0030417 nicotianamine metabolic process	3	0.272870821385263	0.050	0.750	Biological Process	GO:0030417	nicotianamine metabolic process	0.0735803403186954	0.272870821385263	1	2	3	4
GO:0030418 nicotianamine biosynthetic process	3	0.272870821385263	0.050	0.750	Biological Process	GO:0030418	nicotianamine biosynthetic process	0.0735803403186954	0.272870821385263	1	2	3	4
GO:0030643 cellular phosphate ion homeostasis	3	0.272870821385263	0.050	0.750	Biological Process	GO:0030643	cellular phosphate ion homeostasis	0.0735803403186954	0.272870821385263	1	2	3	4
GO:0031397 negative regulation of protein ubiquitination	3	0.272870821385263	0.050	0.750	Biological Process	GO:0031397	negative regulation of protein ubiquitination	0.0735803403186954	0.272870821385263	1	2	3	4
GO:0031570 DNA integrity checkpoint	3	0.272870821385263	0.050	0.750	Biological Process	GO:0031570	DNA integrity checkpoint	0.0735803403186954	0.272870821385263	0	3	3	4
GO:0031577 spindle checkpoint	3	0.272870821385263	0.050	0.750	Biological Process	GO:0031577	spindle checkpoint	0.0735803403186954	0.272870821385263	1	2	3	4
GO:0032435 negative regulation of proteasomal ubiquitin-dependent protein catabolic process	3	0.272870821385263	0.050	0.750	Biological Process	GO:0032435	negative regulation of proteasomal ubiquitin-dependent protein catabolic process	0.0735803403186954	0.272870821385263	1	2	3	4
GO:0033046 negative regulation of sister chromatid segregation	3	0.272870821385263	0.050	0.750	Biological Process	GO:0033046	negative regulation of sister chromatid segregation	0.0735803403186954	0.272870821385263	1	2	3	4
GO:0033047 regulation of mitotic sister chromatid segregation	3	0.272870821385263	0.050	0.750	Biological Process	GO:0033047	regulation of mitotic sister chromatid segregation	0.0735803403186954	0.272870821385263	1	2	3	4
GO:0033048 negative regulation of mitotic sister chromatid segregation	3	0.272870821385263	0.050	0.750	Biological Process	GO:0033048	negative regulation of mitotic sister chromatid segregation	0.0735803403186954	0.272870821385263	1	2	3	4
GO:0035436 triose phosphate transmembrane transport	3	0.272870821385263	0.050	0.750	Biological Process	GO:0035436	triose phosphate transmembrane transport	0.0735803403186954	0.272870821385263	1	2	3	4
GO:0043393 regulation of protein binding	3	0.272870821385263	0.050	0.750	Biological Process	GO:0043393	regulation of protein binding	0.0735803403186954	0.272870821385263	3	0	3	4
GO:0044784 metaphase/anaphase transition of cell cycle	3	0.272870821385263	0.050	0.750	Biological Process	GO:0044784	metaphase/anaphase transition of cell cycle	0.0735803403186954	0.272870821385263	1	2	3	4
GO:0044843 cell cycle G1/S phase transition	3	0.272870821385263	0.050	0.750	Biological Process	GO:0044843	cell cycle G1/S phase transition	0.0735803403186954	0.272870821385263	2	1	3	4
GO:0045841 negative regulation of mitotic metaphase/anaphase transition	3	0.272870821385263	0.050	0.750	Biological Process	GO:0045841	negative regulation of mitotic metaphase/anaphase transition	0.0735803403186954	0.272870821385263	1	2	3	4
GO:0051306 mitotic sister chromatid separation	3	0.272870821385263	0.050	0.750	Biological Process	GO:0051306	mitotic sister chromatid separation	0.0735803403186954	0.272870821385263	1	2	3	4
GO:0051340 regulation of ligase activity	3	0.272870821385263	0.050	0.750	Biological Process	GO:0051340	regulation of ligase activity	0.0735803403186954	0.272870821385263	1	2	3	4
GO:0051352 negative regulation of ligase activity	3	0.272870821385263	0.050	0.750	Biological Process	GO:0051352	negative regulation of ligase activity	0.0735803403186954	0.272870821385263	1	2	3	4
GO:0051436 negative regulation of ubiquitin-protein ligase activity involved in mitotic cell cycle	3	0.272870821385263	0.050	0.750	Biological Process	GO:0051436	negative regulation of ubiquitin-protein ligase activity involved in mitotic cell cycle	0.0735803403186954	0.272870821385263	1	2	3	4
GO:0051438 regulation of ubiquitin-protein transferase activity	3	0.272870821385263	0.050	0.750	Biological Process	GO:0051438	regulation of ubiquitin-protein transferase activity	0.0735803403186954	0.272870821385263	1	2	3	4
GO:0051439 regulation of ubiquitin-protein ligase activity involved in mitotic cell cycle	3	0.272870821385263	0.050	0.750	Biological Process	GO:0051439	regulation of ubiquitin-protein ligase activity involved in mitotic cell cycle	0.0735803403186954	0.272870821385263	1	2	3	4
GO:0051444 negative regulation of ubiquitin-protein transferase activity	3	0.272870821385263	0.050	0.750	Biological Process	GO:0051444	negative regulation of ubiquitin-protein transferase activity	0.0735803403186954	0.272870821385263	1	2	3	4
GO:0051985 negative regulation of chromosome segregation	3	0.272870821385263	0.050	0.750	Biological Process	GO:0051985	negative regulation of chromosome segregation	0.0735803403186954	0.272870821385263	1	2	3	4
GO:0070141 response to UV-A	3	0.272870821385263	0.050	0.750	Biological Process	GO:0070141	response to UV-A	0.0735803403186954	0.272870821385263	3	0	3	4
GO:0071173 spindle assembly checkpoint	3	0.272870821385263	0.050	0.750	Biological Process	GO:0071173	spindle assembly checkpoint	0.0735803403186954	0.272870821385263	1	2	3	4
GO:0071174 mitotic spindle checkpoint	3	0.272870821385263	0.050	0.750	Biological Process	GO:0071174	mitotic spindle checkpoint	0.0735803403186954	0.272870821385263	1	2	3	4
GO:0071492 cellular response to UV-A	3	0.272870821385263	0.050	0.750	Biological Process	GO:0071492	cellular response to UV-A	0.0735803403186954	0.272870821385263	3	0	3	4
GO:0072351 tricarboxylic acid biosynthetic process	3	0.272870821385263	0.050	0.750	Biological Process	GO:0072351	tricarboxylic acid biosynthetic process	0.0735803403186954	0.272870821385263	1	2	3	4
GO:0072501 cellular divalent inorganic anion homeostasis	3	0.272870821385263	0.050	0.750	Biological Process	GO:0072501	cellular divalent inorganic anion homeostasis	0.0735803403186954	0.272870821385263	1	2	3	4
GO:0072502 cellular trivalent inorganic anion homeostasis	3	0.272870821385263	0.050	0.750	Biological Process	GO:0072502	cellular trivalent inorganic anion homeostasis	0.0735803403186954	0.272870821385263	1	2	3	4
GO:0080144 amino acid homeostasis	3	0.272870821385263	0.050	0.750	Biological Process	GO:0080144	amino acid homeostasis	0.0735803403186954	0.272870821385263	3	0	3	4
GO:1901799 negative regulation of proteasomal protein catabolic process	3	0.272870821385263	0.050	0.750	Biological Process	GO:1901799	negative regulation of proteasomal protein catabolic process	0.0735803403186954	0.272870821385263	1	2	3	4
GO:1901988 negative regulation of cell cycle phase transition	3	0.272870821385263	0.050	0.750	Biological Process	GO:1901988	negative regulation of cell cycle phase transition	0.0735803403186954	0.272870821385263	1	2	3	4
GO:1901991 negative regulation of mitotic cell cycle phase transition	3	0.272870821385263	0.050	0.750	Biological Process	GO:1901991	negative regulation of mitotic cell cycle phase transition	0.0735803403186954	0.272870821385263	1	2	3	4
GO:1902099 regulation of metaphase/anaphase transition of cell cycle	3	0.272870821385263	0.050	0.750	Biological Process	GO:1902099	regulation of metaphase/anaphase transition of cell cycle	0.0735803403186954	0.272870821385263	1	2	3	4
GO:1902100 negative regulation of metaphase/anaphase transition of cell cycle	3	0.272870821385263	0.050	0.750	Biological Process	GO:1902100	negative regulation of metaphase/anaphase transition of cell cycle	0.0735803403186954	0.272870821385263	1	2	3	4
GO:1903051 negative regulation of proteolysis involved in cellular protein catabolic process	3	0.272870821385263	0.050	0.750	Biological Process	GO:1903051	negative regulation of proteolysis involved in cellular protein catabolic process	0.0735803403186954	0.272870821385263	1	2	3	4
GO:1903363 negative regulation of cellular protein catabolic process	3	0.272870821385263	0.050	0.750	Biological Process	GO:1903363	negative regulation of cellular protein catabolic process	0.0735803403186954	0.272870821385263	1	2	3	4
GO:1904666 regulation of ubiquitin protein ligase activity	3	0.272870821385263	0.050	0.750	Biological Process	GO:1904666	regulation of ubiquitin protein ligase activity	0.0735803403186954	0.272870821385263	1	2	3	4
GO:1904667 negative regulation of ubiquitin protein ligase activity	3	0.272870821385263	0.050	0.750	Biological Process	GO:1904667	negative regulation of ubiquitin protein ligase activity	0.0735803403186954	0.272870821385263	1	2	3	4
GO:2000816 negative regulation of mitotic sister chromatid separation	3	0.272870821385263	0.050	0.750	Biological Process	GO:2000816	negative regulation of mitotic sister chromatid separation	0.0735803403186954	0.272870821385263	1	2	3	4
GO:0000103 sulfate assimilation	7	0.2750674389194	0.117	0.500	Biological Process	GO:0000103	sulfate assimilation	0.0745917186588258	0.2750674389194	3	4	7	14
GO:0006801 superoxide metabolic process	7	0.2750674389194	0.117	0.500	Biological Process	GO:0006801	superoxide metabolic process	0.0745917186588258	0.2750674389194	5	2	7	14
GO:0007602 phototransduction	7	0.2750674389194	0.117	0.500	Biological Process	GO:0007602	phototransduction	0.0745917186588258	0.2750674389194	5	2	7	14
GO:0009585 red, far-red light phototransduction	7	0.2750674389194	0.117	0.500	Biological Process	GO:0009585	red, far-red light phototransduction	0.0745917186588258	0.2750674389194	5	2	7	14
GO:0010143 cutin biosynthetic process	7	0.2750674389194	0.117	0.500	Biological Process	GO:0010143	cutin biosynthetic process	0.0745917186588258	0.2750674389194	1	6	7	14
GO:0042547 cell wall modification involved in multidimensional cell growth	12	0.278883091978841	0.201	0.429	Biological Process	GO:0042547	cell wall modification involved in multidimensional cell growth	0.0757114061405081	0.278883091978841	0	12	12	28
GO:0009310 amine catabolic process	41	0.280590499577337	0.685	0.350	Biological Process	GO:0009310	amine catabolic process	0.0767893957990797	0.280590499577337	11	30	41	117
GO:0042402 cellular biogenic amine catabolic process	41	0.280590499577337	0.685	0.350	Biological Process	GO:0042402	cellular biogenic amine catabolic process	0.0767893957990797	0.280590499577337	11	30	41	117
GO:0042435 indole-containing compound biosynthetic process	46	0.280590499577337	0.769	0.346	Biological Process	GO:0042435	indole-containing compound biosynthetic process	0.0777626626224077	0.280590499577337	12	34	46	133
GO:0052386 cell wall thickening	19	0.280590499577337	0.318	0.388	Biological Process	GO:0052386	cell wall thickening	0.0808427666627513	0.280590499577337	8	11	19	49
GO:0006722 triterpenoid metabolic process	17	0.280590499577337	0.284	0.395	Biological Process	GO:0006722	triterpenoid metabolic process	0.0810127029705507	0.280590499577337	8	9	17	43
GO:0042752 regulation of circadian rhythm	18	0.280590499577337	0.301	0.391	Biological Process	GO:0042752	regulation of circadian rhythm	0.0810321660328256	0.280590499577337	14	4	18	46
GO:0000025 maltose catabolic process	2	0.280590499577337	0.033	1.000	Biological Process	GO:0000025	maltose catabolic process	0.0818650780105476	0.280590499577337	2	0	2	2
GO:0000076 DNA replication checkpoint	2	0.280590499577337	0.033	1.000	Biological Process	GO:0000076	DNA replication checkpoint	0.0818650780105476	0.280590499577337	0	2	2	2
GO:0002119 nematode larval development	2	0.280590499577337	0.033	1.000	Biological Process	GO:0002119	nematode larval development	0.0818650780105476	0.280590499577337	2	0	2	2
GO:0002164 larval development	2	0.280590499577337	0.033	1.000	Biological Process	GO:0002164	larval development	0.0818650780105476	0.280590499577337	2	0	2	2
GO:0002215 defense response to nematode	2	0.280590499577337	0.033	1.000	Biological Process	GO:0002215	defense response to nematode	0.0818650780105476	0.280590499577337	0	2	2	2
GO:0006140 regulation of nucleotide metabolic process	2	0.280590499577337	0.033	1.000	Biological Process	GO:0006140	regulation of nucleotide metabolic process	0.0818650780105476	0.280590499577337	2	0	2	2
GO:0006573 valine metabolic process	2	0.280590499577337	0.033	1.000	Biological Process	GO:0006573	valine metabolic process	0.0818650780105476	0.280590499577337	1	1	2	2
GO:0006658 phosphatidylserine metabolic process	2	0.280590499577337	0.033	1.000	Biological Process	GO:0006658	phosphatidylserine metabolic process	0.0818650780105476	0.280590499577337	2	0	2	2
GO:0006659 phosphatidylserine biosynthetic process	2	0.280590499577337	0.033	1.000	Biological Process	GO:0006659	phosphatidylserine biosynthetic process	0.0818650780105476	0.280590499577337	2	0	2	2
GO:0009118 regulation of nucleoside metabolic process	2	0.280590499577337	0.033	1.000	Biological Process	GO:0009118	regulation of nucleoside metabolic process	0.0818650780105476	0.280590499577337	2	0	2	2
GO:0009413 response to flooding	2	0.280590499577337	0.033	1.000	Biological Process	GO:0009413	response to flooding	0.0818650780105476	0.280590499577337	1	1	2	2
GO:0010069 zygote asymmetric cytokinesis in embryo sac	2	0.280590499577337	0.033	1.000	Biological Process	GO:0010069	zygote asymmetric cytokinesis in embryo sac	0.0818650780105476	0.280590499577337	0	2	2	2
GO:0010116 positive regulation of abscisic acid biosynthetic process	2	0.280590499577337	0.033	1.000	Biological Process	GO:0010116	positive regulation of abscisic acid biosynthetic process	0.0818650780105476	0.280590499577337	1	1	2	2
GO:0010226 response to lithium ion	2	0.280590499577337	0.033	1.000	Biological Process	GO:0010226	response to lithium ion	0.0818650780105476	0.280590499577337	0	2	2	2
GO:0010266 response to vitamin B1	2	0.280590499577337	0.033	1.000	Biological Process	GO:0010266	response to vitamin B1	0.0818650780105476	0.280590499577337	1	1	2	2
GO:0010421 hydrogen peroxide-mediated programmed cell death	2	0.280590499577337	0.033	1.000	Biological Process	GO:0010421	hydrogen peroxide-mediated programmed cell death	0.0818650780105476	0.280590499577337	0	2	2	2
GO:0010441 guard cell development	2	0.280590499577337	0.033	1.000	Biological Process	GO:0010441	guard cell development	0.0818650780105476	0.280590499577337	0	2	2	2
GO:0010442 guard cell morphogenesis	2	0.280590499577337	0.033	1.000	Biological Process	GO:0010442	guard cell morphogenesis	0.0818650780105476	0.280590499577337	0	2	2	2
GO:0010454 negative regulation of cell fate commitment	2	0.280590499577337	0.033	1.000	Biological Process	GO:0010454	negative regulation of cell fate commitment	0.0818650780105476	0.280590499577337	1	1	2	2
GO:0015720 allantoin transport	2	0.280590499577337	0.033	1.000	Biological Process	GO:0015720	allantoin transport	0.0818650780105476	0.280590499577337	2	0	2	2
GO:0015812 gamma-aminobutyric acid transport	2	0.280590499577337	0.033	1.000	Biological Process	GO:0015812	gamma-aminobutyric acid transport	0.0818650780105476	0.280590499577337	2	0	2	2
GO:0015914 phospholipid transport	2	0.280590499577337	0.033	1.000	Biological Process	GO:0015914	phospholipid transport	0.0818650780105476	0.280590499577337	1	1	2	2
GO:0016107 sesquiterpenoid catabolic process	2	0.280590499577337	0.033	1.000	Biological Process	GO:0016107	sesquiterpenoid catabolic process	0.0818650780105476	0.280590499577337	1	1	2	2
GO:0016598 protein arginylation	2	0.280590499577337	0.033	1.000	Biological Process	GO:0016598	protein arginylation	0.0818650780105476	0.280590499577337	2	0	2	2
GO:0018105 peptidyl-serine phosphorylation	2	0.280590499577337	0.033	1.000	Biological Process	GO:0018105	peptidyl-serine phosphorylation	0.0818650780105476	0.280590499577337	1	1	2	2
GO:0018209 peptidyl-serine modification	2	0.280590499577337	0.033	1.000	Biological Process	GO:0018209	peptidyl-serine modification	0.0818650780105476	0.280590499577337	1	1	2	2
GO:0018315 molybdenum incorporation into molybdenum-molybdopterin complex	2	0.280590499577337	0.033	1.000	Biological Process	GO:0018315	molybdenum incorporation into molybdenum-molybdopterin complex	0.0818650780105476	0.280590499577337	2	0	2	2
GO:0031117 positive regulation of microtubule depolymerization	2	0.280590499577337	0.033	1.000	Biological Process	GO:0031117	positive regulation of microtubule depolymerization	0.0818650780105476	0.280590499577337	2	0	2	2
GO:0031221 arabinan metabolic process	2	0.280590499577337	0.033	1.000	Biological Process	GO:0031221	arabinan metabolic process	0.0818650780105476	0.280590499577337	1	1	2	2
GO:0033306 phytol metabolic process	2	0.280590499577337	0.033	1.000	Biological Process	GO:0033306	phytol metabolic process	0.0818650780105476	0.280590499577337	2	0	2	2
GO:0036474 cell death in response to hydrogen peroxide	2	0.280590499577337	0.033	1.000	Biological Process	GO:0036474	cell death in response to hydrogen peroxide	0.0818650780105476	0.280590499577337	0	2	2	2
GO:0042040 metal incorporation into metallo-molybdopterin complex	2	0.280590499577337	0.033	1.000	Biological Process	GO:0042040	metal incorporation into metallo-molybdopterin complex	0.0818650780105476	0.280590499577337	2	0	2	2
GO:0043243 positive regulation of protein complex disassembly	2	0.280590499577337	0.033	1.000	Biological Process	GO:0043243	positive regulation of protein complex disassembly	0.0818650780105476	0.280590499577337	2	0	2	2
GO:0043290 apocarotenoid catabolic process	2	0.280590499577337	0.033	1.000	Biological Process	GO:0043290	apocarotenoid catabolic process	0.0818650780105476	0.280590499577337	1	1	2	2
GO:0043618 regulation of transcription from RNA polymerase II promoter in response to stress	2	0.280590499577337	0.033	1.000	Biological Process	GO:0043618	regulation of transcription from RNA polymerase II promoter in response to stress	0.0818650780105476	0.280590499577337	2	0	2	2
GO:0045828 positive regulation of isoprenoid metabolic process	2	0.280590499577337	0.033	1.000	Biological Process	GO:0045828	positive regulation of isoprenoid metabolic process	0.0818650780105476	0.280590499577337	1	1	2	2
GO:0046345 abscisic acid catabolic process	2	0.280590499577337	0.033	1.000	Biological Process	GO:0046345	abscisic acid catabolic process	0.0818650780105476	0.280590499577337	1	1	2	2
GO:0046839 phospholipid dephosphorylation	2	0.280590499577337	0.033	1.000	Biological Process	GO:0046839	phospholipid dephosphorylation	0.0818650780105476	0.280590499577337	1	1	2	2
GO:0046856 phosphatidylinositol dephosphorylation	2	0.280590499577337	0.033	1.000	Biological Process	GO:0046856	phosphatidylinositol dephosphorylation	0.0818650780105476	0.280590499577337	1	1	2	2
GO:0046937 phytochelatin metabolic process	2	0.280590499577337	0.033	1.000	Biological Process	GO:0046937	phytochelatin metabolic process	0.0818650780105476	0.280590499577337	0	2	2	2
GO:0046938 phytochelatin biosynthetic process	2	0.280590499577337	0.033	1.000	Biological Process	GO:0046938	phytochelatin biosynthetic process	0.0818650780105476	0.280590499577337	0	2	2	2
GO:0048102 autophagic cell death	2	0.280590499577337	0.033	1.000	Biological Process	GO:0048102	autophagic cell death	0.0818650780105476	0.280590499577337	2	0	2	2
GO:0051196 regulation of coenzyme metabolic process	2	0.280590499577337	0.033	1.000	Biological Process	GO:0051196	regulation of coenzyme metabolic process	0.0818650780105476	0.280590499577337	2	0	2	2
GO:0051513 regulation of monopolar cell growth	2	0.280590499577337	0.033	1.000	Biological Process	GO:0051513	regulation of monopolar cell growth	0.0818650780105476	0.280590499577337	0	2	2	2
GO:0061062 regulation of nematode larval development	2	0.280590499577337	0.033	1.000	Biological Process	GO:0061062	regulation of nematode larval development	0.0818650780105476	0.280590499577337	2	0	2	2
GO:0071280 cellular response to copper ion	2	0.280590499577337	0.033	1.000	Biological Process	GO:0071280	cellular response to copper ion	0.0818650780105476	0.280590499577337	2	0	2	2
GO:0071497 cellular response to freezing	2	0.280590499577337	0.033	1.000	Biological Process	GO:0071497	cellular response to freezing	0.0818650780105476	0.280590499577337	1	1	2	2
GO:0071588 hydrogen peroxide mediated signaling pathway	2	0.280590499577337	0.033	1.000	Biological Process	GO:0071588	hydrogen peroxide mediated signaling pathway	0.0818650780105476	0.280590499577337	0	2	2	2
GO:0072708 response to sorbitol	2	0.280590499577337	0.033	1.000	Biological Process	GO:0072708	response to sorbitol	0.0818650780105476	0.280590499577337	2	0	2	2
GO:0080151 positive regulation of salicylic acid mediated signaling pathway	2	0.280590499577337	0.033	1.000	Biological Process	GO:0080151	positive regulation of salicylic acid mediated signaling pathway	0.0818650780105476	0.280590499577337	0	2	2	2
GO:0097031 mitochondrial respiratory chain complex I biogenesis	2	0.280590499577337	0.033	1.000	Biological Process	GO:0097031	mitochondrial respiratory chain complex I biogenesis	0.0818650780105476	0.280590499577337	2	0	2	2
GO:1900378 positive regulation of secondary metabolite biosynthetic process	2	0.280590499577337	0.033	1.000	Biological Process	GO:1900378	positive regulation of secondary metabolite biosynthetic process	0.0818650780105476	0.280590499577337	1	1	2	2
GO:1900542 regulation of purine nucleotide metabolic process	2	0.280590499577337	0.033	1.000	Biological Process	GO:1900542	regulation of purine nucleotide metabolic process	0.0818650780105476	0.280590499577337	2	0	2	2
GO:1901881 positive regulation of protein depolymerization	2	0.280590499577337	0.033	1.000	Biological Process	GO:1901881	positive regulation of protein depolymerization	0.0818650780105476	0.280590499577337	2	0	2	2
GO:1903173 fatty alcohol metabolic process	2	0.280590499577337	0.033	1.000	Biological Process	GO:1903173	fatty alcohol metabolic process	0.0818650780105476	0.280590499577337	2	0	2	2
GO:2000068 regulation of defense response to insect	2	0.280590499577337	0.033	1.000	Biological Process	GO:2000068	regulation of defense response to insect	0.0818650780105476	0.280590499577337	1	1	2	2
GO:0050793 regulation of developmental process	270	0.280590499577337	4.512	0.308	Biological Process	GO:0050793	regulation of developmental process	0.0823473666897512	0.280590499577337	116	154	270	878
GO:0006570 tyrosine metabolic process	5	0.280590499577337	0.084	0.556	Biological Process	GO:0006570	tyrosine metabolic process	0.0826724598084354	0.280590499577337	3	2	5	9
GO:0009313 oligosaccharide catabolic process	5	0.280590499577337	0.084	0.556	Biological Process	GO:0009313	oligosaccharide catabolic process	0.0826724598084354	0.280590499577337	4	1	5	9
GO:0010555 response to mannitol	5	0.280590499577337	0.084	0.556	Biological Process	GO:0010555	response to mannitol	0.0826724598084354	0.280590499577337	4	1	5	9
GO:0015740 C4-dicarboxylate transport	5	0.280590499577337	0.084	0.556	Biological Process	GO:0015740	C4-dicarboxylate transport	0.0826724598084354	0.280590499577337	3	2	5	9
GO:0015936 coenzyme A metabolic process	5	0.280590499577337	0.084	0.556	Biological Process	GO:0015936	coenzyme A metabolic process	0.0826724598084354	0.280590499577337	5	0	5	9
GO:0015937 coenzyme A biosynthetic process	5	0.280590499577337	0.084	0.556	Biological Process	GO:0015937	coenzyme A biosynthetic process	0.0826724598084354	0.280590499577337	5	0	5	9
GO:0033865 nucleoside bisphosphate metabolic process	5	0.280590499577337	0.084	0.556	Biological Process	GO:0033865	nucleoside bisphosphate metabolic process	0.0826724598084354	0.280590499577337	5	0	5	9
GO:0033866 nucleoside bisphosphate biosynthetic process	5	0.280590499577337	0.084	0.556	Biological Process	GO:0033866	nucleoside bisphosphate biosynthetic process	0.0826724598084354	0.280590499577337	5	0	5	9
GO:0033875 ribonucleoside bisphosphate metabolic process	5	0.280590499577337	0.084	0.556	Biological Process	GO:0033875	ribonucleoside bisphosphate metabolic process	0.0826724598084354	0.280590499577337	5	0	5	9
GO:0034030 ribonucleoside bisphosphate biosynthetic process	5	0.280590499577337	0.084	0.556	Biological Process	GO:0034030	ribonucleoside bisphosphate biosynthetic process	0.0826724598084354	0.280590499577337	5	0	5	9
GO:0034032 purine nucleoside bisphosphate metabolic process	5	0.280590499577337	0.084	0.556	Biological Process	GO:0034032	purine nucleoside bisphosphate metabolic process	0.0826724598084354	0.280590499577337	5	0	5	9
GO:0034033 purine nucleoside bisphosphate biosynthetic process	5	0.280590499577337	0.084	0.556	Biological Process	GO:0034033	purine nucleoside bisphosphate biosynthetic process	0.0826724598084354	0.280590499577337	5	0	5	9
GO:0071484 cellular response to light intensity	5	0.280590499577337	0.084	0.556	Biological Process	GO:0071484	cellular response to light intensity	0.0826724598084354	0.280590499577337	5	0	5	9
GO:0009074 aromatic amino acid family catabolic process	30	0.281211996766311	0.501	0.361	Biological Process	GO:0009074	aromatic amino acid family catabolic process	0.0829417184105048	0.281211996766311	8	22	30	83
GO:0051093 negative regulation of developmental process	37	0.281211996766311	0.618	0.352	Biological Process	GO:0051093	negative regulation of developmental process	0.0830269423725032	0.281211996766311	25	12	37	105
GO:0016702 oxidoreductase activity, acting on single donors with incorporation of molecular oxygen, incorporation of two atoms of oxygen	12	0.286982274007151	0.204	0.522	Molecular Function	GO:0016702	oxidoreductase activity, acting on single donors with incorporation of molecular oxygen, incorporation of two atoms of oxygen	0.0143964705112498	0.286982274007151	9	3	12	23
GO:0006644 phospholipid metabolic process	130	0.287958887672379	2.172	0.318	Biological Process	GO:0006644	phospholipid metabolic process	0.0851066791719098	0.287958887672379	77	53	130	409
GO:0007275 multicellular organism development	1043	0.288181633088515	17.430	0.296	Biological Process	GO:0007275	multicellular organism development	0.0852603186255173	0.288181633088515	522	521	1043	3526
GO:0044707 single-multicellular organism process	1056	0.288857111331919	17.647	0.296	Biological Process	GO:0044707	single-multicellular organism process	0.0855481755681369	0.288857111331919	531	525	1056	3571
GO:0008028 monocarboxylic acid transmembrane transporter activity	10	0.289331277835729	0.170	0.556	Molecular Function	GO:0008028	monocarboxylic acid transmembrane transporter activity	0.0147052860682186	0.289331277835729	7	3	10	18
GO:0044092 negative regulation of molecular function	27	0.293754291978303	0.451	0.365	Biological Process	GO:0044092	negative regulation of molecular function	0.0870880335450605	0.293754291978303	17	10	27	74
GO:0030095 chloroplast photosystem II	9	0.296308710647452	0.132	0.474	Cellular Component	GO:0030095	chloroplast photosystem II	0.0485547887195405	0.296308710647452	0	9	9	19
GO:0009084 glutamine family amino acid biosynthetic process	9	0.296541718434647	0.150	0.450	Biological Process	GO:0009084	glutamine family amino acid biosynthetic process	0.0880951174508778	0.296541718434647	5	4	9	20
GO:1901401 regulation of tetrapyrrole metabolic process	9	0.296541718434647	0.150	0.450	Biological Process	GO:1901401	regulation of tetrapyrrole metabolic process	0.0880951174508778	0.296541718434647	7	2	9	20
GO:0009968 negative regulation of signal transduction	25	0.301898891135723	0.418	0.368	Biological Process	GO:0009968	negative regulation of signal transduction	0.0897785855418847	0.301898891135723	20	5	25	68
GO:0009538 photosystem I reaction center	6	0.308134069020315	0.088	0.545	Cellular Component	GO:0009538	photosystem I reaction center	0.0511398980096742	0.308134069020315	0	6	6	11
GO:0045814 negative regulation of gene expression, epigenetic	80	0.308754436823991	1.337	0.327	Biological Process	GO:0045814	negative regulation of gene expression, epigenetic	0.0919113603830101	0.308754436823991	18	62	80	245
GO:0006995 cellular response to nitrogen starvation	10	0.308988535305738	0.167	0.435	Biological Process	GO:0006995	cellular response to nitrogen starvation	0.092075194250156	0.308988535305738	4	6	10	23
GO:0034613 cellular protein localization	299	0.309157845684462	4.997	0.305	Biological Process	GO:0034613	cellular protein localization	0.0922198448888144	0.309157845684462	171	128	299	979
GO:0009690 cytokinin metabolic process	23	0.309242054347505	0.384	0.371	Biological Process	GO:0009690	cytokinin metabolic process	0.0923391874651293	0.309242054347505	15	8	23	62
GO:0044432 endoplasmic reticulum part	26	0.318652368533304	0.381	0.366	Cellular Component	GO:0044432	endoplasmic reticulum part	0.0535550199215638	0.318652368533304	15	11	26	71
GO:0071669 plant-type cell wall organization or biogenesis	151	0.318896346389273	2.523	0.314	Biological Process	GO:0071669	plant-type cell wall organization or biogenesis	0.0953191090212911	0.318896346389273	27	124	151	481
GO:0006665 sphingolipid metabolic process	20	0.319605502645429	0.334	0.377	Biological Process	GO:0006665	sphingolipid metabolic process	0.0957258406765561	0.319605502645429	15	5	20	53
GO:2000242 negative regulation of reproductive process	20	0.319605502645429	0.334	0.377	Biological Process	GO:2000242	negative regulation of reproductive process	0.0957258406765561	0.319605502645429	13	7	20	53
GO:0009888 tissue development	369	0.321272580313085	6.166	0.303	Biological Process	GO:0009888	tissue development	0.0963230405326251	0.321272580313085	127	242	369	1218
GO:0042436 indole-containing compound catabolic process	29	0.322053717872137	0.485	0.358	Biological Process	GO:0042436	indole-containing compound catabolic process	0.0966848478654616	0.322053717872137	5	24	29	81
GO:0042787 protein ubiquitination involved in ubiquitin-dependent protein catabolic process	6	0.322053717872137	0.100	0.500	Biological Process	GO:0042787	protein ubiquitination involved in ubiquitin-dependent protein catabolic process	0.0970478753734138	0.322053717872137	5	1	6	12
GO:0051304 chromosome separation	6	0.322053717872137	0.100	0.500	Biological Process	GO:0051304	chromosome separation	0.0970478753734138	0.322053717872137	1	5	6	12
GO:0071804 cellular potassium ion transport	6	0.322053717872137	0.100	0.500	Biological Process	GO:0071804	cellular potassium ion transport	0.0970478753734138	0.322053717872137	4	2	6	12
GO:0071805 potassium ion transmembrane transport	6	0.322053717872137	0.100	0.500	Biological Process	GO:0071805	potassium ion transmembrane transport	0.0970478753734138	0.322053717872137	4	2	6	12
GO:0008544 epidermis development	13	0.323746775890215	0.217	0.406	Biological Process	GO:0008544	epidermis development	0.0978539919814423	0.323746775890215	5	8	13	32
GO:0009913 epidermal cell differentiation	13	0.323746775890215	0.217	0.406	Biological Process	GO:0009913	epidermal cell differentiation	0.0978539919814423	0.323746775890215	5	8	13	32
GO:0030855 epithelial cell differentiation	13	0.323746775890215	0.217	0.406	Biological Process	GO:0030855	epithelial cell differentiation	0.0978539919814423	0.323746775890215	5	8	13	32
GO:0043648 dicarboxylic acid metabolic process	14	0.325253062165257	0.234	0.400	Biological Process	GO:0043648	dicarboxylic acid metabolic process	0.098467297609175	0.325253062165257	5	9	14	35
GO:0071901 negative regulation of protein serine/threonine kinase activity	16	0.325253062165257	0.267	0.390	Biological Process	GO:0071901	negative regulation of protein serine/threonine kinase activity	0.0985074783035543	0.325253062165257	11	5	16	41
GO:0098552 side of membrane	30	0.325823730941942	0.440	0.357	Cellular Component	GO:0098552	side of membrane	0.0554447945510448	0.325823730941942	21	9	30	84
GO:0006073 cellular glucan metabolic process	121	0.333592147573807	2.022	0.317	Biological Process	GO:0006073	cellular glucan metabolic process	0.10123637385238	0.333592147573807	52	69	121	382
GO:0044042 glucan metabolic process	121	0.333592147573807	2.022	0.317	Biological Process	GO:0044042	glucan metabolic process	0.10123637385238	0.333592147573807	52	69	121	382
GO:0006333 chromatin assembly or disassembly	26	0.336075310019778	0.434	0.361	Biological Process	GO:0006333	chromatin assembly or disassembly	0.102092347376514	0.336075310019778	14	12	26	72
GO:0006139 nucleobase-containing compound metabolic process	1219	0.337336104336044	20.371	0.294	Biological Process	GO:0006139	nucleobase-containing compound metabolic process	0.102578132884635	0.337336104336044	664	555	1219	4143
GO:0004674 protein serine/threonine kinase activity	119	0.338969370440511	2.019	0.338	Molecular Function	GO:0004674	protein serine/threonine kinase activity	0.0174518883791154	0.338969370440511	45	74	119	352
GO:0005789 endoplasmic reticulum membrane	22	0.346337579651957	0.323	0.373	Cellular Component	GO:0005789	endoplasmic reticulum membrane	0.0596631964946649	0.346337579651957	15	7	22	59
GO:0003713 transcription coactivator activity	11	0.347833253459191	0.187	0.524	Molecular Function	GO:0003713	transcription coactivator activity	0.0182561792326273	0.347833253459191	8	3	11	21
GO:0043565 sequence-specific DNA binding	42	0.347833253459191	0.713	0.382	Molecular Function	GO:0043565	sequence-specific DNA binding	0.0183674325258979	0.347833253459191	31	11	42	110
GO:0006144 purine nucleobase metabolic process	7	0.348459478401432	0.117	0.467	Biological Process	GO:0006144	purine nucleobase metabolic process	0.106385252089651	0.348459478401432	6	1	7	15
GO:0009583 detection of light stimulus	7	0.348459478401432	0.117	0.467	Biological Process	GO:0009583	detection of light stimulus	0.106385252089651	0.348459478401432	5	2	7	15
GO:0010380 regulation of chlorophyll biosynthetic process	7	0.348459478401432	0.117	0.467	Biological Process	GO:0010380	regulation of chlorophyll biosynthetic process	0.106385252089651	0.348459478401432	6	1	7	15
GO:0051053 negative regulation of DNA metabolic process	7	0.348459478401432	0.117	0.467	Biological Process	GO:0051053	negative regulation of DNA metabolic process	0.106385252089651	0.348459478401432	1	6	7	15
GO:0015672 monovalent inorganic cation transport	80	0.34887988025246	1.337	0.324	Biological Process	GO:0015672	monovalent inorganic cation transport	0.106619902465941	0.34887988025246	42	38	80	247
GO:0002832 negative regulation of response to biotic stimulus	4	0.350924502537069	0.067	0.571	Biological Process	GO:0002832	negative regulation of response to biotic stimulus	0.108741687714869	0.350924502537069	2	2	4	7
GO:0006528 asparagine metabolic process	4	0.350924502537069	0.067	0.571	Biological Process	GO:0006528	asparagine metabolic process	0.108741687714869	0.350924502537069	2	2	4	7
GO:0009823 cytokinin catabolic process	4	0.350924502537069	0.067	0.571	Biological Process	GO:0009823	cytokinin catabolic process	0.108741687714869	0.350924502537069	3	1	4	7
GO:0010189 vitamin E biosynthetic process	4	0.350924502537069	0.067	0.571	Biological Process	GO:0010189	vitamin E biosynthetic process	0.108741687714869	0.350924502537069	4	0	4	7
GO:0010439 regulation of glucosinolate biosynthetic process	4	0.350924502537069	0.067	0.571	Biological Process	GO:0010439	regulation of glucosinolate biosynthetic process	0.108741687714869	0.350924502537069	0	4	4	7
GO:0016137 glycoside metabolic process	4	0.350924502537069	0.067	0.571	Biological Process	GO:0016137	glycoside metabolic process	0.108741687714869	0.350924502537069	3	1	4	7
GO:0032102 negative regulation of response to external stimulus	4	0.350924502537069	0.067	0.571	Biological Process	GO:0032102	negative regulation of response to external stimulus	0.108741687714869	0.350924502537069	2	2	4	7
GO:0042360 vitamin E metabolic process	4	0.350924502537069	0.067	0.571	Biological Process	GO:0042360	vitamin E metabolic process	0.108741687714869	0.350924502537069	4	0	4	7
GO:0042447 hormone catabolic process	4	0.350924502537069	0.067	0.571	Biological Process	GO:0042447	hormone catabolic process	0.108741687714869	0.350924502537069	3	1	4	7
GO:0043901 negative regulation of multi-organism process	4	0.350924502537069	0.067	0.571	Biological Process	GO:0043901	negative regulation of multi-organism process	0.108741687714869	0.350924502537069	2	2	4	7
GO:0048496 maintenance of organ identity	4	0.350924502537069	0.067	0.571	Biological Process	GO:0048496	maintenance of organ identity	0.108741687714869	0.350924502537069	2	2	4	7
GO:0048497 maintenance of floral organ identity	4	0.350924502537069	0.067	0.571	Biological Process	GO:0048497	maintenance of floral organ identity	0.108741687714869	0.350924502537069	2	2	4	7
GO:0051784 negative regulation of nuclear division	4	0.350924502537069	0.067	0.571	Biological Process	GO:0051784	negative regulation of nuclear division	0.108741687714869	0.350924502537069	1	3	4	7
GO:0080027 response to herbivore	4	0.350924502537069	0.067	0.571	Biological Process	GO:0080027	response to herbivore	0.108741687714869	0.350924502537069	0	4	4	7
GO:0015205 nucleobase transmembrane transporter activity	14	0.352005150910044	0.238	0.483	Molecular Function	GO:0015205	nucleobase transmembrane transporter activity	0.0191399637415508	0.352005150910044	9	5	14	29
GO:0019207 kinase regulator activity	18	0.352005150910044	0.305	0.450	Molecular Function	GO:0019207	kinase regulator activity	0.0195492316959085	0.352005150910044	7	11	18	40
GO:0016211 ammonia ligase activity	6	0.352005150910044	0.102	0.667	Molecular Function	GO:0016211	ammonia ligase activity	0.0197657739818237	0.352005150910044	3	3	6	9
GO:0016755 transferase activity, transferring amino-acyl groups	6	0.352005150910044	0.102	0.667	Molecular Function	GO:0016755	transferase activity, transferring amino-acyl groups	0.0197657739818237	0.352005150910044	3	3	6	9
GO:0016880 acid-ammonia (or amide) ligase activity	6	0.352005150910044	0.102	0.667	Molecular Function	GO:0016880	acid-ammonia (or amide) ligase activity	0.0197657739818237	0.352005150910044	3	3	6	9
GO:0004356 glutamate-ammonia ligase activity	5	0.352005150910044	0.085	0.714	Molecular Function	GO:0004356	glutamate-ammonia ligase activity	0.023237974983668	0.352005150910044	3	2	5	7
GO:0005247 voltage-gated chloride channel activity	5	0.352005150910044	0.085	0.714	Molecular Function	GO:0005247	voltage-gated chloride channel activity	0.023237974983668	0.352005150910044	4	1	5	7
GO:0005254 chloride channel activity	5	0.352005150910044	0.085	0.714	Molecular Function	GO:0005254	chloride channel activity	0.023237974983668	0.352005150910044	4	1	5	7
GO:0010178 IAA-amino acid conjugate hydrolase activity	5	0.352005150910044	0.085	0.714	Molecular Function	GO:0010178	IAA-amino acid conjugate hydrolase activity	0.023237974983668	0.352005150910044	3	2	5	7
GO:0070696 transmembrane receptor protein serine/threonine kinase binding	5	0.352005150910044	0.085	0.714	Molecular Function	GO:0070696	transmembrane receptor protein serine/threonine kinase binding	0.023237974983668	0.352005150910044	3	2	5	7
GO:0004713 protein tyrosine kinase activity	3	0.352005150910044	0.051	1.000	Molecular Function	GO:0004713	protein tyrosine kinase activity	0.0233032682683275	0.352005150910044	2	1	3	3
GO:0008839 4-hydroxy-tetrahydrodipicolinate reductase	3	0.352005150910044	0.051	1.000	Molecular Function	GO:0008839	4-hydroxy-tetrahydrodipicolinate reductase	0.0233032682683275	0.352005150910044	0	3	3	3
GO:0015563 uptake transmembrane transporter activity	3	0.352005150910044	0.051	1.000	Molecular Function	GO:0015563	uptake transmembrane transporter activity	0.0233032682683275	0.352005150910044	3	0	3	3
GO:0016781 phosphotransferase activity, paired acceptors	3	0.352005150910044	0.051	1.000	Molecular Function	GO:0016781	phosphotransferase activity, paired acceptors	0.0233032682683275	0.352005150910044	3	0	3	3
GO:0030775 glucuronoxylan 4-O-methyltransferase activity	3	0.352005150910044	0.051	1.000	Molecular Function	GO:0030775	glucuronoxylan 4-O-methyltransferase activity	0.0233032682683275	0.352005150910044	0	3	3	3
GO:0035174 histone serine kinase activity	3	0.352005150910044	0.051	1.000	Molecular Function	GO:0035174	histone serine kinase activity	0.0233032682683275	0.352005150910044	0	3	3	3
GO:0035175 histone kinase activity (H3-S10 specific)	3	0.352005150910044	0.051	1.000	Molecular Function	GO:0035175	histone kinase activity (H3-S10 specific)	0.0233032682683275	0.352005150910044	0	3	3	3
GO:0050403 trans-zeatin O-beta-D-glucosyltransferase activity	3	0.352005150910044	0.051	1.000	Molecular Function	GO:0050403	trans-zeatin O-beta-D-glucosyltransferase activity	0.0233032682683275	0.352005150910044	2	1	3	3
GO:0050502 cis-zeatin O-beta-D-glucosyltransferase activity	3	0.352005150910044	0.051	1.000	Molecular Function	GO:0050502	cis-zeatin O-beta-D-glucosyltransferase activity	0.0233032682683275	0.352005150910044	2	1	3	3
GO:0004312 fatty acid synthase activity	8	0.352005150910044	0.136	0.571	Molecular Function	GO:0004312	fatty acid synthase activity	0.0234670100606696	0.352005150910044	1	7	8	14
GO:0005310 dicarboxylic acid transmembrane transporter activity	8	0.352005150910044	0.136	0.571	Molecular Function	GO:0005310	dicarboxylic acid transmembrane transporter activity	0.0234670100606696	0.352005150910044	4	4	8	14
GO:0055085 transmembrane transport	92	0.352930053035488	1.537	0.321	Biological Process	GO:0055085	transmembrane transport	0.109521533200795	0.352930053035488	67	25	92	287
GO:0031048 chromatin silencing by small RNA	40	0.352930053035488	0.668	0.342	Biological Process	GO:0031048	chromatin silencing by small RNA	0.109578221829117	0.352930053035488	8	32	40	117
GO:0090626 plant epidermis morphogenesis	95	0.353971208066602	1.588	0.320	Biological Process	GO:0090626	plant epidermis morphogenesis	0.110009333402783	0.353971208066602	26	69	95	297
GO:0090558 plant epidermis development	206	0.356968987016299	3.443	0.308	Biological Process	GO:0090558	plant epidermis development	0.111049767137002	0.356968987016299	54	152	206	669
GO:0005956 protein kinase CK2 complex	3	0.358013585956007	0.044	0.750	Cellular Component	GO:0005956	protein kinase CK2 complex	0.0644775211124851	0.358013585956007	3	0	3	4
GO:0031261 DNA replication preinitiation complex	3	0.358013585956007	0.044	0.750	Cellular Component	GO:0031261	DNA replication preinitiation complex	0.0644775211124851	0.358013585956007	1	2	3	4
GO:0042406 extrinsic component of endoplasmic reticulum membrane	3	0.358013585956007	0.044	0.750	Cellular Component	GO:0042406	extrinsic component of endoplasmic reticulum membrane	0.0644775211124851	0.358013585956007	3	0	3	4
GO:0005834 heterotrimeric G-protein complex	25	0.358013585956007	0.367	0.362	Cellular Component	GO:0005834	heterotrimeric G-protein complex	0.0646831268744046	0.358013585956007	18	7	25	69
GO:0051258 protein polymerization	60	0.358588157787879	1.003	0.330	Biological Process	GO:0051258	protein polymerization	0.111662735301405	0.358588157787879	14	46	60	182
GO:0022622 root system development	192	0.359166103188452	3.209	0.309	Biological Process	GO:0022622	root system development	0.112147468832248	0.359166103188452	72	120	192	622
GO:0016926 protein desumoylation	28	0.359166103188452	0.468	0.354	Biological Process	GO:0016926	protein desumoylation	0.112418677367549	0.359166103188452	20	8	28	79
GO:0006071 glycerol metabolic process	8	0.359166103188452	0.134	0.444	Biological Process	GO:0006071	glycerol metabolic process	0.112499315684866	0.359166103188452	3	5	8	18
GO:0034250 positive regulation of cellular amide metabolic process	8	0.359166103188452	0.134	0.444	Biological Process	GO:0034250	positive regulation of cellular amide metabolic process	0.112499315684866	0.359166103188452	4	4	8	18
GO:0045727 positive regulation of translation	8	0.359166103188452	0.134	0.444	Biological Process	GO:0045727	positive regulation of translation	0.112499315684866	0.359166103188452	4	4	8	18
GO:0090056 regulation of chlorophyll metabolic process	8	0.359166103188452	0.134	0.444	Biological Process	GO:0090056	regulation of chlorophyll metabolic process	0.112499315684866	0.359166103188452	7	1	8	18
GO:0010101 post-embryonic root morphogenesis	19	0.364254003076454	0.318	0.373	Biological Process	GO:0010101	post-embryonic root morphogenesis	0.114314936980118	0.364254003076454	9	10	19	51
GO:0010102 lateral root morphogenesis	19	0.364254003076454	0.318	0.373	Biological Process	GO:0010102	lateral root morphogenesis	0.114314936980118	0.364254003076454	9	10	19	51
GO:0010449 root meristem growth	9	0.370700829712652	0.150	0.429	Biological Process	GO:0010449	root meristem growth	0.116451113782372	0.370700829712652	8	1	9	21
GO:0000775 chromosome, centromeric region	5	0.372425450231512	0.073	0.556	Cellular Component	GO:0000775	chromosome, centromeric region	0.0687155445489772	0.372425450231512	1	4	5	9
GO:0000307 cyclin-dependent protein kinase holoenzyme complex	2	0.372425450231512	0.029	1.000	Cellular Component	GO:0000307	cyclin-dependent protein kinase holoenzyme complex	0.0743286087646924	0.372425450231512	0	2	2	2
GO:0005871 kinesin complex	2	0.372425450231512	0.029	1.000	Cellular Component	GO:0005871	kinesin complex	0.0743286087646924	0.372425450231512	1	1	2	2
GO:0009783 photosystem II antenna complex	2	0.372425450231512	0.029	1.000	Cellular Component	GO:0009783	photosystem II antenna complex	0.0743286087646924	0.372425450231512	0	2	2	2
GO:0009923 fatty acid elongase complex	2	0.372425450231512	0.029	1.000	Cellular Component	GO:0009923	fatty acid elongase complex	0.0743286087646924	0.372425450231512	0	2	2	2
GO:0031201 SNARE complex	2	0.372425450231512	0.029	1.000	Cellular Component	GO:0031201	SNARE complex	0.0743286087646924	0.372425450231512	1	1	2	2
GO:0033186 CAF-1 complex	2	0.372425450231512	0.029	1.000	Cellular Component	GO:0033186	CAF-1 complex	0.0743286087646924	0.372425450231512	0	2	2	2
GO:0033597 mitotic checkpoint complex	2	0.372425450231512	0.029	1.000	Cellular Component	GO:0033597	mitotic checkpoint complex	0.0743286087646924	0.372425450231512	0	2	2	2
GO:0043036 starch grain	2	0.372425450231512	0.029	1.000	Cellular Component	GO:0043036	starch grain	0.0743286087646924	0.372425450231512	1	1	2	2
GO:0006813 potassium ion transport	17	0.372897729719253	0.284	0.378	Biological Process	GO:0006813	potassium ion transport	0.117257315364956	0.372897729719253	13	4	17	45
GO:0043269 regulation of ion transport	50	0.372897729719253	0.836	0.333	Biological Process	GO:0043269	regulation of ion transport	0.117368481048138	0.372897729719253	19	31	50	150
GO:0031234 extrinsic component of cytoplasmic side of plasma membrane	25	0.373915747307843	0.367	0.357	Cellular Component	GO:0031234	extrinsic component of cytoplasmic side of plasma membrane	0.0754115792889767	0.373915747307843	18	7	25	70
GO:0008106 alcohol dehydrogenase (NADP+) activity	4	0.373978256443427	0.068	0.800	Molecular Function	GO:0008106	alcohol dehydrogenase (NADP+) activity	0.0256724347657534	0.373978256443427	4	0	4	5
GO:0016530 metallochaperone activity	4	0.373978256443427	0.068	0.800	Molecular Function	GO:0016530	metallochaperone activity	0.0256724347657534	0.373978256443427	4	0	4	5
GO:0016756 glutathione gamma-glutamylcysteinyltransferase activity	4	0.373978256443427	0.068	0.800	Molecular Function	GO:0016756	glutathione gamma-glutamylcysteinyltransferase activity	0.0256724347657534	0.373978256443427	1	3	4	5
GO:0030148 sphingolipid biosynthetic process	16	0.376177749297834	0.267	0.381	Biological Process	GO:0030148	sphingolipid biosynthetic process	0.118515476165131	0.376177749297834	11	5	16	42
GO:0006744 ubiquinone biosynthetic process	10	0.376298315057891	0.167	0.417	Biological Process	GO:0006744	ubiquinone biosynthetic process	0.118897426177646	0.376298315057891	6	4	10	24
GO:0009765 photosynthesis, light harvesting	10	0.376298315057891	0.167	0.417	Biological Process	GO:0009765	photosynthesis, light harvesting	0.118897426177646	0.376298315057891	3	7	10	24
GO:0052541 plant-type cell wall cellulose metabolic process	10	0.376298315057891	0.167	0.417	Biological Process	GO:0052541	plant-type cell wall cellulose metabolic process	0.118897426177646	0.376298315057891	1	9	10	24
GO:0051495 positive regulation of cytoskeleton organization	36	0.378436422097605	0.602	0.343	Biological Process	GO:0051495	positive regulation of cytoskeleton organization	0.11981059736213	0.378436422097605	12	24	36	105
GO:0046777 protein autophosphorylation	49	0.378436422097605	0.819	0.333	Biological Process	GO:0046777	protein autophosphorylation	0.120061464330921	0.378436422097605	24	25	49	147
GO:0000079 regulation of cyclin-dependent protein serine/threonine kinase activity	11	0.378436422097605	0.184	0.407	Biological Process	GO:0000079	regulation of cyclin-dependent protein serine/threonine kinase activity	0.120264834932298	0.378436422097605	7	4	11	27
GO:0045736 negative regulation of cyclin-dependent protein serine/threonine kinase activity	11	0.378436422097605	0.184	0.407	Biological Process	GO:0045736	negative regulation of cyclin-dependent protein serine/threonine kinase activity	0.120264834932298	0.378436422097605	7	4	11	27
GO:1904029 regulation of cyclin-dependent protein kinase activity	11	0.378436422097605	0.184	0.407	Biological Process	GO:1904029	regulation of cyclin-dependent protein kinase activity	0.120264834932298	0.378436422097605	7	4	11	27
GO:1904030 negative regulation of cyclin-dependent protein kinase activity	11	0.378436422097605	0.184	0.407	Biological Process	GO:1904030	negative regulation of cyclin-dependent protein kinase activity	0.120264834932298	0.378436422097605	7	4	11	27
GO:0046686 response to cadmium ion	146	0.3832623104731	2.440	0.311	Biological Process	GO:0046686	response to cadmium ion	0.121915250497842	0.3832623104731	73	73	146	469
GO:0016798 hydrolase activity, acting on glycosyl bonds	135	0.383712044471873	2.291	0.330	Molecular Function	GO:0016798	hydrolase activity, acting on glycosyl bonds	0.026593904072308	0.383712044471873	30	105	135	409
GO:0098562 cytoplasmic side of membrane	28	0.386222779684374	0.411	0.350	Cellular Component	GO:0098562	cytoplasmic side of membrane	0.0787050622466057	0.386222779684374	21	7	28	80
GO:0009734 auxin-activated signaling pathway	23	0.389885169005838	0.384	0.359	Biological Process	GO:0009734	auxin-activated signaling pathway	0.124140768315387	0.389885169005838	16	7	23	64
GO:0048364 root development	191	0.390723444852246	3.192	0.308	Biological Process	GO:0048364	root development	0.124526728615311	0.390723444852246	72	119	191	621
GO:0035966 response to topologically incorrect protein	116	0.392120226052158	1.939	0.314	Biological Process	GO:0035966	response to topologically incorrect protein	0.125091370102562	0.392120226052158	78	38	116	369
GO:0033014 tetrapyrrole biosynthetic process	51	0.392944777766208	0.852	0.331	Biological Process	GO:0033014	tetrapyrrole biosynthetic process	0.125474139883908	0.392944777766208	14	37	51	154
GO:0008654 phospholipid biosynthetic process	121	0.397565515656599	2.022	0.313	Biological Process	GO:0008654	phospholipid biosynthetic process	0.127070757441734	0.397565515656599	69	52	121	386
GO:0000578 embryonic axis specification	5	0.398049992927364	0.084	0.500	Biological Process	GO:0000578	embryonic axis specification	0.127468172628476	0.398049992927364	3	2	5	10
GO:0010262 somatic embryogenesis	5	0.398049992927364	0.084	0.500	Biological Process	GO:0010262	somatic embryogenesis	0.127468172628476	0.398049992927364	5	0	5	10
GO:0006779 porphyrin-containing compound biosynthetic process	50	0.400499714409859	0.836	0.331	Biological Process	GO:0006779	porphyrin-containing compound biosynthetic process	0.128374679938809	0.400499714409859	13	37	50	151
GO:0009311 oligosaccharide metabolic process	70	0.411914993655506	1.170	0.323	Biological Process	GO:0009311	oligosaccharide metabolic process	0.132159198147242	0.411914993655506	42	28	70	217
GO:0043090 amino acid import	26	0.414878388943759	0.434	0.351	Biological Process	GO:0043090	amino acid import	0.133236386942938	0.414878388943759	13	13	26	74
GO:0004564 beta-fructofuranosidase activity	7	0.416520616375103	0.119	0.583	Molecular Function	GO:0004564	beta-fructofuranosidase activity	0.0296925587910965	0.416520616375103	3	4	7	12
GO:0008142 oxysterol binding	7	0.416520616375103	0.119	0.583	Molecular Function	GO:0008142	oxysterol binding	0.0296925587910965	0.416520616375103	4	3	7	12
GO:0042887 amide transmembrane transporter activity	7	0.416520616375103	0.119	0.583	Molecular Function	GO:0042887	amide transmembrane transporter activity	0.0296925587910965	0.416520616375103	4	3	7	12
GO:1902582 single-organism intracellular transport	360	0.422616389098309	6.016	0.301	Biological Process	GO:1902582	single-organism intracellular transport	0.135850179920389	0.422616389098309	216	144	360	1198
GO:0036452 ESCRT complex	8	0.427056137379251	0.117	0.444	Cellular Component	GO:0036452	ESCRT complex	0.0888204991608107	0.427056137379251	7	1	8	18
GO:0098687 chromosomal region	8	0.427056137379251	0.117	0.444	Cellular Component	GO:0098687	chromosomal region	0.0888204991608107	0.427056137379251	3	5	8	18
GO:0005986 sucrose biosynthetic process	6	0.4272039494193	0.100	0.462	Biological Process	GO:0005986	sucrose biosynthetic process	0.138105847146215	0.4272039494193	2	4	6	13
GO:0006551 leucine metabolic process	6	0.4272039494193	0.100	0.462	Biological Process	GO:0006551	leucine metabolic process	0.138105847146215	0.4272039494193	3	3	6	13
GO:0009638 phototropism	6	0.4272039494193	0.100	0.462	Biological Process	GO:0009638	phototropism	0.138105847146215	0.4272039494193	3	3	6	13
GO:0009820 alkaloid metabolic process	6	0.4272039494193	0.100	0.462	Biological Process	GO:0009820	alkaloid metabolic process	0.138105847146215	0.4272039494193	3	3	6	13
GO:0009821 alkaloid biosynthetic process	6	0.4272039494193	0.100	0.462	Biological Process	GO:0009821	alkaloid biosynthetic process	0.138105847146215	0.4272039494193	3	3	6	13
GO:1901879 regulation of protein depolymerization	6	0.4272039494193	0.100	0.462	Biological Process	GO:1901879	regulation of protein depolymerization	0.138105847146215	0.4272039494193	3	3	6	13
GO:0004497 monooxygenase activity	36	0.428753549883999	0.611	0.379	Molecular Function	GO:0004497	monooxygenase activity	0.0308476151401689	0.428753549883999	19	17	36	95
GO:0015031 protein transport	302	0.429337822528698	5.047	0.302	Biological Process	GO:0015031	protein transport	0.140118061506332	0.429337822528698	171	131	302	1001
GO:0045184 establishment of protein localization	302	0.429337822528698	5.047	0.302	Biological Process	GO:0045184	establishment of protein localization	0.140118061506332	0.429337822528698	171	131	302	1001
GO:0009066 aspartate family amino acid metabolic process	46	0.429337822528698	0.769	0.331	Biological Process	GO:0009066	aspartate family amino acid metabolic process	0.140817882869909	0.429337822528698	31	15	46	139
GO:0099402 plant organ development	443	0.429337822528698	7.403	0.299	Biological Process	GO:0099402	plant organ development	0.143550812351926	0.429337822528698	180	263	443	1484
GO:0006566 threonine metabolic process	7	0.429337822528698	0.117	0.438	Biological Process	GO:0006566	threonine metabolic process	0.144219120747046	0.429337822528698	2	5	7	16
GO:0010942 positive regulation of cell death	7	0.429337822528698	0.117	0.438	Biological Process	GO:0010942	positive regulation of cell death	0.144219120747046	0.429337822528698	2	5	7	16
GO:0045037 protein import into chloroplast stroma	7	0.429337822528698	0.117	0.438	Biological Process	GO:0045037	protein import into chloroplast stroma	0.144219120747046	0.429337822528698	5	2	7	16
GO:0045926 negative regulation of growth	7	0.429337822528698	0.117	0.438	Biological Process	GO:0045926	negative regulation of growth	0.144219120747046	0.429337822528698	4	3	7	16
GO:0046460 neutral lipid biosynthetic process	7	0.429337822528698	0.117	0.438	Biological Process	GO:0046460	neutral lipid biosynthetic process	0.144219120747046	0.429337822528698	7	0	7	16
GO:0046463 acylglycerol biosynthetic process	7	0.429337822528698	0.117	0.438	Biological Process	GO:0046463	acylglycerol biosynthetic process	0.144219120747046	0.429337822528698	7	0	7	16
GO:0072348 sulfur compound transport	7	0.429337822528698	0.117	0.438	Biological Process	GO:0072348	sulfur compound transport	0.144219120747046	0.429337822528698	4	3	7	16
GO:0098754 detoxification	7	0.429337822528698	0.117	0.438	Biological Process	GO:0098754	detoxification	0.144219120747046	0.429337822528698	5	2	7	16
GO:1901463 regulation of tetrapyrrole biosynthetic process	7	0.429337822528698	0.117	0.438	Biological Process	GO:1901463	regulation of tetrapyrrole biosynthetic process	0.144219120747046	0.429337822528698	6	1	7	16
GO:0009683 indoleacetic acid metabolic process	37	0.429337822528698	0.618	0.336	Biological Process	GO:0009683	indoleacetic acid metabolic process	0.144242514941284	0.429337822528698	7	30	37	110
GO:0009646 response to absence of light	14	0.429337822528698	0.234	0.378	Biological Process	GO:0009646	response to absence of light	0.144850731776426	0.429337822528698	7	7	14	37
GO:0005987 sucrose catabolic process	3	0.429337822528698	0.050	0.600	Biological Process	GO:0005987	sucrose catabolic process	0.145205662098371	0.429337822528698	2	1	3	5
GO:0006021 inositol biosynthetic process	3	0.429337822528698	0.050	0.600	Biological Process	GO:0006021	inositol biosynthetic process	0.145205662098371	0.429337822528698	2	1	3	5
GO:0006809 nitric oxide biosynthetic process	3	0.429337822528698	0.050	0.600	Biological Process	GO:0006809	nitric oxide biosynthetic process	0.145205662098371	0.429337822528698	1	2	3	5
GO:0009652 thigmotropism	3	0.429337822528698	0.050	0.600	Biological Process	GO:0009652	thigmotropism	0.145205662098371	0.429337822528698	0	3	3	5
GO:0010225 response to UV-C	3	0.429337822528698	0.050	0.600	Biological Process	GO:0010225	response to UV-C	0.145205662098371	0.429337822528698	2	1	3	5
GO:0010394 homogalacturonan metabolic process	3	0.429337822528698	0.050	0.600	Biological Process	GO:0010394	homogalacturonan metabolic process	0.145205662098371	0.429337822528698	1	2	3	5
GO:0010453 regulation of cell fate commitment	3	0.429337822528698	0.050	0.600	Biological Process	GO:0010453	regulation of cell fate commitment	0.145205662098371	0.429337822528698	2	1	3	5
GO:0010623 developmental programmed cell death	3	0.429337822528698	0.050	0.600	Biological Process	GO:0010623	developmental programmed cell death	0.145205662098371	0.429337822528698	1	2	3	5
GO:0015800 acidic amino acid transport	3	0.429337822528698	0.050	0.600	Biological Process	GO:0015800	acidic amino acid transport	0.145205662098371	0.429337822528698	3	0	3	5
GO:0015846 polyamine transport	3	0.429337822528698	0.050	0.600	Biological Process	GO:0015846	polyamine transport	0.145205662098371	0.429337822528698	3	0	3	5
GO:0030308 negative regulation of cell growth	3	0.429337822528698	0.050	0.600	Biological Process	GO:0030308	negative regulation of cell growth	0.145205662098371	0.429337822528698	2	1	3	5
GO:0031396 regulation of protein ubiquitination	3	0.429337822528698	0.050	0.600	Biological Process	GO:0031396	regulation of protein ubiquitination	0.145205662098371	0.429337822528698	1	2	3	5
GO:0032434 regulation of proteasomal ubiquitin-dependent protein catabolic process	3	0.429337822528698	0.050	0.600	Biological Process	GO:0032434	regulation of proteasomal ubiquitin-dependent protein catabolic process	0.145205662098371	0.429337822528698	1	2	3	5
GO:0033045 regulation of sister chromatid segregation	3	0.429337822528698	0.050	0.600	Biological Process	GO:0033045	regulation of sister chromatid segregation	0.145205662098371	0.429337822528698	1	2	3	5
GO:0042177 negative regulation of protein catabolic process	3	0.429337822528698	0.050	0.600	Biological Process	GO:0042177	negative regulation of protein catabolic process	0.145205662098371	0.429337822528698	1	2	3	5
GO:0042549 photosystem II stabilization	3	0.429337822528698	0.050	0.600	Biological Process	GO:0042549	photosystem II stabilization	0.145205662098371	0.429337822528698	0	3	3	5
GO:0042814 monopolar cell growth	3	0.429337822528698	0.050	0.600	Biological Process	GO:0042814	monopolar cell growth	0.145205662098371	0.429337822528698	1	2	3	5
GO:0045003 double-strand break repair via synthesis-dependent strand annealing	3	0.429337822528698	0.050	0.600	Biological Process	GO:0045003	double-strand break repair via synthesis-dependent strand annealing	0.145205662098371	0.429337822528698	0	3	3	5
GO:0045839 negative regulation of mitotic nuclear division	3	0.429337822528698	0.050	0.600	Biological Process	GO:0045839	negative regulation of mitotic nuclear division	0.145205662098371	0.429337822528698	1	2	3	5
GO:0046085 adenosine metabolic process	3	0.429337822528698	0.050	0.600	Biological Process	GO:0046085	adenosine metabolic process	0.145205662098371	0.429337822528698	1	2	3	5
GO:0046398 UDP-glucuronate metabolic process	3	0.429337822528698	0.050	0.600	Biological Process	GO:0046398	UDP-glucuronate metabolic process	0.145205662098371	0.429337822528698	0	3	3	5
GO:0046470 phosphatidylcholine metabolic process	3	0.429337822528698	0.050	0.600	Biological Process	GO:0046470	phosphatidylcholine metabolic process	0.145205662098371	0.429337822528698	1	2	3	5
GO:0048629 trichome patterning	3	0.429337822528698	0.050	0.600	Biological Process	GO:0048629	trichome patterning	0.145205662098371	0.429337822528698	0	3	3	5
GO:0051090 regulation of sequence-specific DNA binding transcription factor activity	3	0.429337822528698	0.050	0.600	Biological Process	GO:0051090	regulation of sequence-specific DNA binding transcription factor activity	0.145205662098371	0.429337822528698	2	1	3	5
GO:0051983 regulation of chromosome segregation	3	0.429337822528698	0.050	0.600	Biological Process	GO:0051983	regulation of chromosome segregation	0.145205662098371	0.429337822528698	1	2	3	5
GO:0060627 regulation of vesicle-mediated transport	3	0.429337822528698	0.050	0.600	Biological Process	GO:0060627	regulation of vesicle-mediated transport	0.145205662098371	0.429337822528698	2	1	3	5
GO:0061136 regulation of proteasomal protein catabolic process	3	0.429337822528698	0.050	0.600	Biological Process	GO:0061136	regulation of proteasomal protein catabolic process	0.145205662098371	0.429337822528698	1	2	3	5
GO:0070301 cellular response to hydrogen peroxide	3	0.429337822528698	0.050	0.600	Biological Process	GO:0070301	cellular response to hydrogen peroxide	0.145205662098371	0.429337822528698	0	3	3	5
GO:0071493 cellular response to UV-B	3	0.429337822528698	0.050	0.600	Biological Process	GO:0071493	cellular response to UV-B	0.145205662098371	0.429337822528698	2	1	3	5
GO:0071786 endoplasmic reticulum tubular network organization	3	0.429337822528698	0.050	0.600	Biological Process	GO:0071786	endoplasmic reticulum tubular network organization	0.145205662098371	0.429337822528698	3	0	3	5
GO:0080119 ER body organization	3	0.429337822528698	0.050	0.600	Biological Process	GO:0080119	ER body organization	0.145205662098371	0.429337822528698	0	3	3	5
GO:1903050 regulation of proteolysis involved in cellular protein catabolic process	3	0.429337822528698	0.050	0.600	Biological Process	GO:1903050	regulation of proteolysis involved in cellular protein catabolic process	0.145205662098371	0.429337822528698	1	2	3	5
GO:1903321 negative regulation of protein modification by small protein conjugation or removal	3	0.429337822528698	0.050	0.600	Biological Process	GO:1903321	negative regulation of protein modification by small protein conjugation or removal	0.145205662098371	0.429337822528698	1	2	3	5
GO:1903362 regulation of cellular protein catabolic process	3	0.429337822528698	0.050	0.600	Biological Process	GO:1903362	regulation of cellular protein catabolic process	0.145205662098371	0.429337822528698	1	2	3	5
GO:0010038 response to metal ion	181	0.432703729572365	3.025	0.306	Biological Process	GO:0010038	response to metal ion	0.146563758786608	0.432703729572365	95	86	181	591
GO:1901616 organic hydroxy compound catabolic process	13	0.432703729572365	0.217	0.382	Biological Process	GO:1901616	organic hydroxy compound catabolic process	0.146607723121411	0.432703729572365	9	4	13	34
GO:0019400 alditol metabolic process	8	0.435173823616332	0.134	0.421	Biological Process	GO:0019400	alditol metabolic process	0.147577229032595	0.435173823616332	3	5	8	19
GO:0009894 regulation of catabolic process	11	0.439250400594246	0.184	0.393	Biological Process	GO:0009894	regulation of catabolic process	0.149093524150515	0.439250400594246	7	4	11	28
GO:0000322 storage vacuole	4	0.439877038176193	0.059	0.571	Cellular Component	GO:0000322	storage vacuole	0.09333525389873	0.439877038176193	1	3	4	7
GO:0000326 protein storage vacuole	4	0.439877038176193	0.059	0.571	Cellular Component	GO:0000326	protein storage vacuole	0.09333525389873	0.439877038176193	1	3	4	7
GO:0090329 regulation of DNA-dependent DNA replication	10	0.440169670885357	0.167	0.400	Biological Process	GO:0090329	regulation of DNA-dependent DNA replication	0.149539665763916	0.440169670885357	2	8	10	25
GO:0042175 nuclear outer membrane-endoplasmic reticulum membrane network	22	0.4519888861404	0.323	0.355	Cellular Component	GO:0042175	nuclear outer membrane-endoplasmic reticulum membrane network	0.0968547613158001	0.4519888861404	15	7	22	62
GO:0009767 photosynthetic electron transport chain	25	0.453797228214714	0.418	0.347	Biological Process	GO:0009767	photosynthetic electron transport chain	0.154307649813413	0.453797228214714	6	19	25	72
GO:0019897 extrinsic component of plasma membrane	25	0.463734813038756	0.367	0.347	Cellular Component	GO:0019897	extrinsic component of plasma membrane	0.100345978451664	0.463734813038756	18	7	25	72
GO:0009773 photosynthetic electron transport in photosystem I	18	0.465380533054891	0.301	0.360	Biological Process	GO:0009773	photosynthetic electron transport in photosystem I	0.158391126298162	0.465380533054891	2	16	18	50
GO:0009851 auxin biosynthetic process	41	0.465380533054891	0.685	0.331	Biological Process	GO:0009851	auxin biosynthetic process	0.158529992673787	0.465380533054891	9	32	41	124
GO:0032271 regulation of protein polymerization	37	0.466169973941591	0.618	0.333	Biological Process	GO:0032271	regulation of protein polymerization	0.159082989279275	0.466169973941591	12	25	37	111
GO:0043254 regulation of protein complex assembly	37	0.466169973941591	0.618	0.333	Biological Process	GO:0043254	regulation of protein complex assembly	0.159082989279275	0.466169973941591	12	25	37	111
GO:0009736 cytokinin-activated signaling pathway	28	0.47196863220239	0.468	0.341	Biological Process	GO:0009736	cytokinin-activated signaling pathway	0.161307385446786	0.47196863220239	12	16	28	82
GO:0006633 fatty acid biosynthetic process	51	0.47196863220239	0.852	0.325	Biological Process	GO:0006633	fatty acid biosynthetic process	0.161349422709044	0.47196863220239	17	34	51	157
GO:0009817 defense response to fungus, incompatible interaction	16	0.482276304593535	0.267	0.364	Biological Process	GO:0009817	defense response to fungus, incompatible interaction	0.165109151366107	0.482276304593535	2	14	16	44
GO:0006569 tryptophan catabolic process	27	0.482276304593535	0.451	0.342	Biological Process	GO:0006569	tryptophan catabolic process	0.165314089782976	0.482276304593535	5	22	27	79
GO:0046218 indolalkylamine catabolic process	27	0.482276304593535	0.451	0.342	Biological Process	GO:0046218	indolalkylamine catabolic process	0.165314089782976	0.482276304593535	5	22	27	79
GO:0043086 negative regulation of catalytic activity	22	0.482941035570423	0.368	0.349	Biological Process	GO:0043086	negative regulation of catalytic activity	0.165689093861151	0.482941035570423	14	8	22	63
GO:0006401 RNA catabolic process	39	0.484567904162251	0.652	0.331	Biological Process	GO:0006401	RNA catabolic process	0.166394889698616	0.484567904162251	39	0	39	118
GO:0044089 positive regulation of cellular component biogenesis	35	0.486085495577925	0.585	0.333	Biological Process	GO:0044089	positive regulation of cellular component biogenesis	0.1670641191383	0.486085495577925	10	25	35	105
GO:0071555 cell wall organization	165	0.487121403654065	2.757	0.306	Biological Process	GO:0071555	cell wall organization	0.167568575480024	0.487121403654065	38	127	165	540
GO:0016106 sesquiterpenoid biosynthetic process	15	0.489308753581107	0.251	0.366	Biological Process	GO:0016106	sesquiterpenoid biosynthetic process	0.168470107113544	0.489308753581107	12	3	15	41
GO:0044767 single-organism developmental process	1170	0.489320914558961	19.552	0.292	Biological Process	GO:0044767	single-organism developmental process	0.168659682482648	0.489320914558961	575	595	1170	4001
GO:0006561 proline biosynthetic process	4	0.489320914558961	0.067	0.500	Biological Process	GO:0006561	proline biosynthetic process	0.169667032531413	0.489320914558961	3	1	4	8
GO:0009094 L-phenylalanine biosynthetic process	4	0.489320914558961	0.067	0.500	Biological Process	GO:0009094	L-phenylalanine biosynthetic process	0.169667032531413	0.489320914558961	4	0	4	8
GO:0009942 longitudinal axis specification	4	0.489320914558961	0.067	0.500	Biological Process	GO:0009942	longitudinal axis specification	0.169667032531413	0.489320914558961	2	2	4	8
GO:0015837 amine transport	4	0.489320914558961	0.067	0.500	Biological Process	GO:0015837	amine transport	0.169667032531413	0.489320914558961	2	2	4	8
GO:0015850 organic hydroxy compound transport	4	0.489320914558961	0.067	0.500	Biological Process	GO:0015850	organic hydroxy compound transport	0.169667032531413	0.489320914558961	2	2	4	8
GO:0032973 amino acid export	4	0.489320914558961	0.067	0.500	Biological Process	GO:0032973	amino acid export	0.169667032531413	0.489320914558961	2	2	4	8
GO:1902223 erythrose 4-phosphate/phosphoenolpyruvate family amino acid biosynthetic process	4	0.489320914558961	0.067	0.500	Biological Process	GO:1902223	erythrose 4-phosphate/phosphoenolpyruvate family amino acid biosynthetic process	0.169667032531413	0.489320914558961	4	0	4	8
GO:0000786 nucleosome	5	0.491345981421003	0.073	0.500	Cellular Component	GO:0000786	nucleosome	0.107352903503749	0.491345981421003	2	3	5	10
GO:0006598 polyamine catabolic process	14	0.495031612713016	0.234	0.368	Biological Process	GO:0006598	polyamine catabolic process	0.171797991127399	0.495031612713016	6	8	14	38
GO:0010638 positive regulation of organelle organization	48	0.49839880992092	0.802	0.324	Biological Process	GO:0010638	positive regulation of organelle organization	0.173118416608729	0.49839880992092	20	28	48	148
GO:0008138 protein tyrosine/serine/threonine phosphatase activity	6	0.499245258938216	0.102	0.600	Molecular Function	GO:0008138	protein tyrosine/serine/threonine phosphatase activity	0.0375809763357261	0.499245258938216	5	1	6	10
GO:0016411 acylglycerol O-acyltransferase activity	6	0.499245258938216	0.102	0.600	Molecular Function	GO:0016411	acylglycerol O-acyltransferase activity	0.0375809763357261	0.499245258938216	5	1	6	10
GO:0015144 carbohydrate transmembrane transporter activity	44	0.499245258938216	0.747	0.364	Molecular Function	GO:0015144	carbohydrate transmembrane transporter activity	0.0378665750578181	0.499245258938216	24	20	44	121
GO:1901476 carbohydrate transporter activity	44	0.499245258938216	0.747	0.364	Molecular Function	GO:1901476	carbohydrate transporter activity	0.0378665750578181	0.499245258938216	24	20	44	121
GO:0004568 chitinase activity	8	0.499245258938216	0.136	0.533	Molecular Function	GO:0004568	chitinase activity	0.037896504803891	0.499245258938216	0	8	8	15
GO:0008378 galactosyltransferase activity	8	0.499245258938216	0.136	0.533	Molecular Function	GO:0008378	galactosyltransferase activity	0.037896504803891	0.499245258938216	6	2	8	15
GO:0031109 microtubule polymerization or depolymerization	25	0.499275562478501	0.418	0.342	Biological Process	GO:0031109	microtubule polymerization or depolymerization	0.173727206688132	0.499275562478501	3	22	25	73
GO:0071365 cellular response to auxin stimulus	25	0.499275562478501	0.418	0.342	Biological Process	GO:0071365	cellular response to auxin stimulus	0.173727206688132	0.499275562478501	17	8	25	73
GO:0032502 developmental process	1198	0.499939752341319	20.020	0.292	Biological Process	GO:0032502	developmental process	0.174110645011008	0.499939752341319	586	612	1198	4100
GO:0030041 actin filament polymerization	37	0.501387811554241	0.618	0.330	Biological Process	GO:0030041	actin filament polymerization	0.174767719810497	0.501387811554241	12	25	37	112
GO:0002213 defense response to insect	13	0.501771474202595	0.217	0.371	Biological Process	GO:0002213	defense response to insect	0.175054338196822	0.501771474202595	4	9	13	35
GO:0010026 trichome differentiation	54	0.50293650008987	0.902	0.321	Biological Process	GO:0010026	trichome differentiation	0.175614024711454	0.50293650008987	22	32	54	168
GO:0071103 DNA conformation change	19	0.508967224844319	0.318	0.352	Biological Process	GO:0071103	DNA conformation change	0.178071541501888	0.508967224844319	2	17	19	54
GO:0046785 microtubule polymerization	24	0.508967224844319	0.401	0.343	Biological Process	GO:0046785	microtubule polymerization	0.17814723807833	0.508967224844319	2	22	24	70
GO:2000280 regulation of root development	12	0.508967224844319	0.201	0.375	Biological Process	GO:2000280	regulation of root development	0.178185052207837	0.508967224844319	10	2	12	32
GO:0009684 indoleacetic acid biosynthetic process	36	0.51130680160666	0.602	0.330	Biological Process	GO:0009684	indoleacetic acid biosynthetic process	0.179159909155289	0.51130680160666	7	29	36	109
GO:0071368 cellular response to cytokinin stimulus	28	0.512508467416036	0.468	0.337	Biological Process	GO:0071368	cellular response to cytokinin stimulus	0.179898057706546	0.512508467416036	12	16	28	83
GO:0006568 tryptophan metabolic process	32	0.512508467416036	0.535	0.333	Biological Process	GO:0006568	tryptophan metabolic process	0.180049440259199	0.512508467416036	8	24	32	96
GO:0006586 indolalkylamine metabolic process	32	0.512508467416036	0.535	0.333	Biological Process	GO:0006586	indolalkylamine metabolic process	0.180049440259199	0.512508467416036	8	24	32	96
GO:0009095 aromatic amino acid family biosynthetic process, prephenate pathway	5	0.512787454320807	0.084	0.455	Biological Process	GO:0009095	aromatic amino acid family biosynthetic process, prephenate pathway	0.180772420673118	0.512787454320807	4	1	5	11
GO:0045927 positive regulation of growth	5	0.512787454320807	0.084	0.455	Biological Process	GO:0045927	positive regulation of growth	0.180772420673118	0.512787454320807	2	3	5	11
GO:0051782 negative regulation of cell division	5	0.512787454320807	0.084	0.455	Biological Process	GO:0051782	negative regulation of cell division	0.180772420673118	0.512787454320807	2	3	5	11
GO:0072523 purine-containing compound catabolic process	5	0.512787454320807	0.084	0.455	Biological Process	GO:0072523	purine-containing compound catabolic process	0.180772420673118	0.512787454320807	4	1	5	11
GO:0044764 multi-organism cellular process	18	0.516485000302281	0.301	0.353	Biological Process	GO:0044764	multi-organism cellular process	0.182432684108004	0.516485000302281	8	10	18	51
GO:0009831 plant-type cell wall modification involved in multidimensional cell growth	10	0.516485000302281	0.167	0.385	Biological Process	GO:0009831	plant-type cell wall modification involved in multidimensional cell growth	0.183724840953443	0.516485000302281	0	10	10	26
GO:0005984 disaccharide metabolic process	61	0.516485000302281	1.019	0.318	Biological Process	GO:0005984	disaccharide metabolic process	0.185521849270142	0.516485000302281	34	27	61	192
GO:0006835 dicarboxylic acid transport	6	0.516485000302281	0.100	0.429	Biological Process	GO:0006835	dicarboxylic acid transport	0.185741443511756	0.516485000302281	4	2	6	14
GO:0043244 regulation of protein complex disassembly	6	0.516485000302281	0.100	0.429	Biological Process	GO:0043244	regulation of protein complex disassembly	0.185741443511756	0.516485000302281	3	3	6	14
GO:0048829 root cap development	6	0.516485000302281	0.100	0.429	Biological Process	GO:0048829	root cap development	0.185741443511756	0.516485000302281	3	3	6	14
GO:0055062 phosphate ion homeostasis	6	0.516485000302281	0.100	0.429	Biological Process	GO:0055062	phosphate ion homeostasis	0.185741443511756	0.516485000302281	4	2	6	14
GO:0055083 monovalent inorganic anion homeostasis	6	0.516485000302281	0.100	0.429	Biological Process	GO:0055083	monovalent inorganic anion homeostasis	0.185741443511756	0.516485000302281	4	2	6	14
GO:0072506 trivalent inorganic anion homeostasis	6	0.516485000302281	0.100	0.429	Biological Process	GO:0072506	trivalent inorganic anion homeostasis	0.185741443511756	0.516485000302281	4	2	6	14
GO:0009582 detection of abiotic stimulus	9	0.516485000302281	0.150	0.391	Biological Process	GO:0009582	detection of abiotic stimulus	0.185852001775722	0.516485000302281	6	3	9	23
GO:0010639 negative regulation of organelle organization	9	0.516485000302281	0.150	0.391	Biological Process	GO:0010639	negative regulation of organelle organization	0.185852001775722	0.516485000302281	2	7	9	23
GO:0051129 negative regulation of cellular component organization	9	0.516485000302281	0.150	0.391	Biological Process	GO:0051129	negative regulation of cellular component organization	0.185852001775722	0.516485000302281	2	7	9	23
GO:0051493 regulation of cytoskeleton organization	38	0.516485000302281	0.635	0.328	Biological Process	GO:0051493	regulation of cytoskeleton organization	0.186558559764626	0.516485000302281	13	25	38	116
GO:0051130 positive regulation of cellular component organization	48	0.516485000302281	0.802	0.322	Biological Process	GO:0051130	positive regulation of cellular component organization	0.187292130278994	0.516485000302281	20	28	48	149
GO:0006641 triglyceride metabolic process	7	0.516485000302281	0.117	0.412	Biological Process	GO:0006641	triglyceride metabolic process	0.187439205572109	0.516485000302281	7	0	7	17
GO:0010082 regulation of root meristem growth	7	0.516485000302281	0.117	0.412	Biological Process	GO:0010082	regulation of root meristem growth	0.187439205572109	0.516485000302281	6	1	7	17
GO:0010411 xyloglucan metabolic process	7	0.516485000302281	0.117	0.412	Biological Process	GO:0010411	xyloglucan metabolic process	0.187439205572109	0.516485000302281	1	6	7	17
GO:0031334 positive regulation of protein complex assembly	34	0.516485000302281	0.568	0.330	Biological Process	GO:0031334	positive regulation of protein complex assembly	0.188390567182756	0.516485000302281	10	24	34	103
GO:0032273 positive regulation of protein polymerization	34	0.516485000302281	0.568	0.330	Biological Process	GO:0032273	positive regulation of protein polymerization	0.188390567182756	0.516485000302281	10	24	34	103
GO:0019684 photosynthesis, light reaction	98	0.516485000302281	1.638	0.309	Biological Process	GO:0019684	photosynthesis, light reaction	0.196771067618745	0.516485000302281	19	79	98	317
GO:0048449 floral organ formation	55	0.516485000302281	0.919	0.318	Biological Process	GO:0048449	floral organ formation	0.198302645513966	0.516485000302281	6	49	55	173
GO:0001578 microtubule bundle formation	2	0.516485000302281	0.033	0.667	Biological Process	GO:0001578	microtubule bundle formation	0.198757024796399	0.516485000302281	0	2	2	3
GO:0001736 establishment of planar polarity	2	0.516485000302281	0.033	0.667	Biological Process	GO:0001736	establishment of planar polarity	0.198757024796399	0.516485000302281	1	1	2	3
GO:0001738 morphogenesis of a polarized epithelium	2	0.516485000302281	0.033	0.667	Biological Process	GO:0001738	morphogenesis of a polarized epithelium	0.198757024796399	0.516485000302281	1	1	2	3
GO:0002009 morphogenesis of an epithelium	2	0.516485000302281	0.033	0.667	Biological Process	GO:0002009	morphogenesis of an epithelium	0.198757024796399	0.516485000302281	1	1	2	3
GO:0006166 purine ribonucleoside salvage	2	0.516485000302281	0.033	0.667	Biological Process	GO:0006166	purine ribonucleoside salvage	0.198757024796399	0.516485000302281	1	1	2	3
GO:0006208 pyrimidine nucleobase catabolic process	2	0.516485000302281	0.033	0.667	Biological Process	GO:0006208	pyrimidine nucleobase catabolic process	0.198757024796399	0.516485000302281	2	0	2	3
GO:0006212 uracil catabolic process	2	0.516485000302281	0.033	0.667	Biological Process	GO:0006212	uracil catabolic process	0.198757024796399	0.516485000302281	2	0	2	3
GO:0006465 signal peptide processing	2	0.516485000302281	0.033	0.667	Biological Process	GO:0006465	signal peptide processing	0.198757024796399	0.516485000302281	1	1	2	3
GO:0006527 arginine catabolic process	2	0.516485000302281	0.033	0.667	Biological Process	GO:0006527	arginine catabolic process	0.198757024796399	0.516485000302281	2	0	2	3
GO:0006529 asparagine biosynthetic process	2	0.516485000302281	0.033	0.667	Biological Process	GO:0006529	asparagine biosynthetic process	0.198757024796399	0.516485000302281	0	2	2	3
GO:0006537 glutamate biosynthetic process	2	0.516485000302281	0.033	0.667	Biological Process	GO:0006537	glutamate biosynthetic process	0.198757024796399	0.516485000302281	1	1	2	3
GO:0006559 L-phenylalanine catabolic process	2	0.516485000302281	0.033	0.667	Biological Process	GO:0006559	L-phenylalanine catabolic process	0.198757024796399	0.516485000302281	2	0	2	3
GO:0006562 proline catabolic process	2	0.516485000302281	0.033	0.667	Biological Process	GO:0006562	proline catabolic process	0.198757024796399	0.516485000302281	1	1	2	3
GO:0006572 tyrosine catabolic process	2	0.516485000302281	0.033	0.667	Biological Process	GO:0006572	tyrosine catabolic process	0.198757024796399	0.516485000302281	2	0	2	3
GO:0006788 heme oxidation	2	0.516485000302281	0.033	0.667	Biological Process	GO:0006788	heme oxidation	0.198757024796399	0.516485000302281	2	0	2	3
GO:0007019 microtubule depolymerization	2	0.516485000302281	0.033	0.667	Biological Process	GO:0007019	microtubule depolymerization	0.198757024796399	0.516485000302281	2	0	2	3
GO:0007050 cell cycle arrest	2	0.516485000302281	0.033	0.667	Biological Process	GO:0007050	cell cycle arrest	0.198757024796399	0.516485000302281	1	1	2	3
GO:0009166 nucleotide catabolic process	2	0.516485000302281	0.033	0.667	Biological Process	GO:0009166	nucleotide catabolic process	0.198757024796399	0.516485000302281	2	0	2	3
GO:0009200 deoxyribonucleoside triphosphate metabolic process	2	0.516485000302281	0.033	0.667	Biological Process	GO:0009200	deoxyribonucleoside triphosphate metabolic process	0.198757024796399	0.516485000302281	0	2	2	3
GO:0009202 deoxyribonucleoside triphosphate biosynthetic process	2	0.516485000302281	0.033	0.667	Biological Process	GO:0009202	deoxyribonucleoside triphosphate biosynthetic process	0.198757024796399	0.516485000302281	0	2	2	3
GO:0009245 lipid A biosynthetic process	2	0.516485000302281	0.033	0.667	Biological Process	GO:0009245	lipid A biosynthetic process	0.198757024796399	0.516485000302281	2	0	2	3
GO:0009262 deoxyribonucleotide metabolic process	2	0.516485000302281	0.033	0.667	Biological Process	GO:0009262	deoxyribonucleotide metabolic process	0.198757024796399	0.516485000302281	0	2	2	3
GO:0009394 2'-deoxyribonucleotide metabolic process	2	0.516485000302281	0.033	0.667	Biological Process	GO:0009394	2'-deoxyribonucleotide metabolic process	0.198757024796399	0.516485000302281	0	2	2	3
GO:0010057 trichoblast fate specification	2	0.516485000302281	0.033	0.667	Biological Process	GO:0010057	trichoblast fate specification	0.198757024796399	0.516485000302281	2	0	2	3
GO:0010061 regulation of trichoblast fate specification	2	0.516485000302281	0.033	0.667	Biological Process	GO:0010061	regulation of trichoblast fate specification	0.198757024796399	0.516485000302281	2	0	2	3
GO:0010070 zygote asymmetric cell division	2	0.516485000302281	0.033	0.667	Biological Process	GO:0010070	zygote asymmetric cell division	0.198757024796399	0.516485000302281	0	2	2	3
GO:0010088 phloem development	2	0.516485000302281	0.033	0.667	Biological Process	GO:0010088	phloem development	0.198757024796399	0.516485000302281	1	1	2	3
GO:0010163 high-affinity potassium ion import	2	0.516485000302281	0.033	0.667	Biological Process	GO:0010163	high-affinity potassium ion import	0.198757024796399	0.516485000302281	2	0	2	3
GO:0010271 regulation of chlorophyll catabolic process	2	0.516485000302281	0.033	0.667	Biological Process	GO:0010271	regulation of chlorophyll catabolic process	0.198757024796399	0.516485000302281	1	1	2	3
GO:0010353 response to trehalose	2	0.516485000302281	0.033	0.667	Biological Process	GO:0010353	response to trehalose	0.198757024796399	0.516485000302281	1	1	2	3
GO:0010450 inflorescence meristem growth	2	0.516485000302281	0.033	0.667	Biological Process	GO:0010450	inflorescence meristem growth	0.198757024796399	0.516485000302281	0	2	2	3
GO:0017157 regulation of exocytosis	2	0.516485000302281	0.033	0.667	Biological Process	GO:0017157	regulation of exocytosis	0.198757024796399	0.516485000302281	1	1	2	3
GO:0019692 deoxyribose phosphate metabolic process	2	0.516485000302281	0.033	0.667	Biological Process	GO:0019692	deoxyribose phosphate metabolic process	0.198757024796399	0.516485000302281	0	2	2	3
GO:0019860 uracil metabolic process	2	0.516485000302281	0.033	0.667	Biological Process	GO:0019860	uracil metabolic process	0.198757024796399	0.516485000302281	2	0	2	3
GO:0019985 translesion synthesis	2	0.516485000302281	0.033	0.667	Biological Process	GO:0019985	translesion synthesis	0.198757024796399	0.516485000302281	1	1	2	3
GO:0031113 regulation of microtubule polymerization	2	0.516485000302281	0.033	0.667	Biological Process	GO:0031113	regulation of microtubule polymerization	0.198757024796399	0.516485000302281	1	1	2	3
GO:0031114 regulation of microtubule depolymerization	2	0.516485000302281	0.033	0.667	Biological Process	GO:0031114	regulation of microtubule depolymerization	0.198757024796399	0.516485000302281	2	0	2	3
GO:0031937 positive regulation of chromatin silencing	2	0.516485000302281	0.033	0.667	Biological Process	GO:0031937	positive regulation of chromatin silencing	0.198757024796399	0.516485000302281	0	2	2	3
GO:0042344 indole glucosinolate catabolic process	2	0.516485000302281	0.033	0.667	Biological Process	GO:0042344	indole glucosinolate catabolic process	0.198757024796399	0.516485000302281	0	2	2	3
GO:0042550 photosystem I stabilization	2	0.516485000302281	0.033	0.667	Biological Process	GO:0042550	photosystem I stabilization	0.198757024796399	0.516485000302281	1	1	2	3
GO:0042659 regulation of cell fate specification	2	0.516485000302281	0.033	0.667	Biological Process	GO:0042659	regulation of cell fate specification	0.198757024796399	0.516485000302281	2	0	2	3
GO:0042754 negative regulation of circadian rhythm	2	0.516485000302281	0.033	0.667	Biological Process	GO:0042754	negative regulation of circadian rhythm	0.198757024796399	0.516485000302281	1	1	2	3
GO:0042776 mitochondrial ATP synthesis coupled proton transport	2	0.516485000302281	0.033	0.667	Biological Process	GO:0042776	mitochondrial ATP synthesis coupled proton transport	0.198757024796399	0.516485000302281	0	2	2	3
GO:0043091 L-arginine import	2	0.516485000302281	0.033	0.667	Biological Process	GO:0043091	L-arginine import	0.198757024796399	0.516485000302281	2	0	2	3
GO:0043092 L-amino acid import	2	0.516485000302281	0.033	0.667	Biological Process	GO:0043092	L-amino acid import	0.198757024796399	0.516485000302281	2	0	2	3
GO:0043446 cellular alkane metabolic process	2	0.516485000302281	0.033	0.667	Biological Process	GO:0043446	cellular alkane metabolic process	0.198757024796399	0.516485000302281	1	1	2	3
GO:0043447 alkane biosynthetic process	2	0.516485000302281	0.033	0.667	Biological Process	GO:0043447	alkane biosynthetic process	0.198757024796399	0.516485000302281	1	1	2	3
GO:0043496 regulation of protein homodimerization activity	2	0.516485000302281	0.033	0.667	Biological Process	GO:0043496	regulation of protein homodimerization activity	0.198757024796399	0.516485000302281	2	0	2	3
GO:0043620 regulation of DNA-templated transcription in response to stress	2	0.516485000302281	0.033	0.667	Biological Process	GO:0043620	regulation of DNA-templated transcription in response to stress	0.198757024796399	0.516485000302281	2	0	2	3
GO:0045493 xylan catabolic process	2	0.516485000302281	0.033	0.667	Biological Process	GO:0045493	xylan catabolic process	0.198757024796399	0.516485000302281	1	1	2	3
GO:0045827 negative regulation of isoprenoid metabolic process	2	0.516485000302281	0.033	0.667	Biological Process	GO:0045827	negative regulation of isoprenoid metabolic process	0.198757024796399	0.516485000302281	1	1	2	3
GO:0046493 lipid A metabolic process	2	0.516485000302281	0.033	0.667	Biological Process	GO:0046493	lipid A metabolic process	0.198757024796399	0.516485000302281	2	0	2	3
GO:0046864 isoprenoid transport	2	0.516485000302281	0.033	0.667	Biological Process	GO:0046864	isoprenoid transport	0.198757024796399	0.516485000302281	1	1	2	3
GO:0046865 terpenoid transport	2	0.516485000302281	0.033	0.667	Biological Process	GO:0046865	terpenoid transport	0.198757024796399	0.516485000302281	1	1	2	3
GO:0048552 regulation of metalloenzyme activity	2	0.516485000302281	0.033	0.667	Biological Process	GO:0048552	regulation of metalloenzyme activity	0.198757024796399	0.516485000302281	2	0	2	3
GO:0048554 positive regulation of metalloenzyme activity	2	0.516485000302281	0.033	0.667	Biological Process	GO:0048554	positive regulation of metalloenzyme activity	0.198757024796399	0.516485000302281	2	0	2	3
GO:0048729 tissue morphogenesis	2	0.516485000302281	0.033	0.667	Biological Process	GO:0048729	tissue morphogenesis	0.198757024796399	0.516485000302281	1	1	2	3
GO:0048838 release of seed from dormancy	2	0.516485000302281	0.033	0.667	Biological Process	GO:0048838	release of seed from dormancy	0.198757024796399	0.516485000302281	2	0	2	3
GO:0051176 positive regulation of sulfur metabolic process	2	0.516485000302281	0.033	0.667	Biological Process	GO:0051176	positive regulation of sulfur metabolic process	0.198757024796399	0.516485000302281	2	0	2	3
GO:0071457 cellular response to ozone	2	0.516485000302281	0.033	0.667	Biological Process	GO:0071457	cellular response to ozone	0.198757024796399	0.516485000302281	2	0	2	3
GO:0080037 negative regulation of cytokinin-activated signaling pathway	2	0.516485000302281	0.033	0.667	Biological Process	GO:0080037	negative regulation of cytokinin-activated signaling pathway	0.198757024796399	0.516485000302281	0	2	2	3
GO:0080158 chloroplast ribulose bisphosphate carboxylase complex biogenesis	2	0.516485000302281	0.033	0.667	Biological Process	GO:0080158	chloroplast ribulose bisphosphate carboxylase complex biogenesis	0.198757024796399	0.516485000302281	0	2	2	3
GO:0080168 abscisic acid transport	2	0.516485000302281	0.033	0.667	Biological Process	GO:0080168	abscisic acid transport	0.198757024796399	0.516485000302281	1	1	2	3
GO:0090308 regulation of methylation-dependent chromatin silencing	2	0.516485000302281	0.033	0.667	Biological Process	GO:0090308	regulation of methylation-dependent chromatin silencing	0.198757024796399	0.516485000302281	0	2	2	3
GO:0090309 positive regulation of methylation-dependent chromatin silencing	2	0.516485000302281	0.033	0.667	Biological Process	GO:0090309	positive regulation of methylation-dependent chromatin silencing	0.198757024796399	0.516485000302281	0	2	2	3
GO:0090467 arginine import	2	0.516485000302281	0.033	0.667	Biological Process	GO:0090467	arginine import	0.198757024796399	0.516485000302281	2	0	2	3
GO:0090628 plant epidermal cell fate specification	2	0.516485000302281	0.033	0.667	Biological Process	GO:0090628	plant epidermal cell fate specification	0.198757024796399	0.516485000302281	2	0	2	3
GO:0097438 exit from dormancy	2	0.516485000302281	0.033	0.667	Biological Process	GO:0097438	exit from dormancy	0.198757024796399	0.516485000302281	2	0	2	3
GO:0098661 inorganic anion transmembrane transport	2	0.516485000302281	0.033	0.667	Biological Process	GO:0098661	inorganic anion transmembrane transport	0.198757024796399	0.516485000302281	2	0	2	3
GO:1900425 negative regulation of defense response to bacterium	2	0.516485000302281	0.033	0.667	Biological Process	GO:1900425	negative regulation of defense response to bacterium	0.198757024796399	0.516485000302281	2	0	2	3
GO:1901141 regulation of lignin biosynthetic process	2	0.516485000302281	0.033	0.667	Biological Process	GO:1901141	regulation of lignin biosynthetic process	0.198757024796399	0.516485000302281	0	2	2	3
GO:1901269 lipooligosaccharide metabolic process	2	0.516485000302281	0.033	0.667	Biological Process	GO:1901269	lipooligosaccharide metabolic process	0.198757024796399	0.516485000302281	2	0	2	3
GO:1901271 lipooligosaccharide biosynthetic process	2	0.516485000302281	0.033	0.667	Biological Process	GO:1901271	lipooligosaccharide biosynthetic process	0.198757024796399	0.516485000302281	2	0	2	3
GO:1901292 nucleoside phosphate catabolic process	2	0.516485000302281	0.033	0.667	Biological Process	GO:1901292	nucleoside phosphate catabolic process	0.198757024796399	0.516485000302281	2	0	2	3
GO:1901404 regulation of tetrapyrrole catabolic process	2	0.516485000302281	0.033	0.667	Biological Process	GO:1901404	regulation of tetrapyrrole catabolic process	0.198757024796399	0.516485000302281	1	1	2	3
GO:1901957 regulation of cutin biosynthetic process	2	0.516485000302281	0.033	0.667	Biological Process	GO:1901957	regulation of cutin biosynthetic process	0.198757024796399	0.516485000302281	1	1	2	3
GO:1901959 positive regulation of cutin biosynthetic process	2	0.516485000302281	0.033	0.667	Biological Process	GO:1901959	positive regulation of cutin biosynthetic process	0.198757024796399	0.516485000302281	1	1	2	3
GO:1901999 homogentisate metabolic process	2	0.516485000302281	0.033	0.667	Biological Process	GO:1901999	homogentisate metabolic process	0.198757024796399	0.516485000302281	2	0	2	3
GO:1902000 homogentisate catabolic process	2	0.516485000302281	0.033	0.667	Biological Process	GO:1902000	homogentisate catabolic process	0.198757024796399	0.516485000302281	2	0	2	3
GO:1902023 L-arginine transport	2	0.516485000302281	0.033	0.667	Biological Process	GO:1902023	L-arginine transport	0.198757024796399	0.516485000302281	2	0	2	3
GO:1902222 erythrose 4-phosphate/phosphoenolpyruvate family amino acid catabolic process	2	0.516485000302281	0.033	0.667	Biological Process	GO:1902222	erythrose 4-phosphate/phosphoenolpyruvate family amino acid catabolic process	0.198757024796399	0.516485000302281	2	0	2	3
GO:1902932 positive regulation of alcohol biosynthetic process	2	0.516485000302281	0.033	0.667	Biological Process	GO:1902932	positive regulation of alcohol biosynthetic process	0.198757024796399	0.516485000302281	1	1	2	3
GO:1903888 regulation of plant epidermal cell differentiation	2	0.516485000302281	0.033	0.667	Biological Process	GO:1903888	regulation of plant epidermal cell differentiation	0.198757024796399	0.516485000302281	2	0	2	3
GO:2000123 positive regulation of stomatal complex development	2	0.516485000302281	0.033	0.667	Biological Process	GO:2000123	positive regulation of stomatal complex development	0.198757024796399	0.516485000302281	0	2	2	3
GO:2000693 positive regulation of seed maturation	2	0.516485000302281	0.033	0.667	Biological Process	GO:2000693	positive regulation of seed maturation	0.198757024796399	0.516485000302281	1	1	2	3
GO:0009654 photosystem II oxygen evolving complex	6	0.517081940850436	0.088	0.462	Cellular Component	GO:0009654	photosystem II oxygen evolving complex	0.114260324224713	0.517081940850436	0	6	6	13
GO:0000228 nuclear chromosome	17	0.517081940850436	0.249	0.362	Cellular Component	GO:0000228	nuclear chromosome	0.11514849943308	0.517081940850436	4	13	17	47
GO:0006636 unsaturated fatty acid biosynthetic process	24	0.517800172779999	0.401	0.338	Biological Process	GO:0006636	unsaturated fatty acid biosynthetic process	0.199578677198872	0.517800172779999	8	16	24	71
GO:0033559 unsaturated fatty acid metabolic process	24	0.517800172779999	0.401	0.338	Biological Process	GO:0033559	unsaturated fatty acid metabolic process	0.199578677198872	0.517800172779999	8	16	24	71
GO:0007167 enzyme linked receptor protein signaling pathway	42	0.518124068204082	0.702	0.323	Biological Process	GO:0007167	enzyme linked receptor protein signaling pathway	0.200019254849047	0.518124068204082	11	31	42	130
GO:0007169 transmembrane receptor protein tyrosine kinase signaling pathway	42	0.518124068204082	0.702	0.323	Biological Process	GO:0007169	transmembrane receptor protein tyrosine kinase signaling pathway	0.200019254849047	0.518124068204082	11	31	42	130
GO:1901136 carbohydrate derivative catabolic process	14	0.520367320510126	0.234	0.359	Biological Process	GO:1901136	carbohydrate derivative catabolic process	0.201043803292761	0.520367320510126	6	8	14	39
GO:0000790 nuclear chromatin	8	0.520535318995252	0.117	0.421	Cellular Component	GO:0000790	nuclear chromatin	0.118104652209007	0.520535318995252	2	6	8	19
GO:0045177 apical part of cell	8	0.520535318995252	0.117	0.421	Cellular Component	GO:0045177	apical part of cell	0.118104652209007	0.520535318995252	5	3	8	19
GO:0005794 Golgi apparatus	268	0.524031428179153	3.931	0.290	Cellular Component	GO:0005794	Golgi apparatus	0.125146895339892	0.524031428179153	114	154	268	925
GO:0008278 cohesin complex	3	0.524031428179153	0.044	0.600	Cellular Component	GO:0008278	cohesin complex	0.128806044321346	0.524031428179153	2	1	3	5
GO:0030684 preribosome	3	0.524031428179153	0.044	0.600	Cellular Component	GO:0030684	preribosome	0.128806044321346	0.524031428179153	0	3	3	5
GO:0030686 90S preribosome	3	0.524031428179153	0.044	0.600	Cellular Component	GO:0030686	90S preribosome	0.128806044321346	0.524031428179153	0	3	3	5
GO:0030894 replisome	3	0.524031428179153	0.044	0.600	Cellular Component	GO:0030894	replisome	0.128806044321346	0.524031428179153	0	3	3	5
GO:0043596 nuclear replication fork	3	0.524031428179153	0.044	0.600	Cellular Component	GO:0043596	nuclear replication fork	0.128806044321346	0.524031428179153	0	3	3	5
GO:0043601 nuclear replisome	3	0.524031428179153	0.044	0.600	Cellular Component	GO:0043601	nuclear replisome	0.128806044321346	0.524031428179153	0	3	3	5
GO:0071458 integral component of cytoplasmic side of endoplasmic reticulum membrane	3	0.524031428179153	0.044	0.600	Cellular Component	GO:0071458	integral component of cytoplasmic side of endoplasmic reticulum membrane	0.128806044321346	0.524031428179153	3	0	3	5
GO:0098554 cytoplasmic side of endoplasmic reticulum membrane	3	0.524031428179153	0.044	0.600	Cellular Component	GO:0098554	cytoplasmic side of endoplasmic reticulum membrane	0.128806044321346	0.524031428179153	3	0	3	5
GO:0009898 cytoplasmic side of plasma membrane	25	0.524562570248507	0.367	0.338	Cellular Component	GO:0009898	cytoplasmic side of plasma membrane	0.130038620355722	0.524562570248507	18	7	25	74
GO:0030246 carbohydrate binding	39	0.529603382687211	0.662	0.368	Molecular Function	GO:0030246	carbohydrate binding	0.0405504900275356	0.529603382687211	12	27	39	106
GO:1901657 glycosyl compound metabolic process	145	0.530560483006217	2.423	0.304	Biological Process	GO:1901657	glycosyl compound metabolic process	0.205143587122148	0.530560483006217	51	94	145	477
GO:0010193 response to ozone	13	0.532258809499442	0.217	0.361	Biological Process	GO:0010193	response to ozone	0.205962427807523	0.532258809499442	6	7	13	36
GO:0007030 Golgi organization	56	0.536183367556192	0.936	0.316	Biological Process	GO:0007030	Golgi organization	0.207644442463108	0.536183367556192	19	37	56	177
GO:0010015 root morphogenesis	139	0.537757363166103	2.323	0.304	Biological Process	GO:0010015	root morphogenesis	0.208417844590885	0.537757363166103	43	96	139	457
GO:0031300 intrinsic component of organelle membrane	17	0.539703131883196	0.249	0.354	Cellular Component	GO:0031300	intrinsic component of organelle membrane	0.134925782970799	0.539703131883196	14	3	17	48
GO:0009886 post-embryonic morphogenesis	156	0.541831913882482	2.607	0.303	Biological Process	GO:0009886	post-embryonic morphogenesis	0.210162104318221	0.541831913882482	38	118	156	515
GO:0051302 regulation of cell division	22	0.542487527051367	0.368	0.338	Biological Process	GO:0051302	regulation of cell division	0.210581690878562	0.542487527051367	11	11	22	65
GO:0007166 cell surface receptor signaling pathway	43	0.543780803626721	0.719	0.321	Biological Process	GO:0007166	cell surface receptor signaling pathway	0.211249398118242	0.543780803626721	11	32	43	134
GO:0016070 RNA metabolic process	910	0.549036140315019	15.207	0.292	Biological Process	GO:0016070	RNA metabolic process	0.213458292212664	0.549036140315019	528	382	910	3114
GO:0031349 positive regulation of defense response	17	0.549664199535961	0.284	0.347	Biological Process	GO:0031349	positive regulation of defense response	0.213869952104638	0.549664199535961	8	9	17	49
GO:0016864 intramolecular oxidoreductase activity, transposing S-S bonds	9	0.555648504115365	0.153	0.500	Molecular Function	GO:0016864	intramolecular oxidoreductase activity, transposing S-S bonds	0.0445013361596277	0.555648504115365	4	5	9	18
GO:0052689 carboxylic ester hydrolase activity	49	0.555648504115365	0.831	0.355	Molecular Function	GO:0052689	carboxylic ester hydrolase activity	0.0451269763915865	0.555648504115365	16	33	49	138
GO:0016836 hydro-lyase activity	27	0.555648504115365	0.458	0.386	Molecular Function	GO:0016836	hydro-lyase activity	0.0451874695164413	0.555648504115365	16	11	27	70
GO:0005484 SNAP receptor activity	13	0.555648504115365	0.221	0.448	Molecular Function	GO:0005484	SNAP receptor activity	0.045411193492834	0.555648504115365	8	5	13	29
GO:0004860 protein kinase inhibitor activity	5	0.555648504115365	0.085	0.625	Molecular Function	GO:0004860	protein kinase inhibitor activity	0.0474944479354369	0.555648504115365	5	0	5	8
GO:0004861 cyclin-dependent protein serine/threonine kinase inhibitor activity	5	0.555648504115365	0.085	0.625	Molecular Function	GO:0004861	cyclin-dependent protein serine/threonine kinase inhibitor activity	0.0474944479354369	0.555648504115365	5	0	5	8
GO:0016421 CoA carboxylase activity	5	0.555648504115365	0.085	0.625	Molecular Function	GO:0016421	CoA carboxylase activity	0.0474944479354369	0.555648504115365	3	2	5	8
GO:0016885 ligase activity, forming carbon-carbon bonds	5	0.555648504115365	0.085	0.625	Molecular Function	GO:0016885	ligase activity, forming carbon-carbon bonds	0.0474944479354369	0.555648504115365	3	2	5	8
GO:0030291 protein serine/threonine kinase inhibitor activity	5	0.555648504115365	0.085	0.625	Molecular Function	GO:0030291	protein serine/threonine kinase inhibitor activity	0.0474944479354369	0.555648504115365	5	0	5	8
GO:0051287 NAD binding	5	0.555648504115365	0.085	0.625	Molecular Function	GO:0051287	NAD binding	0.0474944479354369	0.555648504115365	1	4	5	8
GO:0016790 thiolester hydrolase activity	14	0.555648504115365	0.238	0.438	Molecular Function	GO:0016790	thiolester hydrolase activity	0.0477328077404889	0.555648504115365	12	2	14	32
GO:0008889 glycerophosphodiester phosphodiesterase activity	7	0.555648504115365	0.119	0.538	Molecular Function	GO:0008889	glycerophosphodiester phosphodiesterase activity	0.0487357863205667	0.555648504115365	2	5	7	13
GO:0045551 cinnamyl-alcohol dehydrogenase activity	7	0.555648504115365	0.119	0.538	Molecular Function	GO:0045551	cinnamyl-alcohol dehydrogenase activity	0.0487357863205667	0.555648504115365	6	1	7	13
GO:0080161 auxin transmembrane transporter activity	10	0.555648504115365	0.170	0.476	Molecular Function	GO:0080161	auxin transmembrane transporter activity	0.0497631517845655	0.555648504115365	6	4	10	21
GO:0015295 solute:proton symporter activity	34	0.555648504115365	0.577	0.370	Molecular Function	GO:0015295	solute:proton symporter activity	0.0499631397505292	0.555648504115365	19	15	34	92
GO:0016835 carbon-oxygen lyase activity	43	0.555648504115365	0.730	0.358	Molecular Function	GO:0016835	carbon-oxygen lyase activity	0.0500654977586847	0.555648504115365	19	24	43	120
GO:0097159 organic cyclic compound binding	883	0.555648504115365	14.984	0.298	Molecular Function	GO:0097159	organic cyclic compound binding	0.0526121212772083	0.555648504115365	543	340	883	2960
GO:0051119 sugar transmembrane transporter activity	40	0.555648504115365	0.679	0.360	Molecular Function	GO:0051119	sugar transmembrane transporter activity	0.052623052593694	0.555648504115365	22	18	40	111
GO:0008270 zinc ion binding	186	0.555648504115365	3.156	0.316	Molecular Function	GO:0008270	zinc ion binding	0.0562861959705414	0.555648504115365	129	57	186	589
GO:0003729 mRNA binding	12	0.555648504115365	0.204	0.444	Molecular Function	GO:0003729	mRNA binding	0.0572079767518535	0.555648504115365	12	0	12	27
GO:0044822 poly(A) RNA binding	12	0.555648504115365	0.204	0.444	Molecular Function	GO:0044822	poly(A) RNA binding	0.0572079767518535	0.555648504115365	12	0	12	27
GO:0005351 sugar:proton symporter activity	33	0.555648504115365	0.560	0.367	Molecular Function	GO:0005351	sugar:proton symporter activity	0.0585907097272442	0.555648504115365	18	15	33	90
GO:0005402 cation:sugar symporter activity	33	0.555648504115365	0.560	0.367	Molecular Function	GO:0005402	cation:sugar symporter activity	0.0585907097272442	0.555648504115365	18	15	33	90
GO:0008757 S-adenosylmethionine-dependent methyltransferase activity	32	0.555648504115365	0.543	0.368	Molecular Function	GO:0008757	S-adenosylmethionine-dependent methyltransferase activity	0.05941165974119	0.555648504115365	9	23	32	87
GO:0000987 core promoter proximal region sequence-specific DNA binding	4	0.555648504115365	0.068	0.667	Molecular Function	GO:0000987	core promoter proximal region sequence-specific DNA binding	0.0596412196682891	0.555648504115365	2	2	4	6
GO:0001159 core promoter proximal region DNA binding	4	0.555648504115365	0.068	0.667	Molecular Function	GO:0001159	core promoter proximal region DNA binding	0.0596412196682891	0.555648504115365	2	2	4	6
GO:0004345 glucose-6-phosphate dehydrogenase activity	4	0.555648504115365	0.068	0.667	Molecular Function	GO:0004345	glucose-6-phosphate dehydrogenase activity	0.0596412196682891	0.555648504115365	2	2	4	6
GO:0004664 prephenate dehydratase activity	4	0.555648504115365	0.068	0.667	Molecular Function	GO:0004664	prephenate dehydratase activity	0.0596412196682891	0.555648504115365	4	0	4	6
GO:0010340 carboxyl-O-methyltransferase activity	4	0.555648504115365	0.068	0.667	Molecular Function	GO:0010340	carboxyl-O-methyltransferase activity	0.0596412196682891	0.555648504115365	3	1	4	6
GO:0015120 phosphoglycerate transmembrane transporter activity	4	0.555648504115365	0.068	0.667	Molecular Function	GO:0015120	phosphoglycerate transmembrane transporter activity	0.0596412196682891	0.555648504115365	1	3	4	6
GO:0016812 hydrolase activity, acting on carbon-nitrogen (but not peptide) bonds, in cyclic amides	4	0.555648504115365	0.068	0.667	Molecular Function	GO:0016812	hydrolase activity, acting on carbon-nitrogen (but not peptide) bonds, in cyclic amides	0.0596412196682891	0.555648504115365	3	1	4	6
GO:0042879 aldonate transmembrane transporter activity	4	0.555648504115365	0.068	0.667	Molecular Function	GO:0042879	aldonate transmembrane transporter activity	0.0596412196682891	0.555648504115365	1	3	4	6
GO:0047769 arogenate dehydratase activity	4	0.555648504115365	0.068	0.667	Molecular Function	GO:0047769	arogenate dehydratase activity	0.0596412196682891	0.555648504115365	4	0	4	6
GO:0005200 structural constituent of cytoskeleton	13	0.555648504115365	0.221	0.433	Molecular Function	GO:0005200	structural constituent of cytoskeleton	0.0597665976196347	0.555648504115365	1	12	13	30
GO:0016709 oxidoreductase activity, acting on paired donors, with incorporation or reduction of molecular oxygen, NAD(P)H as one donor, and incorporation of one atom of oxygen	14	0.555648504115365	0.238	0.424	Molecular Function	GO:0016709	oxidoreductase activity, acting on paired donors, with incorporation or reduction of molecular oxygen, NAD(P)H as one donor, and incorporation of one atom of oxygen	0.0617386155035062	0.555648504115365	9	5	14	33
GO:0097599 xylanase activity	6	0.555648504115365	0.102	0.545	Molecular Function	GO:0097599	xylanase activity	0.0630384244251281	0.555648504115365	1	5	6	11
GO:0008374 O-acyltransferase activity	15	0.555648504115365	0.255	0.417	Molecular Function	GO:0008374	O-acyltransferase activity	0.0632301137795652	0.555648504115365	9	6	15	36
GO:0022838 substrate-specific channel activity	43	0.555648504115365	0.730	0.350	Molecular Function	GO:0022838	substrate-specific channel activity	0.0721771979783243	0.555648504115365	23	20	43	123
GO:0004672 protein kinase activity	166	0.555648504115365	2.817	0.315	Molecular Function	GO:0004672	protein kinase activity	0.0729990104684357	0.555648504115365	71	95	166	527
GO:0003863 3-methyl-2-oxobutanoate dehydrogenase (2-methylpropanoyl-transferring) activity	3	0.555648504115365	0.051	0.750	Molecular Function	GO:0003863	3-methyl-2-oxobutanoate dehydrogenase (2-methylpropanoyl-transferring) activity	0.0732494955351859	0.555648504115365	3	0	3	4
GO:0003979 UDP-glucose 6-dehydrogenase activity	3	0.555648504115365	0.051	0.750	Molecular Function	GO:0003979	UDP-glucose 6-dehydrogenase activity	0.0732494955351859	0.555648504115365	0	3	3	4
GO:0015928 fucosidase activity	3	0.555648504115365	0.051	0.750	Molecular Function	GO:0015928	fucosidase activity	0.0732494955351859	0.555648504115365	0	3	3	4
GO:0016531 copper chaperone activity	3	0.555648504115365	0.051	0.750	Molecular Function	GO:0016531	copper chaperone activity	0.0732494955351859	0.555648504115365	3	0	3	4
GO:0016656 monodehydroascorbate reductase (NADH) activity	3	0.555648504115365	0.051	0.750	Molecular Function	GO:0016656	monodehydroascorbate reductase (NADH) activity	0.0732494955351859	0.555648504115365	2	1	3	4
GO:0030410 nicotianamine synthase activity	3	0.555648504115365	0.051	0.750	Molecular Function	GO:0030410	nicotianamine synthase activity	0.0732494955351859	0.555648504115365	1	2	3	4
GO:0035173 histone kinase activity	3	0.555648504115365	0.051	0.750	Molecular Function	GO:0035173	histone kinase activity	0.0732494955351859	0.555648504115365	0	3	3	4
GO:0042389 omega-3 fatty acid desaturase activity	3	0.555648504115365	0.051	0.750	Molecular Function	GO:0042389	omega-3 fatty acid desaturase activity	0.0732494955351859	0.555648504115365	0	3	3	4
GO:0046556 alpha-L-arabinofuranosidase activity	3	0.555648504115365	0.051	0.750	Molecular Function	GO:0046556	alpha-L-arabinofuranosidase activity	0.0732494955351859	0.555648504115365	0	3	3	4
GO:0050284 sinapate 1-glucosyltransferase activity	3	0.555648504115365	0.051	0.750	Molecular Function	GO:0050284	sinapate 1-glucosyltransferase activity	0.0732494955351859	0.555648504115365	3	0	3	4
GO:0051920 peroxiredoxin activity	3	0.555648504115365	0.051	0.750	Molecular Function	GO:0051920	peroxiredoxin activity	0.0732494955351859	0.555648504115365	0	3	3	4
GO:0051998 protein carboxyl O-methyltransferase activity	3	0.555648504115365	0.051	0.750	Molecular Function	GO:0051998	protein carboxyl O-methyltransferase activity	0.0732494955351859	0.555648504115365	3	0	3	4
GO:0071917 triose-phosphate transmembrane transporter activity	3	0.555648504115365	0.051	0.750	Molecular Function	GO:0071917	triose-phosphate transmembrane transporter activity	0.0732494955351859	0.555648504115365	1	2	3	4
GO:0015020 glucuronosyltransferase activity	7	0.555648504115365	0.119	0.500	Molecular Function	GO:0015020	glucuronosyltransferase activity	0.0740045625804638	0.555648504115365	2	5	7	14
GO:0016765 transferase activity, transferring alkyl or aryl (other than methyl) groups	40	0.555648504115365	0.679	0.351	Molecular Function	GO:0016765	transferase activity, transferring alkyl or aryl (other than methyl) groups	0.0766426058703003	0.555648504115365	24	16	40	114
GO:0008017 microtubule binding	17	0.555648504115365	0.288	0.395	Molecular Function	GO:0008017	microtubule binding	0.0799489081246848	0.555648504115365	10	7	17	43
GO:0015267 channel activity	43	0.555648504115365	0.730	0.347	Molecular Function	GO:0015267	channel activity	0.0808862807042245	0.555648504115365	23	20	43	124
GO:0022803 passive transmembrane transporter activity	43	0.555648504115365	0.730	0.347	Molecular Function	GO:0022803	passive transmembrane transporter activity	0.0808862807042245	0.555648504115365	23	20	43	124
GO:0000170 sphingosine hydroxylase activity	2	0.555648504115365	0.034	1.000	Molecular Function	GO:0000170	sphingosine hydroxylase activity	0.0815950627348144	0.555648504115365	1	1	2	2
GO:0003844 1,4-alpha-glucan branching enzyme activity	2	0.555648504115365	0.034	1.000	Molecular Function	GO:0003844	1,4-alpha-glucan branching enzyme activity	0.0815950627348144	0.555648504115365	2	0	2	2
GO:0003857 3-hydroxyacyl-CoA dehydrogenase activity	2	0.555648504115365	0.034	1.000	Molecular Function	GO:0003857	3-hydroxyacyl-CoA dehydrogenase activity	0.0815950627348144	0.555648504115365	2	0	2	2
GO:0003995 acyl-CoA dehydrogenase activity	2	0.555648504115365	0.034	1.000	Molecular Function	GO:0003995	acyl-CoA dehydrogenase activity	0.0815950627348144	0.555648504115365	2	0	2	2
GO:0004053 arginase activity	2	0.555648504115365	0.034	1.000	Molecular Function	GO:0004053	arginase activity	0.0815950627348144	0.555648504115365	1	1	2	2
GO:0004057 arginyltransferase activity	2	0.555648504115365	0.034	1.000	Molecular Function	GO:0004057	arginyltransferase activity	0.0815950627348144	0.555648504115365	2	0	2	2
GO:0004134 4-alpha-glucanotransferase activity	2	0.555648504115365	0.034	1.000	Molecular Function	GO:0004134	4-alpha-glucanotransferase activity	0.0815950627348144	0.555648504115365	2	0	2	2
GO:0004719 protein-L-isoaspartate (D-aspartate) O-methyltransferase activity	2	0.555648504115365	0.034	1.000	Molecular Function	GO:0004719	protein-L-isoaspartate (D-aspartate) O-methyltransferase activity	0.0815950627348144	0.555648504115365	2	0	2	2
GO:0004765 shikimate kinase activity	2	0.555648504115365	0.034	1.000	Molecular Function	GO:0004765	shikimate kinase activity	0.0815950627348144	0.555648504115365	2	0	2	2
GO:0004788 thiamine diphosphokinase activity	2	0.555648504115365	0.034	1.000	Molecular Function	GO:0004788	thiamine diphosphokinase activity	0.0815950627348144	0.555648504115365	2	0	2	2
GO:0004793 threonine aldolase activity	2	0.555648504115365	0.034	1.000	Molecular Function	GO:0004793	threonine aldolase activity	0.0815950627348144	0.555648504115365	2	0	2	2
GO:0004853 uroporphyrinogen decarboxylase activity	2	0.555648504115365	0.034	1.000	Molecular Function	GO:0004853	uroporphyrinogen decarboxylase activity	0.0815950627348144	0.555648504115365	0	2	2	2
GO:0004854 xanthine dehydrogenase activity	2	0.555648504115365	0.034	1.000	Molecular Function	GO:0004854	xanthine dehydrogenase activity	0.0815950627348144	0.555648504115365	1	1	2	2
GO:0005274 allantoin uptake transmembrane transporter activity	2	0.555648504115365	0.034	1.000	Molecular Function	GO:0005274	allantoin uptake transmembrane transporter activity	0.0815950627348144	0.555648504115365	2	0	2	2
GO:0008783 agmatinase activity	2	0.555648504115365	0.034	1.000	Molecular Function	GO:0008783	agmatinase activity	0.0815950627348144	0.555648504115365	1	1	2	2
GO:0008809 carnitine racemase activity	2	0.555648504115365	0.034	1.000	Molecular Function	GO:0008809	carnitine racemase activity	0.0815950627348144	0.555648504115365	1	1	2	2
GO:0008940 nitrate reductase activity	2	0.555648504115365	0.034	1.000	Molecular Function	GO:0008940	nitrate reductase activity	0.0815950627348144	0.555648504115365	0	2	2	2
GO:0009374 biotin binding	2	0.555648504115365	0.034	1.000	Molecular Function	GO:0009374	biotin binding	0.0815950627348144	0.555648504115365	0	2	2	2
GO:0010242 oxygen evolving activity	2	0.555648504115365	0.034	1.000	Molecular Function	GO:0010242	oxygen evolving activity	0.0815950627348144	0.555648504115365	0	2	2	2
GO:0010297 heteropolysaccharide binding	2	0.555648504115365	0.034	1.000	Molecular Function	GO:0010297	heteropolysaccharide binding	0.0815950627348144	0.555648504115365	1	1	2	2
GO:0015185 gamma-aminobutyric acid transmembrane transporter activity	2	0.555648504115365	0.034	1.000	Molecular Function	GO:0015185	gamma-aminobutyric acid transmembrane transporter activity	0.0815950627348144	0.555648504115365	2	0	2	2
GO:0015603 iron chelate transmembrane transporter activity	2	0.555648504115365	0.034	1.000	Molecular Function	GO:0015603	iron chelate transmembrane transporter activity	0.0815950627348144	0.555648504115365	1	1	2	2
GO:0016805 dipeptidase activity	2	0.555648504115365	0.034	1.000	Molecular Function	GO:0016805	dipeptidase activity	0.0815950627348144	0.555648504115365	1	1	2	2
GO:0016856 racemase and epimerase activity, acting on hydroxy acids and derivatives	2	0.555648504115365	0.034	1.000	Molecular Function	GO:0016856	racemase and epimerase activity, acting on hydroxy acids and derivatives	0.0815950627348144	0.555648504115365	1	1	2	2
GO:0019776 Atg8 ligase activity	2	0.555648504115365	0.034	1.000	Molecular Function	GO:0019776	Atg8 ligase activity	0.0815950627348144	0.555648504115365	2	0	2	2
GO:0019786 Atg8-specific protease activity	2	0.555648504115365	0.034	1.000	Molecular Function	GO:0019786	Atg8-specific protease activity	0.0815950627348144	0.555648504115365	2	0	2	2
GO:0019842 vitamin binding	2	0.555648504115365	0.034	1.000	Molecular Function	GO:0019842	vitamin binding	0.0815950627348144	0.555648504115365	0	2	2	2
GO:0030337 DNA polymerase processivity factor activity	2	0.555648504115365	0.034	1.000	Molecular Function	GO:0030337	DNA polymerase processivity factor activity	0.0815950627348144	0.555648504115365	0	2	2	2
GO:0034256 chlorophyll(ide) b reductase activity	2	0.555648504115365	0.034	1.000	Molecular Function	GO:0034256	chlorophyll(ide) b reductase activity	0.0815950627348144	0.555648504115365	2	0	2	2
GO:0046593 mandelonitrile lyase activity	2	0.555648504115365	0.034	1.000	Molecular Function	GO:0046593	mandelonitrile lyase activity	0.0815950627348144	0.555648504115365	1	1	2	2
GO:0047012 sterol-4-alpha-carboxylate 3-dehydrogenase (decarboxylating) activity	2	0.555648504115365	0.034	1.000	Molecular Function	GO:0047012	sterol-4-alpha-carboxylate 3-dehydrogenase (decarboxylating) activity	0.0815950627348144	0.555648504115365	0	2	2	2
GO:0047560 3-dehydrosphinganine reductase activity	2	0.555648504115365	0.034	1.000	Molecular Function	GO:0047560	3-dehydrosphinganine reductase activity	0.0815950627348144	0.555648504115365	1	1	2	2
GO:0047746 chlorophyllase activity	2	0.555648504115365	0.034	1.000	Molecular Function	GO:0047746	chlorophyllase activity	0.0815950627348144	0.555648504115365	1	1	2	2
GO:0051980 iron-nicotianamine transmembrane transporter activity	2	0.555648504115365	0.034	1.000	Molecular Function	GO:0051980	iron-nicotianamine transmembrane transporter activity	0.0815950627348144	0.555648504115365	1	1	2	2
GO:0070401 NADP+ binding	2	0.555648504115365	0.034	1.000	Molecular Function	GO:0070401	NADP+ binding	0.0815950627348144	0.555648504115365	2	0	2	2
GO:0080023 3R-hydroxyacyl-CoA dehydratase activity	2	0.555648504115365	0.034	1.000	Molecular Function	GO:0080023	3R-hydroxyacyl-CoA dehydratase activity	0.0815950627348144	0.555648504115365	1	1	2	2
GO:0090353 polygalacturonase inhibitor activity	2	0.555648504115365	0.034	1.000	Molecular Function	GO:0090353	polygalacturonase inhibitor activity	0.0815950627348144	0.555648504115365	0	2	2	2
GO:0097243 flavonoid binding	2	0.555648504115365	0.034	1.000	Molecular Function	GO:0097243	flavonoid binding	0.0815950627348144	0.555648504115365	1	1	2	2
GO:2001147 camalexin binding	2	0.555648504115365	0.034	1.000	Molecular Function	GO:2001147	camalexin binding	0.0815950627348144	0.555648504115365	1	1	2	2
GO:2001227 quercitrin binding	2	0.555648504115365	0.034	1.000	Molecular Function	GO:2001227	quercitrin binding	0.0815950627348144	0.555648504115365	1	1	2	2
GO:0003756 protein disulfide isomerase activity	8	0.555648504115365	0.136	0.471	Molecular Function	GO:0003756	protein disulfide isomerase activity	0.0817831058874258	0.555648504115365	3	5	8	17
GO:0004089 carbonate dehydratase activity	8	0.555648504115365	0.136	0.471	Molecular Function	GO:0004089	carbonate dehydratase activity	0.0817831058874258	0.555648504115365	2	6	8	17
GO:0016289 CoA hydrolase activity	8	0.555648504115365	0.136	0.471	Molecular Function	GO:0016289	CoA hydrolase activity	0.0817831058874258	0.555648504115365	8	0	8	17
GO:0000976 transcription regulatory region sequence-specific DNA binding	5	0.555648504115365	0.085	0.556	Molecular Function	GO:0000976	transcription regulatory region sequence-specific DNA binding	0.0821552903774533	0.555648504115365	3	2	5	9
GO:0015095 magnesium ion transmembrane transporter activity	5	0.555648504115365	0.085	0.556	Molecular Function	GO:0015095	magnesium ion transmembrane transporter activity	0.0821552903774533	0.555648504115365	5	0	5	9
GO:0015108 chloride transmembrane transporter activity	5	0.555648504115365	0.085	0.556	Molecular Function	GO:0015108	chloride transmembrane transporter activity	0.0821552903774533	0.555648504115365	4	1	5	9
GO:0016762 xyloglucan:xyloglucosyl transferase activity	5	0.555648504115365	0.085	0.556	Molecular Function	GO:0016762	xyloglucan:xyloglucosyl transferase activity	0.0821552903774533	0.555648504115365	1	4	5	9
GO:0019210 kinase inhibitor activity	5	0.555648504115365	0.085	0.556	Molecular Function	GO:0019210	kinase inhibitor activity	0.0821552903774533	0.555648504115365	5	0	5	9
GO:0019840 isoprenoid binding	5	0.555648504115365	0.085	0.556	Molecular Function	GO:0019840	isoprenoid binding	0.0821552903774533	0.555648504115365	5	0	5	9
GO:0031625 ubiquitin protein ligase binding	5	0.555648504115365	0.085	0.556	Molecular Function	GO:0031625	ubiquitin protein ligase binding	0.0821552903774533	0.555648504115365	2	3	5	9
GO:0044389 ubiquitin-like protein ligase binding	5	0.555648504115365	0.085	0.556	Molecular Function	GO:0044389	ubiquitin-like protein ligase binding	0.0821552903774533	0.555648504115365	2	3	5	9
GO:0031301 integral component of organelle membrane	16	0.555846068188384	0.235	0.356	Cellular Component	GO:0031301	integral component of organelle membrane	0.140129260887828	0.555846068188384	13	3	16	45
GO:0006833 water transport	45	0.557182012622463	0.752	0.319	Biological Process	GO:0006833	water transport	0.217134611256591	0.557182012622463	15	30	45	141
GO:0042044 fluid transport	45	0.557182012622463	0.752	0.319	Biological Process	GO:0042044	fluid transport	0.217134611256591	0.557182012622463	15	30	45	141
GO:0030833 regulation of actin filament polymerization	35	0.562666182024536	0.585	0.324	Biological Process	GO:0030833	regulation of actin filament polymerization	0.219489211115242	0.562666182024536	11	24	35	108
GO:0002684 positive regulation of immune system process	16	0.562666182024536	0.267	0.348	Biological Process	GO:0002684	positive regulation of immune system process	0.219786119852363	0.562666182024536	7	9	16	46
GO:0050778 positive regulation of immune response	16	0.562666182024536	0.267	0.348	Biological Process	GO:0050778	positive regulation of immune response	0.219786119852363	0.562666182024536	7	9	16	46
GO:0005875 microtubule associated complex	4	0.564635439262452	0.059	0.500	Cellular Component	GO:0005875	microtubule associated complex	0.14746223386153	0.564635439262452	3	1	4	8
GO:0010168 ER body	4	0.564635439262452	0.059	0.500	Cellular Component	GO:0010168	ER body	0.14746223386153	0.564635439262452	0	4	4	8
GO:0017119 Golgi transport complex	4	0.564635439262452	0.059	0.500	Cellular Component	GO:0017119	Golgi transport complex	0.14746223386153	0.564635439262452	2	2	4	8
GO:0044438 microbody part	9	0.564635439262452	0.132	0.391	Cellular Component	GO:0044438	microbody part	0.148375154052661	0.564635439262452	8	1	9	23
GO:0044439 peroxisomal part	9	0.564635439262452	0.132	0.391	Cellular Component	GO:0044439	peroxisomal part	0.148375154052661	0.564635439262452	8	1	9	23
GO:0005819 spindle	14	0.564635439262452	0.205	0.359	Cellular Component	GO:0005819	spindle	0.151212818084061	0.564635439262452	5	9	14	39
GO:0005778 peroxisomal membrane	8	0.564635439262452	0.117	0.400	Cellular Component	GO:0005778	peroxisomal membrane	0.151834739969735	0.564635439262452	7	1	8	20
GO:0031903 microbody membrane	8	0.564635439262452	0.117	0.400	Cellular Component	GO:0031903	microbody membrane	0.151834739969735	0.564635439262452	7	1	8	20
GO:0032875 regulation of DNA endoreduplication	9	0.56516680117556	0.150	0.375	Biological Process	GO:0032875	regulation of DNA endoreduplication	0.226024747134568	0.56516680117556	2	7	9	24
GO:0006206 pyrimidine nucleobase metabolic process	3	0.56516680117556	0.050	0.500	Biological Process	GO:0006206	pyrimidine nucleobase metabolic process	0.230432304069963	0.56516680117556	3	0	3	6
GO:0006388 tRNA splicing, via endonucleolytic cleavage and ligation	3	0.56516680117556	0.050	0.500	Biological Process	GO:0006388	tRNA splicing, via endonucleolytic cleavage and ligation	0.230432304069963	0.56516680117556	3	0	3	6
GO:0006772 thiamine metabolic process	3	0.56516680117556	0.050	0.500	Biological Process	GO:0006772	thiamine metabolic process	0.230432304069963	0.56516680117556	3	0	3	6
GO:0006878 cellular copper ion homeostasis	3	0.56516680117556	0.050	0.500	Biological Process	GO:0006878	cellular copper ion homeostasis	0.230432304069963	0.56516680117556	3	0	3	6
GO:0007088 regulation of mitotic nuclear division	3	0.56516680117556	0.050	0.500	Biological Process	GO:0007088	regulation of mitotic nuclear division	0.230432304069963	0.56516680117556	1	2	3	6
GO:0007163 establishment or maintenance of cell polarity	3	0.56516680117556	0.050	0.500	Biological Process	GO:0007163	establishment or maintenance of cell polarity	0.230432304069963	0.56516680117556	3	0	3	6
GO:0009051 pentose-phosphate shunt, oxidative branch	3	0.56516680117556	0.050	0.500	Biological Process	GO:0009051	pentose-phosphate shunt, oxidative branch	0.230432304069963	0.56516680117556	1	2	3	6
GO:0009083 branched-chain amino acid catabolic process	3	0.56516680117556	0.050	0.500	Biological Process	GO:0009083	branched-chain amino acid catabolic process	0.230432304069963	0.56516680117556	3	0	3	6
GO:0009098 leucine biosynthetic process	3	0.56516680117556	0.050	0.500	Biological Process	GO:0009098	leucine biosynthetic process	0.230432304069963	0.56516680117556	1	2	3	6
GO:0010268 brassinosteroid homeostasis	3	0.56516680117556	0.050	0.500	Biological Process	GO:0010268	brassinosteroid homeostasis	0.230432304069963	0.56516680117556	2	1	3	6
GO:0015714 phosphoenolpyruvate transport	3	0.56516680117556	0.050	0.500	Biological Process	GO:0015714	phosphoenolpyruvate transport	0.230432304069963	0.56516680117556	2	1	3	6
GO:0016103 diterpenoid catabolic process	3	0.56516680117556	0.050	0.500	Biological Process	GO:0016103	diterpenoid catabolic process	0.230432304069963	0.56516680117556	3	0	3	6
GO:0016139 glycoside catabolic process	3	0.56516680117556	0.050	0.500	Biological Process	GO:0016139	glycoside catabolic process	0.230432304069963	0.56516680117556	2	1	3	6
GO:0019755 one-carbon compound transport	3	0.56516680117556	0.050	0.500	Biological Process	GO:0019755	one-carbon compound transport	0.230432304069963	0.56516680117556	1	2	3	6
GO:0031110 regulation of microtubule polymerization or depolymerization	3	0.56516680117556	0.050	0.500	Biological Process	GO:0031110	regulation of microtubule polymerization or depolymerization	0.230432304069963	0.56516680117556	2	1	3	6
GO:0033273 response to vitamin	3	0.56516680117556	0.050	0.500	Biological Process	GO:0033273	response to vitamin	0.230432304069963	0.56516680117556	2	1	3	6
GO:0042723 thiamine-containing compound metabolic process	3	0.56516680117556	0.050	0.500	Biological Process	GO:0042723	thiamine-containing compound metabolic process	0.230432304069963	0.56516680117556	3	0	3	6
GO:0043487 regulation of RNA stability	3	0.56516680117556	0.050	0.500	Biological Process	GO:0043487	regulation of RNA stability	0.230432304069963	0.56516680117556	2	1	3	6
GO:0045487 gibberellin catabolic process	3	0.56516680117556	0.050	0.500	Biological Process	GO:0045487	gibberellin catabolic process	0.230432304069963	0.56516680117556	3	0	3	6
GO:0045824 negative regulation of innate immune response	3	0.56516680117556	0.050	0.500	Biological Process	GO:0045824	negative regulation of innate immune response	0.230432304069963	0.56516680117556	2	1	3	6
GO:0046466 membrane lipid catabolic process	3	0.56516680117556	0.050	0.500	Biological Process	GO:0046466	membrane lipid catabolic process	0.230432304069963	0.56516680117556	2	1	3	6
GO:0050777 negative regulation of immune response	3	0.56516680117556	0.050	0.500	Biological Process	GO:0050777	negative regulation of immune response	0.230432304069963	0.56516680117556	2	1	3	6
GO:0051098 regulation of binding	3	0.56516680117556	0.050	0.500	Biological Process	GO:0051098	regulation of binding	0.230432304069963	0.56516680117556	3	0	3	6
GO:0070726 cell wall assembly	3	0.56516680117556	0.050	0.500	Biological Process	GO:0070726	cell wall assembly	0.230432304069963	0.56516680117556	1	2	3	6
GO:0071486 cellular response to high light intensity	3	0.56516680117556	0.050	0.500	Biological Process	GO:0071486	cellular response to high light intensity	0.230432304069963	0.56516680117556	3	0	3	6
GO:0071668 plant-type cell wall assembly	3	0.56516680117556	0.050	0.500	Biological Process	GO:0071668	plant-type cell wall assembly	0.230432304069963	0.56516680117556	1	2	3	6
GO:0080112 seed growth	3	0.56516680117556	0.050	0.500	Biological Process	GO:0080112	seed growth	0.230432304069963	0.56516680117556	2	1	3	6
GO:0080113 regulation of seed growth	3	0.56516680117556	0.050	0.500	Biological Process	GO:0080113	regulation of seed growth	0.230432304069963	0.56516680117556	2	1	3	6
GO:0080117 secondary growth	3	0.56516680117556	0.050	0.500	Biological Process	GO:0080117	secondary growth	0.230432304069963	0.56516680117556	1	2	3	6
GO:0080190 lateral growth	3	0.56516680117556	0.050	0.500	Biological Process	GO:0080190	lateral growth	0.230432304069963	0.56516680117556	1	2	3	6
GO:1903320 regulation of protein modification by small protein conjugation or removal	3	0.56516680117556	0.050	0.500	Biological Process	GO:1903320	regulation of protein modification by small protein conjugation or removal	0.230432304069963	0.56516680117556	1	2	3	6
GO:0005992 trehalose biosynthetic process	8	0.56516680117556	0.134	0.381	Biological Process	GO:0005992	trehalose biosynthetic process	0.230789420120736	0.56516680117556	4	4	8	21
GO:0070417 cellular response to cold	8	0.56516680117556	0.134	0.381	Biological Process	GO:0070417	cellular response to cold	0.230789420120736	0.56516680117556	4	4	8	21
GO:0071483 cellular response to blue light	8	0.56516680117556	0.134	0.381	Biological Process	GO:0071483	cellular response to blue light	0.230789420120736	0.56516680117556	7	1	8	21
GO:0030838 positive regulation of actin filament polymerization	33	0.56516680117556	0.551	0.324	Biological Process	GO:0030838	positive regulation of actin filament polymerization	0.231189771442373	0.56516680117556	10	23	33	102
GO:0045010 actin nucleation	33	0.56516680117556	0.551	0.324	Biological Process	GO:0045010	actin nucleation	0.231189771442373	0.56516680117556	10	23	33	102
GO:0006457 protein folding	89	0.56516680117556	1.487	0.307	Biological Process	GO:0006457	protein folding	0.233762715594525	0.56516680117556	48	41	89	290
GO:0009081 branched-chain amino acid metabolic process	7	0.56516680117556	0.117	0.389	Biological Process	GO:0009081	branched-chain amino acid metabolic process	0.235128226409446	0.56516680117556	4	3	7	18
GO:0009934 regulation of meristem structural organization	7	0.56516680117556	0.117	0.389	Biological Process	GO:0009934	regulation of meristem structural organization	0.235128226409446	0.56516680117556	1	6	7	18
GO:0034605 cellular response to heat	7	0.56516680117556	0.117	0.389	Biological Process	GO:0034605	cellular response to heat	0.235128226409446	0.56516680117556	4	3	7	18
GO:0042180 cellular ketone metabolic process	56	0.56516680117556	0.936	0.313	Biological Process	GO:0042180	cellular ketone metabolic process	0.23676854540464	0.56516680117556	34	22	56	179
GO:0008064 regulation of actin polymerization or depolymerization	35	0.56516680117556	0.585	0.321	Biological Process	GO:0008064	regulation of actin polymerization or depolymerization	0.238563880961166	0.56516680117556	11	24	35	109
GO:0030832 regulation of actin filament length	35	0.56516680117556	0.585	0.321	Biological Process	GO:0030832	regulation of actin filament length	0.238563880961166	0.56516680117556	11	24	35	109
GO:0032956 regulation of actin cytoskeleton organization	35	0.56516680117556	0.585	0.321	Biological Process	GO:0032956	regulation of actin cytoskeleton organization	0.238563880961166	0.56516680117556	11	24	35	109
GO:0032970 regulation of actin filament-based process	35	0.56516680117556	0.585	0.321	Biological Process	GO:0032970	regulation of actin filament-based process	0.238563880961166	0.56516680117556	11	24	35	109
GO:0009830 cell wall modification involved in abscission	6	0.56516680117556	0.100	0.400	Biological Process	GO:0009830	cell wall modification involved in abscission	0.238645571126493	0.56516680117556	6	0	6	15
GO:0044277 cell wall disassembly	6	0.56516680117556	0.100	0.400	Biological Process	GO:0044277	cell wall disassembly	0.238645571126493	0.56516680117556	6	0	6	15
GO:0051261 protein depolymerization	6	0.56516680117556	0.100	0.400	Biological Process	GO:0051261	protein depolymerization	0.238645571126493	0.56516680117556	3	3	6	15
GO:0051783 regulation of nuclear division	6	0.56516680117556	0.100	0.400	Biological Process	GO:0051783	regulation of nuclear division	0.238645571126493	0.56516680117556	3	3	6	15
GO:0072505 divalent inorganic anion homeostasis	6	0.56516680117556	0.100	0.400	Biological Process	GO:0072505	divalent inorganic anion homeostasis	0.238645571126493	0.56516680117556	4	2	6	15
GO:2000024 regulation of leaf development	6	0.56516680117556	0.100	0.400	Biological Process	GO:2000024	regulation of leaf development	0.238645571126493	0.56516680117556	3	3	6	15
GO:0008643 carbohydrate transport	13	0.56516680117556	0.217	0.351	Biological Process	GO:0008643	carbohydrate transport	0.239064596491034	0.56516680117556	8	5	13	37
GO:0046685 response to arsenic-containing substance	13	0.56516680117556	0.217	0.351	Biological Process	GO:0046685	response to arsenic-containing substance	0.239064596491034	0.56516680117556	9	4	13	37
GO:0006553 lysine metabolic process	4	0.56516680117556	0.067	0.444	Biological Process	GO:0006553	lysine metabolic process	0.239262690709796	0.56516680117556	1	3	4	9
GO:0010067 procambium histogenesis	4	0.56516680117556	0.067	0.444	Biological Process	GO:0010067	procambium histogenesis	0.239262690709796	0.56516680117556	0	4	4	9
GO:0042593 glucose homeostasis	4	0.56516680117556	0.067	0.444	Biological Process	GO:0042593	glucose homeostasis	0.239262690709796	0.56516680117556	2	2	4	9
GO:0046794 transport of virus	4	0.56516680117556	0.067	0.444	Biological Process	GO:0046794	transport of virus	0.239262690709796	0.56516680117556	2	2	4	9
GO:0051054 positive regulation of DNA metabolic process	4	0.56516680117556	0.067	0.444	Biological Process	GO:0051054	positive regulation of DNA metabolic process	0.239262690709796	0.56516680117556	3	1	4	9
GO:0055070 copper ion homeostasis	4	0.56516680117556	0.067	0.444	Biological Process	GO:0055070	copper ion homeostasis	0.239262690709796	0.56516680117556	3	1	4	9
GO:0090333 regulation of stomatal closure	4	0.56516680117556	0.067	0.444	Biological Process	GO:0090333	regulation of stomatal closure	0.239262690709796	0.56516680117556	4	0	4	9
GO:2001251 negative regulation of chromosome organization	4	0.56516680117556	0.067	0.444	Biological Process	GO:2001251	negative regulation of chromosome organization	0.239262690709796	0.56516680117556	1	3	4	9
GO:0006085 acetyl-CoA biosynthetic process	5	0.56516680117556	0.084	0.417	Biological Process	GO:0006085	acetyl-CoA biosynthetic process	0.240575667315764	0.56516680117556	1	4	5	12
GO:0010204 defense response signaling pathway, resistance gene-independent	5	0.56516680117556	0.084	0.417	Biological Process	GO:0010204	defense response signaling pathway, resistance gene-independent	0.240575667315764	0.56516680117556	3	2	5	12
GO:0010417 glucuronoxylan biosynthetic process	5	0.56516680117556	0.084	0.417	Biological Process	GO:0010417	glucuronoxylan biosynthetic process	0.240575667315764	0.56516680117556	1	4	5	12
GO:0031507 heterochromatin assembly	5	0.56516680117556	0.084	0.417	Biological Process	GO:0031507	heterochromatin assembly	0.240575667315764	0.56516680117556	0	5	5	12
GO:0051445 regulation of meiotic cell cycle	5	0.56516680117556	0.084	0.417	Biological Process	GO:0051445	regulation of meiotic cell cycle	0.240575667315764	0.56516680117556	3	2	5	12
GO:0070828 heterochromatin organization	5	0.56516680117556	0.084	0.417	Biological Process	GO:0070828	heterochromatin organization	0.240575667315764	0.56516680117556	0	5	5	12
GO:0051241 negative regulation of multicellular organismal process	31	0.56516680117556	0.518	0.323	Biological Process	GO:0051241	negative regulation of multicellular organismal process	0.24376207451245	0.56516680117556	22	9	31	96
GO:0010311 lateral root formation	12	0.56516680117556	0.201	0.353	Biological Process	GO:0010311	lateral root formation	0.246061319263327	0.56516680117556	5	7	12	34
GO:0042451 purine nucleoside biosynthetic process	12	0.56516680117556	0.201	0.353	Biological Process	GO:0042451	purine nucleoside biosynthetic process	0.246061319263327	0.56516680117556	6	6	12	34
GO:0046129 purine ribonucleoside biosynthetic process	12	0.56516680117556	0.201	0.353	Biological Process	GO:0046129	purine ribonucleoside biosynthetic process	0.246061319263327	0.56516680117556	6	6	12	34
GO:1901658 glycosyl compound catabolic process	12	0.56516680117556	0.201	0.353	Biological Process	GO:1901658	glycosyl compound catabolic process	0.246061319263327	0.56516680117556	4	8	12	34
GO:0010212 response to ionizing radiation	30	0.56516680117556	0.501	0.323	Biological Process	GO:0010212	response to ionizing radiation	0.250407479341912	0.56516680117556	17	13	30	93
GO:0040007 growth	283	0.56516680117556	4.729	0.296	Biological Process	GO:0040007	growth	0.25511690103766	0.56516680117556	92	191	283	956
GO:0046907 intracellular transport	372	0.56516680117556	6.217	0.295	Biological Process	GO:0046907	intracellular transport	0.257352125324564	0.56516680117556	222	150	372	1263
GO:0045089 positive regulation of innate immune response	15	0.56516680117556	0.251	0.341	Biological Process	GO:0045089	positive regulation of innate immune response	0.257413178772815	0.56516680117556	7	8	15	44
GO:0044267 cellular protein metabolic process	816	0.56516680117556	13.636	0.291	Biological Process	GO:0044267	cellular protein metabolic process	0.259624274853426	0.56516680117556	397	419	816	2800
GO:0048367 shoot system development	415	0.56516680117556	6.935	0.294	Biological Process	GO:0048367	shoot system development	0.260811071134922	0.56516680117556	170	245	415	1412
GO:0045787 positive regulation of cell cycle	10	0.56516680117556	0.167	0.357	Biological Process	GO:0045787	positive regulation of cell cycle	0.261032440765267	0.56516680117556	6	4	10	28
GO:0006595 polyamine metabolic process	18	0.56516680117556	0.301	0.333	Biological Process	GO:0006595	polyamine metabolic process	0.264210564055138	0.56516680117556	9	9	18	54
GO:0008154 actin polymerization or depolymerization	37	0.56516680117556	0.618	0.316	Biological Process	GO:0008154	actin polymerization or depolymerization	0.264815899390198	0.56516680117556	12	25	37	117
GO:0052546 cell wall pectin metabolic process	14	0.56516680117556	0.234	0.341	Biological Process	GO:0052546	cell wall pectin metabolic process	0.265497192275956	0.56516680117556	1	13	14	41
GO:0048827 phyllome development	258	0.56516680117556	4.311	0.296	Biological Process	GO:0048827	phyllome development	0.269443324436394	0.56516680117556	110	148	258	872
GO:0009965 leaf morphogenesis	66	0.56516680117556	1.103	0.307	Biological Process	GO:0009965	leaf morphogenesis	0.270815736846732	0.56516680117556	19	47	66	215
GO:0009110 vitamin biosynthetic process	17	0.56516680117556	0.284	0.333	Biological Process	GO:0009110	vitamin biosynthetic process	0.272458587862505	0.56516680117556	13	4	17	51
GO:0002238 response to molecule of fungal origin	13	0.56516680117556	0.217	0.342	Biological Process	GO:0002238	response to molecule of fungal origin	0.274043231280124	0.56516680117556	9	4	13	38
GO:0016043 cellular component organization	970	0.56516680117556	16.210	0.291	Biological Process	GO:0016043	cellular component organization	0.277699074811717	0.56516680117556	399	571	970	3339
GO:0048528 post-embryonic root development	43	0.56516680117556	0.719	0.312	Biological Process	GO:0048528	post-embryonic root development	0.281577817487293	0.56516680117556	19	24	43	138
GO:0042398 cellular modified amino acid biosynthetic process	19	0.56516680117556	0.318	0.328	Biological Process	GO:0042398	cellular modified amino acid biosynthetic process	0.285085082337471	0.56516680117556	10	9	19	58
GO:0000024 maltose biosynthetic process	1	0.56516680117556	0.017	1.000	Biological Process	GO:0000024	maltose biosynthetic process	0.286137809018314	0.56516680117556	1	0	1	1
GO:0000045 autophagosome assembly	1	0.56516680117556	0.017	1.000	Biological Process	GO:0000045	autophagosome assembly	0.286137809018314	0.56516680117556	1	0	1	1
GO:0000087 mitotic M phase	1	0.56516680117556	0.017	1.000	Biological Process	GO:0000087	mitotic M phase	0.286137809018314	0.56516680117556	0	1	1	1
GO:0000731 DNA synthesis involved in DNA repair	1	0.56516680117556	0.017	1.000	Biological Process	GO:0000731	DNA synthesis involved in DNA repair	0.286137809018314	0.56516680117556	0	1	1	1
GO:0001881 receptor recycling	1	0.56516680117556	0.017	1.000	Biological Process	GO:0001881	receptor recycling	0.286137809018314	0.56516680117556	1	0	1	1
GO:0002532 production of molecular mediator involved in inflammatory response	1	0.56516680117556	0.017	1.000	Biological Process	GO:0002532	production of molecular mediator involved in inflammatory response	0.286137809018314	0.56516680117556	1	0	1	1
GO:0002538 arachidonic acid metabolite production involved in inflammatory response	1	0.56516680117556	0.017	1.000	Biological Process	GO:0002538	arachidonic acid metabolite production involved in inflammatory response	0.286137809018314	0.56516680117556	1	0	1	1
GO:0002540 leukotriene production involved in inflammatory response	1	0.56516680117556	0.017	1.000	Biological Process	GO:0002540	leukotriene production involved in inflammatory response	0.286137809018314	0.56516680117556	1	0	1	1
GO:0003032 detection of oxygen	1	0.56516680117556	0.017	1.000	Biological Process	GO:0003032	detection of oxygen	0.286137809018314	0.56516680117556	1	0	1	1
GO:0006063 uronic acid metabolic process	1	0.56516680117556	0.017	1.000	Biological Process	GO:0006063	uronic acid metabolic process	0.286137809018314	0.56516680117556	0	1	1	1
GO:0006104 succinyl-CoA metabolic process	1	0.56516680117556	0.017	1.000	Biological Process	GO:0006104	succinyl-CoA metabolic process	0.286137809018314	0.56516680117556	1	0	1	1
GO:0006106 fumarate metabolic process	1	0.56516680117556	0.017	1.000	Biological Process	GO:0006106	fumarate metabolic process	0.286137809018314	0.56516680117556	0	1	1	1
GO:0006110 regulation of glycolytic process	1	0.56516680117556	0.017	1.000	Biological Process	GO:0006110	regulation of glycolytic process	0.286137809018314	0.56516680117556	1	0	1	1
GO:0006178 guanine salvage	1	0.56516680117556	0.017	1.000	Biological Process	GO:0006178	guanine salvage	0.286137809018314	0.56516680117556	1	0	1	1
GO:0006182 cGMP biosynthetic process	1	0.56516680117556	0.017	1.000	Biological Process	GO:0006182	cGMP biosynthetic process	0.286137809018314	0.56516680117556	0	1	1	1
GO:0006269 DNA replication, synthesis of RNA primer	1	0.56516680117556	0.017	1.000	Biological Process	GO:0006269	DNA replication, synthesis of RNA primer	0.286137809018314	0.56516680117556	0	1	1	1
GO:0006279 premeiotic DNA replication	1	0.56516680117556	0.017	1.000	Biological Process	GO:0006279	premeiotic DNA replication	0.286137809018314	0.56516680117556	0	1	1	1
GO:0006376 mRNA splice site selection	1	0.56516680117556	0.017	1.000	Biological Process	GO:0006376	mRNA splice site selection	0.286137809018314	0.56516680117556	1	0	1	1
GO:0006522 alanine metabolic process	1	0.56516680117556	0.017	1.000	Biological Process	GO:0006522	alanine metabolic process	0.286137809018314	0.56516680117556	0	1	1	1
GO:0006524 alanine catabolic process	1	0.56516680117556	0.017	1.000	Biological Process	GO:0006524	alanine catabolic process	0.286137809018314	0.56516680117556	0	1	1	1
GO:0006542 glutamine biosynthetic process	1	0.56516680117556	0.017	1.000	Biological Process	GO:0006542	glutamine biosynthetic process	0.286137809018314	0.56516680117556	1	0	1	1
GO:0006554 lysine catabolic process	1	0.56516680117556	0.017	1.000	Biological Process	GO:0006554	lysine catabolic process	0.286137809018314	0.56516680117556	1	0	1	1
GO:0006574 valine catabolic process	1	0.56516680117556	0.017	1.000	Biological Process	GO:0006574	valine catabolic process	0.286137809018314	0.56516680117556	1	0	1	1
GO:0006593 ornithine catabolic process	1	0.56516680117556	0.017	1.000	Biological Process	GO:0006593	ornithine catabolic process	0.286137809018314	0.56516680117556	1	0	1	1
GO:0006649 phospholipid transfer to membrane	1	0.56516680117556	0.017	1.000	Biological Process	GO:0006649	phospholipid transfer to membrane	0.286137809018314	0.56516680117556	0	1	1	1
GO:0006691 leukotriene metabolic process	1	0.56516680117556	0.017	1.000	Biological Process	GO:0006691	leukotriene metabolic process	0.286137809018314	0.56516680117556	1	0	1	1
GO:0006740 NADPH regeneration	1	0.56516680117556	0.017	1.000	Biological Process	GO:0006740	NADPH regeneration	0.286137809018314	0.56516680117556	0	1	1	1
GO:0006791 sulfur utilization	1	0.56516680117556	0.017	1.000	Biological Process	GO:0006791	sulfur utilization	0.286137809018314	0.56516680117556	0	1	1	1
GO:0006792 regulation of sulfur utilization	1	0.56516680117556	0.017	1.000	Biological Process	GO:0006792	regulation of sulfur utilization	0.286137809018314	0.56516680117556	0	1	1	1
GO:0006982 response to lipid hydroperoxide	1	0.56516680117556	0.017	1.000	Biological Process	GO:0006982	response to lipid hydroperoxide	0.286137809018314	0.56516680117556	1	0	1	1
GO:0006987 activation of signaling protein activity involved in unfolded protein response	1	0.56516680117556	0.017	1.000	Biological Process	GO:0006987	activation of signaling protein activity involved in unfolded protein response	0.286137809018314	0.56516680117556	1	0	1	1
GO:0006990 positive regulation of transcription from RNA polymerase II promoter involved in unfolded protein response	1	0.56516680117556	0.017	1.000	Biological Process	GO:0006990	positive regulation of transcription from RNA polymerase II promoter involved in unfolded protein response	0.286137809018314	0.56516680117556	1	0	1	1
GO:0007035 vacuolar acidification	1	0.56516680117556	0.017	1.000	Biological Process	GO:0007035	vacuolar acidification	0.286137809018314	0.56516680117556	1	0	1	1
GO:0007053 spindle assembly involved in male meiosis	1	0.56516680117556	0.017	1.000	Biological Process	GO:0007053	spindle assembly involved in male meiosis	0.286137809018314	0.56516680117556	0	1	1	1
GO:0007141 male meiosis I	1	0.56516680117556	0.017	1.000	Biological Process	GO:0007141	male meiosis I	0.286137809018314	0.56516680117556	1	0	1	1
GO:0007142 male meiosis II	1	0.56516680117556	0.017	1.000	Biological Process	GO:0007142	male meiosis II	0.286137809018314	0.56516680117556	0	1	1	1
GO:0007631 feeding behavior	1	0.56516680117556	0.017	1.000	Biological Process	GO:0007631	feeding behavior	0.286137809018314	0.56516680117556	0	1	1	1
GO:0008618 7-methylguanosine metabolic process	1	0.56516680117556	0.017	1.000	Biological Process	GO:0008618	7-methylguanosine metabolic process	0.286137809018314	0.56516680117556	0	1	1	1
GO:0009078 pyruvate family amino acid metabolic process	1	0.56516680117556	0.017	1.000	Biological Process	GO:0009078	pyruvate family amino acid metabolic process	0.286137809018314	0.56516680117556	0	1	1	1
GO:0009080 pyruvate family amino acid catabolic process	1	0.56516680117556	0.017	1.000	Biological Process	GO:0009080	pyruvate family amino acid catabolic process	0.286137809018314	0.56516680117556	0	1	1	1
GO:0009187 cyclic nucleotide metabolic process	1	0.56516680117556	0.017	1.000	Biological Process	GO:0009187	cyclic nucleotide metabolic process	0.286137809018314	0.56516680117556	0	1	1	1
GO:0009190 cyclic nucleotide biosynthetic process	1	0.56516680117556	0.017	1.000	Biological Process	GO:0009190	cyclic nucleotide biosynthetic process	0.286137809018314	0.56516680117556	0	1	1	1
GO:0009594 detection of nutrient	1	0.56516680117556	0.017	1.000	Biological Process	GO:0009594	detection of nutrient	0.286137809018314	0.56516680117556	1	0	1	1
GO:0009623 response to parasitic fungus	1	0.56516680117556	0.017	1.000	Biological Process	GO:0009623	response to parasitic fungus	0.286137809018314	0.56516680117556	1	0	1	1
GO:0009635 response to herbicide	1	0.56516680117556	0.017	1.000	Biological Process	GO:0009635	response to herbicide	0.286137809018314	0.56516680117556	1	0	1	1
GO:0009714 chalcone metabolic process	1	0.56516680117556	0.017	1.000	Biological Process	GO:0009714	chalcone metabolic process	0.286137809018314	0.56516680117556	1	0	1	1
GO:0009715 chalcone biosynthetic process	1	0.56516680117556	0.017	1.000	Biological Process	GO:0009715	chalcone biosynthetic process	0.286137809018314	0.56516680117556	1	0	1	1
GO:0009780 photosynthetic NADP+ reduction	1	0.56516680117556	0.017	1.000	Biological Process	GO:0009780	photosynthetic NADP+ reduction	0.286137809018314	0.56516680117556	0	1	1	1
GO:0009800 cinnamic acid biosynthetic process	1	0.56516680117556	0.017	1.000	Biological Process	GO:0009800	cinnamic acid biosynthetic process	0.286137809018314	0.56516680117556	1	0	1	1
GO:0009877 nodulation	1	0.56516680117556	0.017	1.000	Biological Process	GO:0009877	nodulation	0.286137809018314	0.56516680117556	1	0	1	1
GO:0009971 anastral spindle assembly involved in male meiosis	1	0.56516680117556	0.017	1.000	Biological Process	GO:0009971	anastral spindle assembly involved in male meiosis	0.286137809018314	0.56516680117556	0	1	1	1
GO:0009992 cellular water homeostasis	1	0.56516680117556	0.017	1.000	Biological Process	GO:0009992	cellular water homeostasis	0.286137809018314	0.56516680117556	0	1	1	1
GO:0009996 negative regulation of cell fate specification	1	0.56516680117556	0.017	1.000	Biological Process	GO:0009996	negative regulation of cell fate specification	0.286137809018314	0.56516680117556	1	0	1	1
GO:0010062 negative regulation of trichoblast fate specification	1	0.56516680117556	0.017	1.000	Biological Process	GO:0010062	negative regulation of trichoblast fate specification	0.286137809018314	0.56516680117556	1	0	1	1
GO:0010081 regulation of inflorescence meristem growth	1	0.56516680117556	0.017	1.000	Biological Process	GO:0010081	regulation of inflorescence meristem growth	0.286137809018314	0.56516680117556	0	1	1	1
GO:0010111 glyoxysome organization	1	0.56516680117556	0.017	1.000	Biological Process	GO:0010111	glyoxysome organization	0.286137809018314	0.56516680117556	1	0	1	1
GO:0010133 proline catabolic process to glutamate	1	0.56516680117556	0.017	1.000	Biological Process	GO:0010133	proline catabolic process to glutamate	0.286137809018314	0.56516680117556	0	1	1	1
GO:0010159 specification of organ position	1	0.56516680117556	0.017	1.000	Biological Process	GO:0010159	specification of organ position	0.286137809018314	0.56516680117556	0	1	1	1
GO:0010184 cytokinin transport	1	0.56516680117556	0.017	1.000	Biological Process	GO:0010184	cytokinin transport	0.286137809018314	0.56516680117556	1	0	1	1
GO:0010221 negative regulation of vernalization response	1	0.56516680117556	0.017	1.000	Biological Process	GO:0010221	negative regulation of vernalization response	0.286137809018314	0.56516680117556	1	0	1	1
GO:0010241 ent-kaurene oxidation to kaurenoic acid	1	0.56516680117556	0.017	1.000	Biological Process	GO:0010241	ent-kaurene oxidation to kaurenoic acid	0.286137809018314	0.56516680117556	1	0	1	1
GO:0010249 auxin conjugate metabolic process	1	0.56516680117556	0.017	1.000	Biological Process	GO:0010249	auxin conjugate metabolic process	0.286137809018314	0.56516680117556	0	1	1	1
GO:0010324 membrane invagination	1	0.56516680117556	0.017	1.000	Biological Process	GO:0010324	membrane invagination	0.286137809018314	0.56516680117556	0	1	1	1
GO:0010335 response to non-ionic osmotic stress	1	0.56516680117556	0.017	1.000	Biological Process	GO:0010335	response to non-ionic osmotic stress	0.286137809018314	0.56516680117556	1	0	1	1
GO:0010350 cellular response to magnesium starvation	1	0.56516680117556	0.017	1.000	Biological Process	GO:0010350	cellular response to magnesium starvation	0.286137809018314	0.56516680117556	1	0	1	1
GO:0010352 lithium ion export	1	0.56516680117556	0.017	1.000	Biological Process	GO:0010352	lithium ion export	0.286137809018314	0.56516680117556	1	0	1	1
GO:0010373 negative regulation of gibberellin biosynthetic process	1	0.56516680117556	0.017	1.000	Biological Process	GO:0010373	negative regulation of gibberellin biosynthetic process	0.286137809018314	0.56516680117556	1	0	1	1
GO:0010378 temperature compensation of the circadian clock	1	0.56516680117556	0.017	1.000	Biological Process	GO:0010378	temperature compensation of the circadian clock	0.286137809018314	0.56516680117556	1	0	1	1
GO:0010381 attachment of peroxisome to chloroplast	1	0.56516680117556	0.017	1.000	Biological Process	GO:0010381	attachment of peroxisome to chloroplast	0.286137809018314	0.56516680117556	1	0	1	1
GO:0010395 rhamnogalacturonan I metabolic process	1	0.56516680117556	0.017	1.000	Biological Process	GO:0010395	rhamnogalacturonan I metabolic process	0.286137809018314	0.56516680117556	0	1	1	1
GO:0010398 xylogalacturonan metabolic process	1	0.56516680117556	0.017	1.000	Biological Process	GO:0010398	xylogalacturonan metabolic process	0.286137809018314	0.56516680117556	1	0	1	1
GO:0010400 rhamnogalacturonan I side chain metabolic process	1	0.56516680117556	0.017	1.000	Biological Process	GO:0010400	rhamnogalacturonan I side chain metabolic process	0.286137809018314	0.56516680117556	0	1	1	1
GO:0010425 DNA methylation on cytosine within a CNG sequence	1	0.56516680117556	0.017	1.000	Biological Process	GO:0010425	DNA methylation on cytosine within a CNG sequence	0.286137809018314	0.56516680117556	0	1	1	1
GO:0010430 fatty acid omega-oxidation	1	0.56516680117556	0.017	1.000	Biological Process	GO:0010430	fatty acid omega-oxidation	0.286137809018314	0.56516680117556	0	1	1	1
GO:0010654 apical cell fate commitment	1	0.56516680117556	0.017	1.000	Biological Process	GO:0010654	apical cell fate commitment	0.286137809018314	0.56516680117556	0	1	1	1
GO:0010966 regulation of phosphate transport	1	0.56516680117556	0.017	1.000	Biological Process	GO:0010966	regulation of phosphate transport	0.286137809018314	0.56516680117556	1	0	1	1
GO:0015671 oxygen transport	1	0.56516680117556	0.017	1.000	Biological Process	GO:0015671	oxygen transport	0.286137809018314	0.56516680117556	1	0	1	1
GO:0015688 iron chelate transport	1	0.56516680117556	0.017	1.000	Biological Process	GO:0015688	iron chelate transport	0.286137809018314	0.56516680117556	1	0	1	1
GO:0015690 aluminum cation transport	1	0.56516680117556	0.017	1.000	Biological Process	GO:0015690	aluminum cation transport	0.286137809018314	0.56516680117556	0	1	1	1
GO:0015742 alpha-ketoglutarate transport	1	0.56516680117556	0.017	1.000	Biological Process	GO:0015742	alpha-ketoglutarate transport	0.286137809018314	0.56516680117556	0	1	1	1
GO:0015744 succinate transport	1	0.56516680117556	0.017	1.000	Biological Process	GO:0015744	succinate transport	0.286137809018314	0.56516680117556	1	0	1	1
GO:0015801 aromatic amino acid transport	1	0.56516680117556	0.017	1.000	Biological Process	GO:0015801	aromatic amino acid transport	0.286137809018314	0.56516680117556	1	0	1	1
GO:0015810 aspartate transport	1	0.56516680117556	0.017	1.000	Biological Process	GO:0015810	aspartate transport	0.286137809018314	0.56516680117556	1	0	1	1
GO:0015827 tryptophan transport	1	0.56516680117556	0.017	1.000	Biological Process	GO:0015827	tryptophan transport	0.286137809018314	0.56516680117556	1	0	1	1
GO:0015843 methylammonium transport	1	0.56516680117556	0.017	1.000	Biological Process	GO:0015843	methylammonium transport	0.286137809018314	0.56516680117556	1	0	1	1
GO:0015855 pyrimidine nucleobase transport	1	0.56516680117556	0.017	1.000	Biological Process	GO:0015855	pyrimidine nucleobase transport	0.286137809018314	0.56516680117556	1	0	1	1
GO:0015857 uracil transport	1	0.56516680117556	0.017	1.000	Biological Process	GO:0015857	uracil transport	0.286137809018314	0.56516680117556	1	0	1	1
GO:0015916 fatty-acyl-CoA transport	1	0.56516680117556	0.017	1.000	Biological Process	GO:0015916	fatty-acyl-CoA transport	0.286137809018314	0.56516680117556	1	0	1	1
GO:0015959 diadenosine polyphosphate metabolic process	1	0.56516680117556	0.017	1.000	Biological Process	GO:0015959	diadenosine polyphosphate metabolic process	0.286137809018314	0.56516680117556	1	0	1	1
GO:0015961 diadenosine polyphosphate catabolic process	1	0.56516680117556	0.017	1.000	Biological Process	GO:0015961	diadenosine polyphosphate catabolic process	0.286137809018314	0.56516680117556	1	0	1	1
GO:0015965 diadenosine tetraphosphate metabolic process	1	0.56516680117556	0.017	1.000	Biological Process	GO:0015965	diadenosine tetraphosphate metabolic process	0.286137809018314	0.56516680117556	1	0	1	1
GO:0015967 diadenosine tetraphosphate catabolic process	1	0.56516680117556	0.017	1.000	Biological Process	GO:0015967	diadenosine tetraphosphate catabolic process	0.286137809018314	0.56516680117556	1	0	1	1
GO:0016048 detection of temperature stimulus	1	0.56516680117556	0.017	1.000	Biological Process	GO:0016048	detection of temperature stimulus	0.286137809018314	0.56516680117556	0	1	1	1
GO:0017085 response to insecticide	1	0.56516680117556	0.017	1.000	Biological Process	GO:0017085	response to insecticide	0.286137809018314	0.56516680117556	1	0	1	1
GO:0018008 N-terminal peptidyl-glycine N-myristoylation	1	0.56516680117556	0.017	1.000	Biological Process	GO:0018008	N-terminal peptidyl-glycine N-myristoylation	0.286137809018314	0.56516680117556	1	0	1	1
GO:0018108 peptidyl-tyrosine phosphorylation	1	0.56516680117556	0.017	1.000	Biological Process	GO:0018108	peptidyl-tyrosine phosphorylation	0.286137809018314	0.56516680117556	0	1	1	1
GO:0018201 peptidyl-glycine modification	1	0.56516680117556	0.017	1.000	Biological Process	GO:0018201	peptidyl-glycine modification	0.286137809018314	0.56516680117556	1	0	1	1
GO:0018212 peptidyl-tyrosine modification	1	0.56516680117556	0.017	1.000	Biological Process	GO:0018212	peptidyl-tyrosine modification	0.286137809018314	0.56516680117556	0	1	1	1
GO:0018904 ether metabolic process	1	0.56516680117556	0.017	1.000	Biological Process	GO:0018904	ether metabolic process	0.286137809018314	0.56516680117556	0	1	1	1
GO:0019322 pentose biosynthetic process	1	0.56516680117556	0.017	1.000	Biological Process	GO:0019322	pentose biosynthetic process	0.286137809018314	0.56516680117556	1	0	1	1
GO:0019370 leukotriene biosynthetic process	1	0.56516680117556	0.017	1.000	Biological Process	GO:0019370	leukotriene biosynthetic process	0.286137809018314	0.56516680117556	1	0	1	1
GO:0019379 sulfate assimilation, phosphoadenylyl sulfate reduction by phosphoadenylyl-sulfate reductase (thioredoxin)	1	0.56516680117556	0.017	1.000	Biological Process	GO:0019379	sulfate assimilation, phosphoadenylyl sulfate reduction by phosphoadenylyl-sulfate reductase (thioredoxin)	0.286137809018314	0.56516680117556	0	1	1	1
GO:0019477 L-lysine catabolic process	1	0.56516680117556	0.017	1.000	Biological Process	GO:0019477	L-lysine catabolic process	0.286137809018314	0.56516680117556	1	0	1	1
GO:0019481 L-alanine catabolic process, by transamination	1	0.56516680117556	0.017	1.000	Biological Process	GO:0019481	L-alanine catabolic process, by transamination	0.286137809018314	0.56516680117556	0	1	1	1
GO:0019567 arabinose biosynthetic process	1	0.56516680117556	0.017	1.000	Biological Process	GO:0019567	arabinose biosynthetic process	0.286137809018314	0.56516680117556	1	0	1	1
GO:0019586 galacturonate metabolic process	1	0.56516680117556	0.017	1.000	Biological Process	GO:0019586	galacturonate metabolic process	0.286137809018314	0.56516680117556	0	1	1	1
GO:0019695 choline metabolic process	1	0.56516680117556	0.017	1.000	Biological Process	GO:0019695	choline metabolic process	0.286137809018314	0.56516680117556	0	1	1	1
GO:0030808 regulation of nucleotide biosynthetic process	1	0.56516680117556	0.017	1.000	Biological Process	GO:0030808	regulation of nucleotide biosynthetic process	0.286137809018314	0.56516680117556	1	0	1	1
GO:0030811 regulation of nucleotide catabolic process	1	0.56516680117556	0.017	1.000	Biological Process	GO:0030811	regulation of nucleotide catabolic process	0.286137809018314	0.56516680117556	1	0	1	1
GO:0031055 chromatin remodeling at centromere	1	0.56516680117556	0.017	1.000	Biological Process	GO:0031055	chromatin remodeling at centromere	0.286137809018314	0.56516680117556	0	1	1	1
GO:0031063 regulation of histone deacetylation	1	0.56516680117556	0.017	1.000	Biological Process	GO:0031063	regulation of histone deacetylation	0.286137809018314	0.56516680117556	1	0	1	1
GO:0031116 positive regulation of microtubule polymerization	1	0.56516680117556	0.017	1.000	Biological Process	GO:0031116	positive regulation of microtubule polymerization	0.286137809018314	0.56516680117556	0	1	1	1
GO:0031222 arabinan catabolic process	1	0.56516680117556	0.017	1.000	Biological Process	GO:0031222	arabinan catabolic process	0.286137809018314	0.56516680117556	0	1	1	1
GO:0031426 polycistronic mRNA processing	1	0.56516680117556	0.017	1.000	Biological Process	GO:0031426	polycistronic mRNA processing	0.286137809018314	0.56516680117556	1	0	1	1
GO:0031508 pericentric heterochromatin assembly	1	0.56516680117556	0.017	1.000	Biological Process	GO:0031508	pericentric heterochromatin assembly	0.286137809018314	0.56516680117556	0	1	1	1
GO:0032026 response to magnesium ion	1	0.56516680117556	0.017	1.000	Biological Process	GO:0032026	response to magnesium ion	0.286137809018314	0.56516680117556	1	0	1	1
GO:0032055 negative regulation of translation in response to stress	1	0.56516680117556	0.017	1.000	Biological Process	GO:0032055	negative regulation of translation in response to stress	0.286137809018314	0.56516680117556	1	0	1	1
GO:0032075 positive regulation of nuclease activity	1	0.56516680117556	0.017	1.000	Biological Process	GO:0032075	positive regulation of nuclease activity	0.286137809018314	0.56516680117556	1	0	1	1
GO:0032091 negative regulation of protein binding	1	0.56516680117556	0.017	1.000	Biological Process	GO:0032091	negative regulation of protein binding	0.286137809018314	0.56516680117556	1	0	1	1
GO:0032197 transposition, RNA-mediated	1	0.56516680117556	0.017	1.000	Biological Process	GO:0032197	transposition, RNA-mediated	0.286137809018314	0.56516680117556	0	1	1	1
GO:0032261 purine nucleotide salvage	1	0.56516680117556	0.017	1.000	Biological Process	GO:0032261	purine nucleotide salvage	0.286137809018314	0.56516680117556	1	0	1	1
GO:0032263 GMP salvage	1	0.56516680117556	0.017	1.000	Biological Process	GO:0032263	GMP salvage	0.286137809018314	0.56516680117556	1	0	1	1
GO:0032264 IMP salvage	1	0.56516680117556	0.017	1.000	Biological Process	GO:0032264	IMP salvage	0.286137809018314	0.56516680117556	1	0	1	1
GO:0032411 positive regulation of transporter activity	1	0.56516680117556	0.017	1.000	Biological Process	GO:0032411	positive regulation of transporter activity	0.286137809018314	0.56516680117556	0	1	1	1
GO:0032414 positive regulation of ion transmembrane transporter activity	1	0.56516680117556	0.017	1.000	Biological Process	GO:0032414	positive regulation of ion transmembrane transporter activity	0.286137809018314	0.56516680117556	0	1	1	1
GO:0032952 regulation of (1->3)-beta-D-glucan metabolic process	1	0.56516680117556	0.017	1.000	Biological Process	GO:0032952	regulation of (1->3)-beta-D-glucan metabolic process	0.286137809018314	0.56516680117556	1	0	1	1
GO:0032953 regulation of (1->3)-beta-D-glucan biosynthetic process	1	0.56516680117556	0.017	1.000	Biological Process	GO:0032953	regulation of (1->3)-beta-D-glucan biosynthetic process	0.286137809018314	0.56516680117556	1	0	1	1
GO:0032981 mitochondrial respiratory chain complex I assembly	1	0.56516680117556	0.017	1.000	Biological Process	GO:0032981	mitochondrial respiratory chain complex I assembly	0.286137809018314	0.56516680117556	1	0	1	1
GO:0033194 response to hydroperoxide	1	0.56516680117556	0.017	1.000	Biological Process	GO:0033194	response to hydroperoxide	0.286137809018314	0.56516680117556	1	0	1	1
GO:0033260 nuclear DNA replication	1	0.56516680117556	0.017	1.000	Biological Process	GO:0033260	nuclear DNA replication	0.286137809018314	0.56516680117556	0	1	1	1
GO:0033321 homomethionine metabolic process	1	0.56516680117556	0.017	1.000	Biological Process	GO:0033321	homomethionine metabolic process	0.286137809018314	0.56516680117556	0	1	1	1
GO:0033331 ent-kaurene metabolic process	1	0.56516680117556	0.017	1.000	Biological Process	GO:0033331	ent-kaurene metabolic process	0.286137809018314	0.56516680117556	1	0	1	1
GO:0033473 indoleacetic acid conjugate metabolic process	1	0.56516680117556	0.017	1.000	Biological Process	GO:0033473	indoleacetic acid conjugate metabolic process	0.286137809018314	0.56516680117556	0	1	1	1
GO:0033494 ferulate metabolic process	1	0.56516680117556	0.017	1.000	Biological Process	GO:0033494	ferulate metabolic process	0.286137809018314	0.56516680117556	0	1	1	1
GO:0033506 glucosinolate biosynthetic process from homomethionine	1	0.56516680117556	0.017	1.000	Biological Process	GO:0033506	glucosinolate biosynthetic process from homomethionine	0.286137809018314	0.56516680117556	0	1	1	1
GO:0033542 fatty acid beta-oxidation, unsaturated, even number	1	0.56516680117556	0.017	1.000	Biological Process	GO:0033542	fatty acid beta-oxidation, unsaturated, even number	0.286137809018314	0.56516680117556	1	0	1	1
GO:0034085 establishment of sister chromatid cohesion	1	0.56516680117556	0.017	1.000	Biological Process	GO:0034085	establishment of sister chromatid cohesion	0.286137809018314	0.56516680117556	1	0	1	1
GO:0034089 establishment of meiotic sister chromatid cohesion	1	0.56516680117556	0.017	1.000	Biological Process	GO:0034089	establishment of meiotic sister chromatid cohesion	0.286137809018314	0.56516680117556	1	0	1	1
GO:0034764 positive regulation of transmembrane transport	1	0.56516680117556	0.017	1.000	Biological Process	GO:0034764	positive regulation of transmembrane transport	0.286137809018314	0.56516680117556	0	1	1	1
GO:0034767 positive regulation of ion transmembrane transport	1	0.56516680117556	0.017	1.000	Biological Process	GO:0034767	positive regulation of ion transmembrane transport	0.286137809018314	0.56516680117556	0	1	1	1
GO:0035278 miRNA mediated inhibition of translation	1	0.56516680117556	0.017	1.000	Biological Process	GO:0035278	miRNA mediated inhibition of translation	0.286137809018314	0.56516680117556	1	0	1	1
GO:0035335 peptidyl-tyrosine dephosphorylation	1	0.56516680117556	0.017	1.000	Biological Process	GO:0035335	peptidyl-tyrosine dephosphorylation	0.286137809018314	0.56516680117556	1	0	1	1
GO:0035404 histone-serine phosphorylation	1	0.56516680117556	0.017	1.000	Biological Process	GO:0035404	histone-serine phosphorylation	0.286137809018314	0.56516680117556	0	1	1	1
GO:0035435 phosphate ion transmembrane transport	1	0.56516680117556	0.017	1.000	Biological Process	GO:0035435	phosphate ion transmembrane transport	0.286137809018314	0.56516680117556	1	0	1	1
GO:0035884 arabinan biosynthetic process	1	0.56516680117556	0.017	1.000	Biological Process	GO:0035884	arabinan biosynthetic process	0.286137809018314	0.56516680117556	1	0	1	1
GO:0036290 protein trans-autophosphorylation	1	0.56516680117556	0.017	1.000	Biological Process	GO:0036290	protein trans-autophosphorylation	0.286137809018314	0.56516680117556	1	0	1	1
GO:0036292 DNA rewinding	1	0.56516680117556	0.017	1.000	Biological Process	GO:0036292	DNA rewinding	0.286137809018314	0.56516680117556	0	1	1	1
GO:0040033 negative regulation of translation, ncRNA-mediated	1	0.56516680117556	0.017	1.000	Biological Process	GO:0040033	negative regulation of translation, ncRNA-mediated	0.286137809018314	0.56516680117556	1	0	1	1
GO:0042256 mature ribosome assembly	1	0.56516680117556	0.017	1.000	Biological Process	GO:0042256	mature ribosome assembly	0.286137809018314	0.56516680117556	0	1	1	1
GO:0042351 'de novo' GDP-L-fucose biosynthetic process	1	0.56516680117556	0.017	1.000	Biological Process	GO:0042351	'de novo' GDP-L-fucose biosynthetic process	0.286137809018314	0.56516680117556	0	1	1	1
GO:0042371 vitamin K biosynthetic process	1	0.56516680117556	0.017	1.000	Biological Process	GO:0042371	vitamin K biosynthetic process	0.286137809018314	0.56516680117556	0	1	1	1
GO:0042373 vitamin K metabolic process	1	0.56516680117556	0.017	1.000	Biological Process	GO:0042373	vitamin K metabolic process	0.286137809018314	0.56516680117556	0	1	1	1
GO:0042425 choline biosynthetic process	1	0.56516680117556	0.017	1.000	Biological Process	GO:0042425	choline biosynthetic process	0.286137809018314	0.56516680117556	0	1	1	1
GO:0042851 L-alanine metabolic process	1	0.56516680117556	0.017	1.000	Biological Process	GO:0042851	L-alanine metabolic process	0.286137809018314	0.56516680117556	0	1	1	1
GO:0042853 L-alanine catabolic process	1	0.56516680117556	0.017	1.000	Biological Process	GO:0042853	L-alanine catabolic process	0.286137809018314	0.56516680117556	0	1	1	1
GO:0042906 xanthine transport	1	0.56516680117556	0.017	1.000	Biological Process	GO:0042906	xanthine transport	0.286137809018314	0.56516680117556	1	0	1	1
GO:0043100 pyrimidine nucleobase salvage	1	0.56516680117556	0.017	1.000	Biological Process	GO:0043100	pyrimidine nucleobase salvage	0.286137809018314	0.56516680117556	1	0	1	1
GO:0043112 receptor metabolic process	1	0.56516680117556	0.017	1.000	Biological Process	GO:0043112	receptor metabolic process	0.286137809018314	0.56516680117556	1	0	1	1
GO:0043434 response to peptide hormone	1	0.56516680117556	0.017	1.000	Biological Process	GO:0043434	response to peptide hormone	0.286137809018314	0.56516680117556	1	0	1	1
GO:0043470 regulation of carbohydrate catabolic process	1	0.56516680117556	0.017	1.000	Biological Process	GO:0043470	regulation of carbohydrate catabolic process	0.286137809018314	0.56516680117556	1	0	1	1
GO:0043471 regulation of cellular carbohydrate catabolic process	1	0.56516680117556	0.017	1.000	Biological Process	GO:0043471	regulation of cellular carbohydrate catabolic process	0.286137809018314	0.56516680117556	1	0	1	1
GO:0043555 regulation of translation in response to stress	1	0.56516680117556	0.017	1.000	Biological Process	GO:0043555	regulation of translation in response to stress	0.286137809018314	0.56516680117556	1	0	1	1
GO:0043619 regulation of transcription from RNA polymerase II promoter in response to oxidative stress	1	0.56516680117556	0.017	1.000	Biological Process	GO:0043619	regulation of transcription from RNA polymerase II promoter in response to oxidative stress	0.286137809018314	0.56516680117556	1	0	1	1
GO:0043987 histone H3-S10 phosphorylation	1	0.56516680117556	0.017	1.000	Biological Process	GO:0043987	histone H3-S10 phosphorylation	0.286137809018314	0.56516680117556	0	1	1	1
GO:0043988 histone H3-S28 phosphorylation	1	0.56516680117556	0.017	1.000	Biological Process	GO:0043988	histone H3-S28 phosphorylation	0.286137809018314	0.56516680117556	0	1	1	1
GO:0044002 acquisition of nutrients from host	1	0.56516680117556	0.017	1.000	Biological Process	GO:0044002	acquisition of nutrients from host	0.286137809018314	0.56516680117556	0	1	1	1
GO:0044111 development involved in symbiotic interaction	1	0.56516680117556	0.017	1.000	Biological Process	GO:0044111	development involved in symbiotic interaction	0.286137809018314	0.56516680117556	0	1	1	1
GO:0044115 development of symbiont involved in interaction with host	1	0.56516680117556	0.017	1.000	Biological Process	GO:0044115	development of symbiont involved in interaction with host	0.286137809018314	0.56516680117556	0	1	1	1
GO:0044774 mitotic DNA integrity checkpoint	1	0.56516680117556	0.017	1.000	Biological Process	GO:0044774	mitotic DNA integrity checkpoint	0.286137809018314	0.56516680117556	0	1	1	1
GO:0045792 negative regulation of cell size	1	0.56516680117556	0.017	1.000	Biological Process	GO:0045792	negative regulation of cell size	0.286137809018314	0.56516680117556	1	0	1	1
GO:0045851 pH reduction	1	0.56516680117556	0.017	1.000	Biological Process	GO:0045851	pH reduction	0.286137809018314	0.56516680117556	1	0	1	1
GO:0045944 positive regulation of transcription from RNA polymerase II promoter	1	0.56516680117556	0.017	1.000	Biological Process	GO:0045944	positive regulation of transcription from RNA polymerase II promoter	0.286137809018314	0.56516680117556	1	0	1	1
GO:0045974 regulation of translation, ncRNA-mediated	1	0.56516680117556	0.017	1.000	Biological Process	GO:0045974	regulation of translation, ncRNA-mediated	0.286137809018314	0.56516680117556	1	0	1	1
GO:0046068 cGMP metabolic process	1	0.56516680117556	0.017	1.000	Biological Process	GO:0046068	cGMP metabolic process	0.286137809018314	0.56516680117556	0	1	1	1
GO:0046098 guanine metabolic process	1	0.56516680117556	0.017	1.000	Biological Process	GO:0046098	guanine metabolic process	0.286137809018314	0.56516680117556	1	0	1	1
GO:0046099 guanine biosynthetic process	1	0.56516680117556	0.017	1.000	Biological Process	GO:0046099	guanine biosynthetic process	0.286137809018314	0.56516680117556	1	0	1	1
GO:0046100 hypoxanthine metabolic process	1	0.56516680117556	0.017	1.000	Biological Process	GO:0046100	hypoxanthine metabolic process	0.286137809018314	0.56516680117556	1	0	1	1
GO:0046110 xanthine metabolic process	1	0.56516680117556	0.017	1.000	Biological Process	GO:0046110	xanthine metabolic process	0.286137809018314	0.56516680117556	1	0	1	1
GO:0046167 glycerol-3-phosphate biosynthetic process	1	0.56516680117556	0.017	1.000	Biological Process	GO:0046167	glycerol-3-phosphate biosynthetic process	0.286137809018314	0.56516680117556	0	1	1	1
GO:0046244 salicylic acid catabolic process	1	0.56516680117556	0.017	1.000	Biological Process	GO:0046244	salicylic acid catabolic process	0.286137809018314	0.56516680117556	1	0	1	1
GO:0046271 phenylpropanoid catabolic process	1	0.56516680117556	0.017	1.000	Biological Process	GO:0046271	phenylpropanoid catabolic process	0.286137809018314	0.56516680117556	1	0	1	1
GO:0046274 lignin catabolic process	1	0.56516680117556	0.017	1.000	Biological Process	GO:0046274	lignin catabolic process	0.286137809018314	0.56516680117556	1	0	1	1
GO:0046275 flavonoid catabolic process	1	0.56516680117556	0.017	1.000	Biological Process	GO:0046275	flavonoid catabolic process	0.286137809018314	0.56516680117556	0	1	1	1
GO:0046284 anthocyanin-containing compound catabolic process	1	0.56516680117556	0.017	1.000	Biological Process	GO:0046284	anthocyanin-containing compound catabolic process	0.286137809018314	0.56516680117556	0	1	1	1
GO:0046396 D-galacturonate metabolic process	1	0.56516680117556	0.017	1.000	Biological Process	GO:0046396	D-galacturonate metabolic process	0.286137809018314	0.56516680117556	0	1	1	1
GO:0046440 L-lysine metabolic process	1	0.56516680117556	0.017	1.000	Biological Process	GO:0046440	L-lysine metabolic process	0.286137809018314	0.56516680117556	1	0	1	1
GO:0046456 icosanoid biosynthetic process	1	0.56516680117556	0.017	1.000	Biological Process	GO:0046456	icosanoid biosynthetic process	0.286137809018314	0.56516680117556	1	0	1	1
GO:0046473 phosphatidic acid metabolic process	1	0.56516680117556	0.017	1.000	Biological Process	GO:0046473	phosphatidic acid metabolic process	0.286137809018314	0.56516680117556	1	0	1	1
GO:0046680 response to DDT	1	0.56516680117556	0.017	1.000	Biological Process	GO:0046680	response to DDT	0.286137809018314	0.56516680117556	1	0	1	1
GO:0046719 regulation by virus of viral protein levels in host cell	1	0.56516680117556	0.017	1.000	Biological Process	GO:0046719	regulation by virus of viral protein levels in host cell	0.286137809018314	0.56516680117556	0	1	1	1
GO:0046901 tetrahydrofolylpolyglutamate biosynthetic process	1	0.56516680117556	0.017	1.000	Biological Process	GO:0046901	tetrahydrofolylpolyglutamate biosynthetic process	0.286137809018314	0.56516680117556	1	0	1	1
GO:0048016 inositol phosphate-mediated signaling	1	0.56516680117556	0.017	1.000	Biological Process	GO:0048016	inositol phosphate-mediated signaling	0.286137809018314	0.56516680117556	0	1	1	1
GO:0048871 multicellular organismal homeostasis	1	0.56516680117556	0.017	1.000	Biological Process	GO:0048871	multicellular organismal homeostasis	0.286137809018314	0.56516680117556	1	0	1	1
GO:0050730 regulation of peptidyl-tyrosine phosphorylation	1	0.56516680117556	0.017	1.000	Biological Process	GO:0050730	regulation of peptidyl-tyrosine phosphorylation	0.286137809018314	0.56516680117556	0	1	1	1
GO:0050732 negative regulation of peptidyl-tyrosine phosphorylation	1	0.56516680117556	0.017	1.000	Biological Process	GO:0050732	negative regulation of peptidyl-tyrosine phosphorylation	0.286137809018314	0.56516680117556	0	1	1	1
GO:0050878 regulation of body fluid levels	1	0.56516680117556	0.017	1.000	Biological Process	GO:0050878	regulation of body fluid levels	0.286137809018314	0.56516680117556	1	0	1	1
GO:0050891 multicellular organismal water homeostasis	1	0.56516680117556	0.017	1.000	Biological Process	GO:0050891	multicellular organismal water homeostasis	0.286137809018314	0.56516680117556	1	0	1	1
GO:0051452 intracellular pH reduction	1	0.56516680117556	0.017	1.000	Biological Process	GO:0051452	intracellular pH reduction	0.286137809018314	0.56516680117556	1	0	1	1
GO:0051511 negative regulation of unidimensional cell growth	1	0.56516680117556	0.017	1.000	Biological Process	GO:0051511	negative regulation of unidimensional cell growth	0.286137809018314	0.56516680117556	1	0	1	1
GO:0051705 multi-organism behavior	1	0.56516680117556	0.017	1.000	Biological Process	GO:0051705	multi-organism behavior	0.286137809018314	0.56516680117556	0	1	1	1
GO:0051776 detection of redox state	1	0.56516680117556	0.017	1.000	Biological Process	GO:0051776	detection of redox state	0.286137809018314	0.56516680117556	1	0	1	1
GO:0051816 acquisition of nutrients from other organism during symbiotic interaction	1	0.56516680117556	0.017	1.000	Biological Process	GO:0051816	acquisition of nutrients from other organism during symbiotic interaction	0.286137809018314	0.56516680117556	0	1	1	1
GO:0052093 formation of specialized structure for nutrient acquisition from host	1	0.56516680117556	0.017	1.000	Biological Process	GO:0052093	formation of specialized structure for nutrient acquisition from host	0.286137809018314	0.56516680117556	0	1	1	1
GO:0052095 formation of specialized structure for nutrient acquisition from other organism involved in symbiotic interaction	1	0.56516680117556	0.017	1.000	Biological Process	GO:0052095	formation of specialized structure for nutrient acquisition from other organism involved in symbiotic interaction	0.286137809018314	0.56516680117556	0	1	1	1
GO:0052096 formation by symbiont of syncytium involving giant cell for nutrient acquisition from host	1	0.56516680117556	0.017	1.000	Biological Process	GO:0052096	formation by symbiont of syncytium involving giant cell for nutrient acquisition from host	0.286137809018314	0.56516680117556	0	1	1	1
GO:0052318 regulation of phytoalexin metabolic process	1	0.56516680117556	0.017	1.000	Biological Process	GO:0052318	regulation of phytoalexin metabolic process	0.286137809018314	0.56516680117556	1	0	1	1
GO:0052319 regulation of phytoalexin biosynthetic process	1	0.56516680117556	0.017	1.000	Biological Process	GO:0052319	regulation of phytoalexin biosynthetic process	0.286137809018314	0.56516680117556	1	0	1	1
GO:0052320 positive regulation of phytoalexin metabolic process	1	0.56516680117556	0.017	1.000	Biological Process	GO:0052320	positive regulation of phytoalexin metabolic process	0.286137809018314	0.56516680117556	1	0	1	1
GO:0052322 positive regulation of phytoalexin biosynthetic process	1	0.56516680117556	0.017	1.000	Biological Process	GO:0052322	positive regulation of phytoalexin biosynthetic process	0.286137809018314	0.56516680117556	1	0	1	1
GO:0052652 cyclic purine nucleotide metabolic process	1	0.56516680117556	0.017	1.000	Biological Process	GO:0052652	cyclic purine nucleotide metabolic process	0.286137809018314	0.56516680117556	0	1	1	1
GO:0055048 anastral spindle assembly	1	0.56516680117556	0.017	1.000	Biological Process	GO:0055048	anastral spindle assembly	0.286137809018314	0.56516680117556	0	1	1	1
GO:0060145 viral gene silencing in virus induced gene silencing	1	0.56516680117556	0.017	1.000	Biological Process	GO:0060145	viral gene silencing in virus induced gene silencing	0.286137809018314	0.56516680117556	1	0	1	1
GO:0060250 germ-line stem-cell niche homeostasis	1	0.56516680117556	0.017	1.000	Biological Process	GO:0060250	germ-line stem-cell niche homeostasis	0.286137809018314	0.56516680117556	1	0	1	1
GO:0060416 response to growth hormone	1	0.56516680117556	0.017	1.000	Biological Process	GO:0060416	response to growth hormone	0.286137809018314	0.56516680117556	1	0	1	1
GO:0061392 regulation of transcription from RNA polymerase II promoter in response to osmotic stress	1	0.56516680117556	0.017	1.000	Biological Process	GO:0061392	regulation of transcription from RNA polymerase II promoter in response to osmotic stress	0.286137809018314	0.56516680117556	1	0	1	1
GO:0061416 regulation of transcription from RNA polymerase II promoter in response to salt stress	1	0.56516680117556	0.017	1.000	Biological Process	GO:0061416	regulation of transcription from RNA polymerase II promoter in response to salt stress	0.286137809018314	0.56516680117556	1	0	1	1
GO:0070483 detection of hypoxia	1	0.56516680117556	0.017	1.000	Biological Process	GO:0070483	detection of hypoxia	0.286137809018314	0.56516680117556	1	0	1	1
GO:0070509 calcium ion import	1	0.56516680117556	0.017	1.000	Biological Process	GO:0070509	calcium ion import	0.286137809018314	0.56516680117556	0	1	1	1
GO:0070588 calcium ion transmembrane transport	1	0.56516680117556	0.017	1.000	Biological Process	GO:0070588	calcium ion transmembrane transport	0.286137809018314	0.56516680117556	0	1	1	1
GO:0071076 RNA 3' uridylation	1	0.56516680117556	0.017	1.000	Biological Process	GO:0071076	RNA 3' uridylation	0.286137809018314	0.56516680117556	0	1	1	1
GO:0071286 cellular response to magnesium ion	1	0.56516680117556	0.017	1.000	Biological Process	GO:0071286	cellular response to magnesium ion	0.286137809018314	0.56516680117556	1	0	1	1
GO:0071325 cellular response to mannitol stimulus	1	0.56516680117556	0.017	1.000	Biological Process	GO:0071325	cellular response to mannitol stimulus	0.286137809018314	0.56516680117556	1	0	1	1
GO:0071435 potassium ion export	1	0.56516680117556	0.017	1.000	Biological Process	GO:0071435	potassium ion export	0.286137809018314	0.56516680117556	0	1	1	1
GO:0071494 cellular response to UV-C	1	0.56516680117556	0.017	1.000	Biological Process	GO:0071494	cellular response to UV-C	0.286137809018314	0.56516680117556	1	0	1	1
GO:0072512 trivalent inorganic cation transport	1	0.56516680117556	0.017	1.000	Biological Process	GO:0072512	trivalent inorganic cation transport	0.286137809018314	0.56516680117556	0	1	1	1
GO:0072658 maintenance of protein location in membrane	1	0.56516680117556	0.017	1.000	Biological Process	GO:0072658	maintenance of protein location in membrane	0.286137809018314	0.56516680117556	0	1	1	1
GO:0072660 maintenance of protein location in plasma membrane	1	0.56516680117556	0.017	1.000	Biological Process	GO:0072660	maintenance of protein location in plasma membrane	0.286137809018314	0.56516680117556	0	1	1	1
GO:0072709 cellular response to sorbitol	1	0.56516680117556	0.017	1.000	Biological Process	GO:0072709	cellular response to sorbitol	0.286137809018314	0.56516680117556	1	0	1	1
GO:0075733 intracellular transport of virus	1	0.56516680117556	0.017	1.000	Biological Process	GO:0075733	intracellular transport of virus	0.286137809018314	0.56516680117556	1	0	1	1
GO:0080020 regulation of coenzyme A biosynthetic process	1	0.56516680117556	0.017	1.000	Biological Process	GO:0080020	regulation of coenzyme A biosynthetic process	0.286137809018314	0.56516680117556	1	0	1	1
GO:0080038 positive regulation of cytokinin-activated signaling pathway	1	0.56516680117556	0.017	1.000	Biological Process	GO:0080038	positive regulation of cytokinin-activated signaling pathway	0.286137809018314	0.56516680117556	1	0	1	1
GO:0080094 response to trehalose-6-phosphate	1	0.56516680117556	0.017	1.000	Biological Process	GO:0080094	response to trehalose-6-phosphate	0.286137809018314	0.56516680117556	0	1	1	1
GO:0080127 fruit septum development	1	0.56516680117556	0.017	1.000	Biological Process	GO:0080127	fruit septum development	0.286137809018314	0.56516680117556	0	1	1	1
GO:0080149 sucrose induced translational repression	1	0.56516680117556	0.017	1.000	Biological Process	GO:0080149	sucrose induced translational repression	0.286137809018314	0.56516680117556	1	0	1	1
GO:0080162 intracellular auxin transport	1	0.56516680117556	0.017	1.000	Biological Process	GO:0080162	intracellular auxin transport	0.286137809018314	0.56516680117556	1	0	1	1
GO:0080172 petal epidermis patterning	1	0.56516680117556	0.017	1.000	Biological Process	GO:0080172	petal epidermis patterning	0.286137809018314	0.56516680117556	0	1	1	1
GO:0090241 negative regulation of histone H4 acetylation	1	0.56516680117556	0.017	1.000	Biological Process	GO:0090241	negative regulation of histone H4 acetylation	0.286137809018314	0.56516680117556	0	1	1	1
GO:0090311 regulation of protein deacetylation	1	0.56516680117556	0.017	1.000	Biological Process	GO:0090311	regulation of protein deacetylation	0.286137809018314	0.56516680117556	1	0	1	1
GO:0090344 negative regulation of cell aging	1	0.56516680117556	0.017	1.000	Biological Process	GO:0090344	negative regulation of cell aging	0.286137809018314	0.56516680117556	0	1	1	1
GO:0090359 negative regulation of abscisic acid biosynthetic process	1	0.56516680117556	0.017	1.000	Biological Process	GO:0090359	negative regulation of abscisic acid biosynthetic process	0.286137809018314	0.56516680117556	0	1	1	1
GO:0090410 malonate catabolic process	1	0.56516680117556	0.017	1.000	Biological Process	GO:0090410	malonate catabolic process	0.286137809018314	0.56516680117556	1	0	1	1
GO:0090414 molybdate ion export from vacuole	1	0.56516680117556	0.017	1.000	Biological Process	GO:0090414	molybdate ion export from vacuole	0.286137809018314	0.56516680117556	1	0	1	1
GO:0098763 mitotic cell cycle phase	1	0.56516680117556	0.017	1.000	Biological Process	GO:0098763	mitotic cell cycle phase	0.286137809018314	0.56516680117556	0	1	1	1
GO:1900000 regulation of anthocyanin catabolic process	1	0.56516680117556	0.017	1.000	Biological Process	GO:1900000	regulation of anthocyanin catabolic process	0.286137809018314	0.56516680117556	0	1	1	1
GO:1900030 regulation of pectin biosynthetic process	1	0.56516680117556	0.017	1.000	Biological Process	GO:1900030	regulation of pectin biosynthetic process	0.286137809018314	0.56516680117556	0	1	1	1
GO:1900032 regulation of trichome patterning	1	0.56516680117556	0.017	1.000	Biological Process	GO:1900032	regulation of trichome patterning	0.286137809018314	0.56516680117556	0	1	1	1
GO:1900033 negative regulation of trichome patterning	1	0.56516680117556	0.017	1.000	Biological Process	GO:1900033	negative regulation of trichome patterning	0.286137809018314	0.56516680117556	0	1	1	1
GO:1900057 positive regulation of leaf senescence	1	0.56516680117556	0.017	1.000	Biological Process	GO:1900057	positive regulation of leaf senescence	0.286137809018314	0.56516680117556	1	0	1	1
GO:1900366 negative regulation of defense response to insect	1	0.56516680117556	0.017	1.000	Biological Process	GO:1900366	negative regulation of defense response to insect	0.286137809018314	0.56516680117556	0	1	1	1
GO:1900371 regulation of purine nucleotide biosynthetic process	1	0.56516680117556	0.017	1.000	Biological Process	GO:1900371	regulation of purine nucleotide biosynthetic process	0.286137809018314	0.56516680117556	1	0	1	1
GO:1900384 regulation of flavonol biosynthetic process	1	0.56516680117556	0.017	1.000	Biological Process	GO:1900384	regulation of flavonol biosynthetic process	0.286137809018314	0.56516680117556	1	0	1	1
GO:1901038 cyanidin 3-O-glucoside metabolic process	1	0.56516680117556	0.017	1.000	Biological Process	GO:1901038	cyanidin 3-O-glucoside metabolic process	0.286137809018314	0.56516680117556	1	0	1	1
GO:1901064 syringal lignin metabolic process	1	0.56516680117556	0.017	1.000	Biological Process	GO:1901064	syringal lignin metabolic process	0.286137809018314	0.56516680117556	0	1	1	1
GO:1901066 syringal lignin biosynthetic process	1	0.56516680117556	0.017	1.000	Biological Process	GO:1901066	syringal lignin biosynthetic process	0.286137809018314	0.56516680117556	0	1	1	1
GO:1901140 p-coumaryl alcohol transport	1	0.56516680117556	0.017	1.000	Biological Process	GO:1901140	p-coumaryl alcohol transport	0.286137809018314	0.56516680117556	0	1	1	1
GO:1901182 regulation of camalexin biosynthetic process	1	0.56516680117556	0.017	1.000	Biological Process	GO:1901182	regulation of camalexin biosynthetic process	0.286137809018314	0.56516680117556	1	0	1	1
GO:1901183 positive regulation of camalexin biosynthetic process	1	0.56516680117556	0.017	1.000	Biological Process	GO:1901183	positive regulation of camalexin biosynthetic process	0.286137809018314	0.56516680117556	1	0	1	1
GO:1901332 negative regulation of lateral root development	1	0.56516680117556	0.017	1.000	Biological Process	GO:1901332	negative regulation of lateral root development	0.286137809018314	0.56516680117556	1	0	1	1
GO:1901337 thioester transport	1	0.56516680117556	0.017	1.000	Biological Process	GO:1901337	thioester transport	0.286137809018314	0.56516680117556	1	0	1	1
GO:1901348 positive regulation of secondary cell wall biogenesis	1	0.56516680117556	0.017	1.000	Biological Process	GO:1901348	positive regulation of secondary cell wall biogenesis	0.286137809018314	0.56516680117556	0	1	1	1
GO:1901428 regulation of syringal lignin biosynthetic process	1	0.56516680117556	0.017	1.000	Biological Process	GO:1901428	regulation of syringal lignin biosynthetic process	0.286137809018314	0.56516680117556	0	1	1	1
GO:1901430 positive regulation of syringal lignin biosynthetic process	1	0.56516680117556	0.017	1.000	Biological Process	GO:1901430	positive regulation of syringal lignin biosynthetic process	0.286137809018314	0.56516680117556	0	1	1	1
GO:1901522 positive regulation of transcription from RNA polymerase II promoter involved in cellular response to chemical stimulus	1	0.56516680117556	0.017	1.000	Biological Process	GO:1901522	positive regulation of transcription from RNA polymerase II promoter involved in cellular response to chemical stimulus	0.286137809018314	0.56516680117556	1	0	1	1
GO:1901527 abscisic acid-activated signaling pathway involved in stomatal movement	1	0.56516680117556	0.017	1.000	Biological Process	GO:1901527	abscisic acid-activated signaling pathway involved in stomatal movement	0.286137809018314	0.56516680117556	0	1	1	1
GO:1901528 hydrogen peroxide mediated signaling pathway involved in stomatal movement	1	0.56516680117556	0.017	1.000	Biological Process	GO:1901528	hydrogen peroxide mediated signaling pathway involved in stomatal movement	0.286137809018314	0.56516680117556	0	1	1	1
GO:1901529 positive regulation of anion channel activity	1	0.56516680117556	0.017	1.000	Biological Process	GO:1901529	positive regulation of anion channel activity	0.286137809018314	0.56516680117556	0	1	1	1
GO:1901562 response to paraquat	1	0.56516680117556	0.017	1.000	Biological Process	GO:1901562	response to paraquat	0.286137809018314	0.56516680117556	1	0	1	1
GO:1901570 fatty acid derivative biosynthetic process	1	0.56516680117556	0.017	1.000	Biological Process	GO:1901570	fatty acid derivative biosynthetic process	0.286137809018314	0.56516680117556	1	0	1	1
GO:1901652 response to peptide	1	0.56516680117556	0.017	1.000	Biological Process	GO:1901652	response to peptide	0.286137809018314	0.56516680117556	1	0	1	1
GO:1901678 iron coordination entity transport	1	0.56516680117556	0.017	1.000	Biological Process	GO:1901678	iron coordination entity transport	0.286137809018314	0.56516680117556	1	0	1	1
GO:1901804 beta-glucoside metabolic process	1	0.56516680117556	0.017	1.000	Biological Process	GO:1901804	beta-glucoside metabolic process	0.286137809018314	0.56516680117556	1	0	1	1
GO:1902039 negative regulation of seed dormancy process	1	0.56516680117556	0.017	1.000	Biological Process	GO:1902039	negative regulation of seed dormancy process	0.286137809018314	0.56516680117556	1	0	1	1
GO:1902065 response to L-glutamate	1	0.56516680117556	0.017	1.000	Biological Process	GO:1902065	response to L-glutamate	0.286137809018314	0.56516680117556	1	0	1	1
GO:1902477 regulation of defense response to bacterium, incompatible interaction	1	0.56516680117556	0.017	1.000	Biological Process	GO:1902477	regulation of defense response to bacterium, incompatible interaction	0.286137809018314	0.56516680117556	1	0	1	1
GO:1902478 negative regulation of defense response to bacterium, incompatible interaction	1	0.56516680117556	0.017	1.000	Biological Process	GO:1902478	negative regulation of defense response to bacterium, incompatible interaction	0.286137809018314	0.56516680117556	1	0	1	1
[truncated: 3,274 more rows]
