# Supplementary material for: Molecular Functional and Transcriptome Analysis of Arabidopsis thaliana Overexpression BrBBX21 from Zicaitai (Brassica rapa var. purpuraria)
Source: Plants (Basel). 2024 Nov 25;13(23):3306. doi: 10.3390/plants13233306 (PMC11644720; doi:10.3390/plants13233306)
Supplement: Supplementary file 1 [file plants-13-03306-s001.zip › Table S5.xls]

NAME	ORIGINAL SIZE	AFTER RESTRICTING TO DATASET	STATUS
KO04626	383	383
KO03010	366	366
KO04075	306	306
KO01200	278	278
KO01230	261	261
KO04141	231	231
KO03040	213	213
KO03013	191	191
KO00940	186	186
KO00230	177	177
KO00190	174	174
KO04144	174	174
KO04120	154	154
KO00500	144	144
KO00520	143	143
KO00240	136	136
KO03015	130	130
KO03018	120	120
KO00010	118	118
KO00270	114	114
KO04016	112	112
KO00040	105	105
KO03008	100	100
KO00480	96	96
KO04146	95	95
KO00564	92	92
KO04145	90	90
KO00620	89	89
KO00630	83	83
KO01212	81	81
KO01210	80	80
KO00195	79	79
KO00260	78	78
KO04070	77	77
KO00460	73	73
KO00562	73	73
KO00710	73	73
KO03420	71	71
KO03440	71	71
KO00051	68	68
KO00020	66	66
KO00970	66	66
KO00052	63	63
KO03050	63	63
KO00900	61	61
KO00030	59	59
KO00400	58	58
KO00330	55	55
KO03022	55	55
KO03060	55	55
KO00561	54	54
KO03030	53	53
KO00860	51	51
KO04130	51	51
KO00250	50	50
KO00280	50	50
KO03410	48	48
KO00510	47	47
KO03020	47	47
KO00380	46	46
KO00410	45	45
KO00071	44	44
KO00360	44	44
KO00910	44	44
KO00053	43	43
KO00061	43	43
KO00350	43	43
KO04712	43	43
KO03430	42	42
KO00592	41	41
KO00960	41	41
KO01040	41	41
KO00073	40	40
KO04136	40	40
KO00100	39	39
KO00920	39	39
KO00062	38	38
KO00130	36	36
KO00220	36	36
KO00640	36	36
KO00310	33	33
KO00600	32	32
KO00770	32	32
KO00906	31	31
KO00790	29	29
KO00565	27	27
KO00908	27	27
KO02010	27	27
KO00563	26	26
KO00909	26	26
KO00950	25	25
KO00290	24	24
KO00941	24	24
KO00670	23	23
KO00966	23	23
KO00196	22	22
KO00904	22	22
KO00511	21	21
KO00730	21	21
KO00450	19	19
KO00340	18	18
KO00650	18	18
KO00590	17	17
KO00760	17	17
KO00300	16	16
KO00780	16	16
KO00261	15	15
KO00430	15	15
KO00750	15	15
