# Supplementary material for: Molecular Functional and Transcriptome Analysis of Arabidopsis thaliana Overexpression BrBBX21 from Zicaitai (Brassica rapa var. purpuraria)
Source: Plants (Basel). 2024 Nov 25;13(23):3306. doi: 10.3390/plants13233306 (PMC11644720; doi:10.3390/plants13233306)
Supplement: Supplementary file 1 [file plants-13-03306-s001.zip › Table S6.xlsx]

## Sheet: Sheet1
List of all Primers
1300-BrBBX21-INF	CGGTACCCGGGGATCC ATGAAGATCAGGTGCGACGT
1300-BrBBX21-INR	CcatctgcaggtcgacCCAAAAAGCTCTGGACTTTT
AtMYB90-At1g66390-qPCR-F	GCTTCTAGGAAATAGGTGGTC
AtMYB90-At1g66390-qPCR-R	TTTCTTTTTCATTTTAGACTTACAA
PAL1-At2g37040-qPCR-F	AGAGGTGATGAGTGGTAAGCC
PAL1-At2g37040-qPCR-R	AACGATCTTGTTTAGGTTTCTGT
4CL3-At1g65060-qPCR-F	CCGTTAGATTCGTTCTTTCC
4CL3-At1g65060-qPCR-R	AACACTGGTCCTGCCTCC
CHI1-At3g55120-qPCR-F	ATGTCTTCATCCAACGCCTGCGCC
CHI1-At3g55120-qPCR-R	GACGGTGAAGATCACGAATTTACC
FLS1-at5g08640-qPCR-F	GAAGACGAGGATGTCGTGGC
FLS1-at5g08640-qPCR-R	GGAAGTTTATTGAGCTTGCGG
DFRA-at5g42800-qPCR-F	ATGGTTAGTCAGAAAGAGACCGTGTGTG
DFRA-at5g42800-qPCR-R	CGTTTCGCAAATCAAGAAGATGTTGTAC
TT8-AT4G09820-qPCR-F	CGTCGTCACAATGGGTGC
TT8-AT4G09820-qPCR-R	TCCTGCGTCGCTCTGCTA
GSTF12-At5g17220-qPCR-F	GCTGACGTGGAGACCTATTACTT
GSTF12-At5g17220-qPCR-R	TCGAAGAAAGCCGGTTATTG
At ACT2-qPCR-F	CACTTGCACCAAGCAGCATG
At ACT2-qPCR-R	GATTCCTGGACCTGCCTCATC
